# Supplementary material for: Hidden sequence specificity in loading of single-stranded RNAs onto Drosophila Argonautes
Source: Nucleic Acids Res. 2018 Dec 27;47(6):3101–16. doi: 10.1093/nar/gky1300 (PMC6451100; doi:10.1093/nar/gky1300)
Supplement: Supplementary Data [file gky1300_supplemental_files.zip]

Archive with 5 entries (5 files):
- Merged_Supplementary.pdf
- Table_S1_HISSA_library_statistics.xlsx
- Table_S2_HISSA_ReadCount.xlsx
- Table_S3_mRNA_Fragment_v2.xlsx
- Table_S4_Oligos.xlsx
