# Supplementary material for: Hidden sequence specificity in loading of single-stranded RNAs onto Drosophila Argonautes
Source: Nucleic Acids Res. 2018 Dec 27;47(6):3101–16. doi: 10.1093/nar/gky1300 (PMC6451100; doi:10.1093/nar/gky1300)
Supplement: Supplementary Data [file gky1300_supplemental_files.zip › Table_S1_HISSA_library_statistics.xlsx]

## Sheet: 1.5'-5N_HISSA
Sample	Specific reads (20nt)	Specific reads (>20nt and <20nt)	Non-specific reads	Linker-Linker reads	Low quality reads	Total reads
AGO1	27424064	1795315	2273610	6	56640	31549635
InputAGO1	25914609	1838562	2142883	6	53198	29949258
RabbitigG	6087380	4553211	14100833	27	41506	24782957
FLAG-AGO2	28590821	2983030	2369832	12	59223	34002918
InputFLAG	31609284	2494000	1901463	18	63516	36068281
MouseIgG	4446069	5189713	14760862	26	40684	24437354
Raw oligo	26478059	1943232	1636646	17	52713	30110667

## Sheet: 2.5'8N_HISSA
Sample	Specific reads (20nt)	Specific reads (>20nt and <20nt)	Non-specific reads	Linker-Linker reads	Low quality reads	Incorrect linker fixed region	Total reads
AGO1	17266663	1121618	4841348	720881	82365	10907622	34940497
InputAGO1	14649462	944964	3908645	442567	69397	10122446	30137481
RabbitIgG	1905828	347815	6129769	2016067	41429	5277799	15718707
FLAG-AGO2	13976335	1155240	7138074	240458	79712	9727075	32316894
InputFLAG	7618586	616685	14214839	438744	83631	12535976	35508461
MouseIgG	2517462	711217	5685651	1437142	38335	5377004	15766811
Raw oligo	8227711	713561	2728438	549292	43813	5616896	17879711
