# Supplementary material for: Hidden sequence specificity in loading of single-stranded RNAs onto Drosophila Argonautes
Source: Nucleic Acids Res. 2018 Dec 27;47(6):3101–16. doi: 10.1093/nar/gky1300 (PMC6451100; doi:10.1093/nar/gky1300)
Supplement: Supplementary Data [file gky1300_supplemental_files.zip › Table_S2_HISSA_ReadCount.xlsx]

## Sheet: 1.5'-5N seq&readcounts
InputFLAG-AGO2			FLAG-AGO2						InputAGO1			AGO1
Sequence	Readcounts		Sequence	Readcounts	GGG?	Sequence	Enrichment Factor (AGO2)		Sequence	Readcounts		Sequence	Readcounts		Sequence	Enrichment Factor (AGO2)
GGGGG	160367		GGGGG	2075303	1	GGGGG	12.941		GGGGG	108822		GGGGG	326751		GGGGG	3.00262
GGTGG	107713		GGTGG	906358	0	GGTGG	8.41456		GGTGG	82585		GGTGG	134746		GGTGG	1.6316
GGGGT	85864		GGGGT	718807	1	GGGGT	8.37146		GGGGT	48336		GGGGT	92424		GGGGT	1.91212
GGGGA	136651		GGGGA	1112897	1	GGGGA	8.14408		GGGGA	84777		GGGGA	344132		GGGGA	4.05926
TGGGG	94519		TGGGG	769144	1	TGGGG	8.13745		TGGGG	63390		TGGGG	108524		TGGGG	1.71201
AGGGG	164143		AGGGG	1334645	1	AGGGG	8.13099		AGGGG	103697		AGGGG	202045		AGGGG	1.94842
GGAGG	142898		GGAGG	984863	0	GGAGG	6.89207		GGAGG	103099		GGAGG	166046		GGAGG	1.61055
CGGGG	70658		CGGGG	486581	1	CGGGG	6.88642		CGGGG	45966		CGGGG	68601		CGGGG	1.49243
GTGGG	100655		GTGGG	575681	1	GTGGG	5.71935		GTGGG	71782		GTGGG	89539		GTGGG	1.24737
GAGGG	135660		GAGGG	643042	1	GAGGG	4.7401		GAGGG	98427		GAGGG	134248		GAGGG	1.36393
GGGAG	162616		GGGAG	686045	1	GGGAG	4.2188		GGGAG	102075		GGGAG	78587		GGGAG	0.769895
GGTCG	31632		GGTCG	116170	0	GGTCG	3.67255		GGTCG	20034		GGTCG	6399		GGTCG	0.319407
GGGCG	95890		GGGCG	323296	1	GGGCG	3.37153		GGGCG	58564		GGGCG	24171		GGGCG	0.412728
GGGTG	76906		GGGTG	227491	1	GGGTG	2.95804		GGGTG	66472		GGGTG	39236		GGGTG	0.590264
TGGGA	81531		TGGGA	231626	1	TGGGA	2.84096		TGGGA	54493		TGGGA	59128		TGGGA	1.08506
GGAGA	109617		GGAGA	301521	0	GGAGA	2.75068		GGAGA	72668		GGAGA	46519		GGAGA	0.640158
AGGGA	135646		AGGGA	365228	1	AGGGA	2.69251		AGGGA	92560		AGGGA	270449		AGGGA	2.92188
GGGTC	23423		GGGTC	59770	1	GGGTC	2.55177		GGGTC	18340		GGGTC	6384		GGGTC	0.348092
CGGGA	52280		CGGGA	131186	1	CGGGA	2.5093		CGGGA	41799		CGGGA	28508		CGGGA	0.682026
GGTGA	79681		GGTGA	193201	0	GGTGA	2.42468		GGTGA	51245		GGTGA	52178		GGTGA	1.01821
GAGGA	124828		GAGGA	295536	0	GAGGA	2.36755		GAGGA	75408		GAGGA	81354		GAGGA	1.07885
TCGGG	25287		TCGGG	58819	1	TCGGG	2.32606		TCGGG	18896		TCGGG	9916		TCGGG	0.524767
AGGAG	112683		AGGAG	253825	0	AGGAG	2.25256		AGGAG	75427		AGGAG	28546		AGGAG	0.378459
GGGAC	32335		GGGAC	72349	1	GGGAC	2.23748		GGGAC	27733		GGGAC	27218		GGGAC	0.98143
GGAGT	81351		GGAGT	181070	0	GGAGT	2.22579		GGAGT	60723		GGAGT	24502		GGAGT	0.403504
GTCGG	31582		GTCGG	69145	0	GTCGG	2.18938		GTCGG	20946		GTCGG	5806		GTCGG	0.277189
GTGGA	100577		GTGGA	218013	0	GTGGA	2.16762		GTGGA	61979		GTGGA	51493		GTGGA	0.830814
GGAAG	142113		GGAAG	306557	0	GGAAG	2.15714		GGAAG	100556		GGAAG	29398		GGAAG	0.292355
GATGG	94743		GATGG	198728	0	GATGG	2.09755		GATGG	61639		GATGG	32953		GATGG	0.534613
ATGGG	93209		ATGGG	186321	1	ATGGG	1.99896		ATGGG	62585		ATGGG	29269		ATGGG	0.467668
TAGGG	73296		TAGGG	144465	1	TAGGG	1.97098		TAGGG	56550		TAGGG	27609		TAGGG	0.488223
CCGGG	21110		CCGGG	40357	1	CCGGG	1.91175		CCGGG	17896		CCGGG	8582		CCGGG	0.479549
ACGGG	54846		ACGGG	104463	1	ACGGG	1.90466		ACGGG	38235		ACGGG	17259		ACGGG	0.451393
GGGAT	68415		GGGAT	130069	1	GGGAT	1.90118		GGGAT	51061		GGGAT	17217		GGGAT	0.337185
GGGAA	119380		GGGAA	226716	1	GGGAA	1.89911		GGGAA	73436		GGGAA	28793		GGGAA	0.392083
AAGGG	158329		AAGGG	297469	1	AAGGG	1.8788		AAGGG	118075		AAGGG	53441		AAGGG	0.452602
CTGCT	272		CTGCT	483	0	CTGCT	1.77574		CTGCT	30		CTGCT	1		CTGCT	0.0333333
AGAGG	128820		AGAGG	228222	0	AGAGG	1.77163		AGAGG	88270		AGAGG	39206		AGAGG	0.44416
TGGAG	80287		TGGAG	132088	0	TGGAG	1.6452		TGGAG	58634		TGGAG	16274		TGGAG	0.277552
CGGAG	49836		CGGAG	81511	0	CGGAG	1.63558		CGGAG	36381		CGGAG	10305		CGGAG	0.283252
CTGGG	46193		CTGGG	73759	1	CTGGG	1.59676		CTGGG	32011		CTGGG	7620		CTGGG	0.238043
CAGGG	82604		CAGGG	130180	1	CAGGG	1.57595		CAGGG	53945		CAGGG	24446		CAGGG	0.453165
GGCCA	27740		GGCCA	42547	0	GGCCA	1.53378		GGCCA	19217		GGCCA	5838		GGCCA	0.303794
AGGGT	83010		AGGGT	125190	1	AGGGT	1.50813		AGGGT	66546		AGGGT	19306		AGGGT	0.290115
AGTGG	108304		AGTGG	158382	0	AGTGG	1.46238		AGTGG	69036		AGTGG	20508		AGTGG	0.297062
CGAGG	55344		CGAGG	80756	0	CGAGG	1.45916		CGAGG	42283		CGAGG	12268		CGAGG	0.29014
CGGGT	28464		CGGGT	41078	1	CGGGT	1.44316		CGGGT	23756		CGGGT	6054		CGGGT	0.254841
TGGGT	54774		TGGGT	78407	1	TGGGT	1.43146		TGGGT	40000		TGGGT	14590		TGGGT	0.36475
TTGGG	53210		TTGGG	74842	1	TTGGG	1.40654		TTGGG	42745		TTGGG	18313		TTGGG	0.428424
GGACG	42189		GGACG	56792	0	GGACG	1.34613		GGACG	32705		GGACG	673650		GGACG	20.5978
GAAGG	148335		GAAGG	198841	0	GAAGG	1.34049		GAAGG	107942		GAAGG	30092		GAAGG	0.278779
GAGGT	70631		GAGGT	93266	0	GAGGT	1.32047		GAGGT	48862		GAGGT	27091		GAGGT	0.554439
GGTCC	6327		GGTCC	8111	0	GGTCC	1.28197		GGTCC	5358		GGTCC	1439		GGTCC	0.26857
GTAGG	79528		GTAGG	101642	0	GTAGG	1.27807		GTAGG	51621		GTAGG	19039		GTAGG	0.368823
TTTGC	2947		TTTGC	3748	0	TTTGC	1.2718		TTTGC	1846		TTTGC	1859		TTTGC	1.00704
GGGTA	62221		GGGTA	77335	1	GGGTA	1.24291		GGGTA	47073		GGGTA	10147		GGGTA	0.215559
GGGCC	24053		GGGCC	29753	1	GGGCC	1.23698		GGGCC	17540		GGGCC	4542		GGGCC	0.258951
TGAGG	73685		TGAGG	88537	0	TGAGG	1.20156		TGAGG	49990		TGAGG	19479		TGAGG	0.389658
GGCCG	29905		GGCCG	35900	0	GGCCG	1.20047		GGCCG	20560		GGCCG	3979		GGCCG	0.193531
GACGG	57720		GACGG	68619	0	GACGG	1.18883		GACGG	81569		GACGG	1546282		GACGG	18.9567
GGCGG	118332		GGCGG	138473	0	GGCGG	1.17021		GGCGG	80533		GGCGG	34202		GGCGG	0.424695
GGGGC	67979		GGGGC	77102	1	GGGGC	1.1342		GGGGC	54057		GGGGC	11281		GGGGC	0.208687
CTCCT	1447		CTCCT	1623	0	CTCCT	1.12163		CTCCT	613		CTCCT	22		CTCCT	0.0358891
TGGTC	14899		TGGTC	16579	0	TGGTC	1.11276		TGGTC	10493		TGGTC	1436		TGGTC	0.136853
TCTCC	437		TCTCC	479	0	TCTCC	1.09611		TCTCC	689		TCTCC	717		TCTCC	1.04064
TTTGT	13438		TTTGT	14686	0	TTTGT	1.09287		TTTGT	7689		TTTGT	9224		TTTGT	1.19964
GTGGT	53594		GTGGT	58032	0	GTGGT	1.08281		GTGGT	34699		GTGGT	8118		GTGGT	0.233955
GAGAG	91686		GAGAG	97645	0	GAGAG	1.06499		GAGAG	53543		GAGAG	12993		GAGAG	0.242665
GGCCC	7201		GGCCC	7648	0	GGCCC	1.06207		GGCCC	5092		GGCCC	564		GGCCC	0.110762
CTGCC	4315		CTGCC	4545	0	CTGCC	1.0533		CTGCC	2104		CTGCC	256		CTGCC	0.121673
CGTGG	49429		CGTGG	51251	0	CGTGG	1.03686		CGTGG	30084		CGTGG	5411		CGTGG	0.179863
TTTTC	2309		TTTTC	2378	0	TTTTC	1.02988		TTTTC	1994		TTTTC	498		TTTTC	0.249749
AGGTG	77518		AGGTG	77872	0	AGGTG	1.00457		AGGTG	55053		AGGTG	17785		AGGTG	0.323052
CCGGA	16695		CCGGA	16584	0	CCGGA	0.993351		CCGGA	12786		CCGGA	2987		CCGGA	0.233615
GTCGT	15173		GTCGT	14960	0	GTCGT	0.985962		GTCGT	7507		GTCGT	919		GTCGT	0.122419
GGTAG	89188		GGTAG	86419	0	GGTAG	0.968953		GGTAG	63829		GGTAG	9103		GGTAG	0.142615
GTCGA	23332		GTCGA	21981	0	GTCGA	0.942097		GTCGA	15176		GTCGA	25116		GTCGA	1.65498
TCGGA	19999		TCGGA	18469	0	TCGGA	0.923496		TCGGA	14385		TCGGA	4879		TCGGA	0.339173
AGGCG	93893		AGGCG	86366	0	AGGCG	0.919834		AGGCG	60787		AGGCG	6851		AGGCG	0.112705
GGTGT	49184		GGTGT	44956	0	GGTGT	0.914037		GGTGT	32708		GGTGT	7205		GGTGT	0.220282
CAAGG	67201		CAAGG	61353	0	CAAGG	0.912977		CAAGG	52151		CAAGG	4066		CAAGG	0.0779659
ATGCT	800		ATGCT	717	0	ATGCT	0.89625		ATGCT	228		ATGCT	62		ATGCT	0.27193
AAGGA	138502		AAGGA	123594	0	AAGGA	0.892363		AAGGA	93193		AAGGA	25289		AAGGA	0.271362
ACGGA	43893		ACGGA	39003	0	ACGGA	0.888593		ACGGA	32433		ACGGA	12195		ACGGA	0.376006
GTGCT	455		GTGCT	399	0	GTGCT	0.876923		GTGCT	98		GTGCT	93		GTGCT	0.94898
GGACA	40423		GGACA	34668	0	GGACA	0.857631		GGACA	32503		GGACA	131986		GGACA	4.06073
GTTGG	53415		GTTGG	45764	0	GTTGG	0.856763		GTTGG	38334		GTTGG	5038		GTTGG	0.131424
AGGTC	24447		AGGTC	20917	0	AGGTC	0.855606		AGGTC	18288		AGGTC	3001		AGGTC	0.164097
TGTTG	21807		TGTTG	18505	0	TGTTG	0.848581		TGTTG	12931		TGTTG	4155		TGTTG	0.321321
GACGA	50917		GACGA	42250	0	GACGA	0.829782		GACGA	141684		GACGA	2761909		GACGA	19.4934
TAGGA	68207		TAGGA	56516	0	TAGGA	0.828595		TAGGA	46566		TAGGA	16355		TAGGA	0.351222
GTCCG	7055		GTCCG	5838	0	GTCCG	0.827498		GTCCG	6246		GTCCG	592		GTCCG	0.0947807
TCCCG	2497		TCCCG	2045	0	TCCCG	0.818983		TCCCG	1124		TCCCG	527		TCCCG	0.468861
GACCC	4247		GACCC	3461	0	GACCC	0.814928		GACCC	2466		GACCC	1417		GACCC	0.574615
GTCCA	5854		GTCCA	4631	0	GTCCA	0.791083		GTCCA	4510		GTCCA	628		GTCCA	0.139246
TTTCC	2138		TTTCC	1681	0	TTTCC	0.786249		TTTCC	1423		TTTCC	212		TTTCC	0.148981
CTCCG	2323		CTCCG	1825	0	CTCCG	0.785622		CTCCG	1731		CTCCG	290		CTCCG	0.167533
ATGGA	89629		ATGGA	69765	0	ATGGA	0.778375		ATGGA	59026		ATGGA	19979		ATGGA	0.338478
CCCGG	5177		CCCGG	3996	0	CCCGG	0.771876		CCCGG	4782		CCCGG	851		CCCGG	0.177959
CGGAC	7798		CGGAC	5931	0	CGGAC	0.76058		CGGAC	5312		CGGAC	653		CGGAC	0.122929
GGCGA	89393		GGCGA	67323	0	GGCGA	0.753113		GGCGA	67910		GGCGA	217805		GGCGA	3.20726
GGTCA	31456		GGTCA	23606	0	GGTCA	0.750445		GGTCA	22004		GGTCA	3008		GGTCA	0.136702
GATGA	69069		GATGA	51582	0	GATGA	0.746818		GATGA	41831		GATGA	16359		GATGA	0.391074
ACCGG	13599		ACCGG	10084	0	ACCGG	0.741525		ACCGG	9894		ACCGG	2996		ACCGG	0.30281
TTCCG	3376		TTCCG	2498	0	TTCCG	0.739929		TTCCG	1836		TTCCG	824		TTCCG	0.448802
TGGTG	45649		TGGTG	33750	0	TGGTG	0.739337		TGGTG	36841		TGGTG	7346		TGGTG	0.199397
TTTGA	22658		TTTGA	16713	0	TTTGA	0.73762		TTTGA	13974		TTTGA	5830		TTTGA	0.417203
ACCCA	3424		ACCCA	2522	0	ACCCA	0.736565		ACCCA	3375		ACCCA	578		ACCCA	0.171259
CAGGA	56576		CAGGA	41637	0	CAGGA	0.735948		CAGGA	43619		CAGGA	8134		CAGGA	0.186478
GGATC	20318		GGATC	14912	0	GGATC	0.733931		GGATC	15490		GGATC	1469		GGATC	0.0948354
AAAGG	142241		AAAGG	103602	0	AAAGG	0.728355		AAAGG	104658		AAAGG	16489		AAAGG	0.157551
GTGAC	16479		GTGAC	11964	0	GTGAC	0.726015		GTGAC	11778		GTGAC	14579		GTGAC	1.23782
TTACG	10371		TTACG	7513	0	TTACG	0.724424		TTACG	5618		TTACG	2308		TTACG	0.410822
TTCCT	2108		TTCCT	1517	0	TTCCT	0.719639		TTCCT	849		TTCCT	773		TTCCT	0.910483
GTGCC	11659		GTGCC	8376	0	GTGCC	0.718415		GTGCC	6811		GTGCC	1436		GTGCC	0.210835
GGATG	78833		GGATG	56632	0	GGATG	0.718379		GGATG	67959		GGATG	34804		GGATG	0.512132
CGGTC	10100		CGGTC	7231	0	CGGTC	0.715941		CGGTC	5160		CGGTC	549		CGGTC	0.106395
CCACG	4954		CCACG	3477	0	CCACG	0.701857		CCACG	3348		CCACG	819		CCACG	0.244624
ATAGG	65813		ATAGG	45402	0	ATAGG	0.689864		ATAGG	46042		ATAGG	6418		ATAGG	0.139394
CTGAC	8578		CTGAC	5896	0	CTGAC	0.68734		CTGAC	4530		CTGAC	689		CTGAC	0.152097
CCGAC	2676		CCGAC	1832	0	CCGAC	0.684604		CCGAC	2198		CCGAC	1798		CCGAC	0.818016
GACCA	11535		GACCA	7846	0	GACCA	0.680191		GACCA	12305		GACCA	5541		GACCA	0.450305
GTCCT	3080		GTCCT	2092	0	GTCCT	0.679221		GTCCT	1365		GTCCT	67		GTCCT	0.0490842
GGACC	12256		GGACC	8316	0	GGACC	0.678525		GGACC	8606		GGACC	6082		GGACC	0.706716
GTCTC	3396		GTCTC	2298	0	GTCTC	0.676678		GTCTC	2141		GTCTC	113		GTCTC	0.0527791
TTTTG	11652		TTTTG	7859	0	TTTTG	0.674476		TTTTG	6090		TTTTG	6236		TTTTG	1.02397
CCATC	2213		CCATC	1492	0	CCATC	0.674198		CCATC	1826		CCATC	307		CCATC	0.168127
CTCGG	10403		CTCGG	7007	0	CTCGG	0.673556		CTCGG	9508		CTCGG	722		CTCGG	0.0759361
TGTGG	60906		TGTGG	40141	0	TGTGG	0.659065		TGTGG	42844		TGTGG	8452		TGTGG	0.197274
AGTCG	25537		AGTCG	16743	0	AGTCG	0.655637		AGTCG	17203		AGTCG	1908		AGTCG	0.110911
CGTTG	21745		CGTTG	14255	0	CGTTG	0.655553		CGTTG	11098		CGTTG	72		CGTTG	0.00648766
GGAAA	114395		GGAAA	74967	0	GGAAA	0.655335		GGAAA	69216		GGAAA	10126		GGAAA	0.146296
GATCG	22050		GATCG	14443	0	GATCG	0.655011		GATCG	17625		GATCG	1921		GATCG	0.108993
ACCAC	3272		ACCAC	2123	0	ACCAC	0.648839		ACCAC	3400		ACCAC	234		ACCAC	0.0688235
CGGTG	32539		CGGTG	21065	0	CGGTG	0.647377		CGGTG	25265		CGGTG	4335		CGGTG	0.171581
AGGAC	28669		AGGAC	18552	0	AGGAC	0.64711		AGGAC	21949		AGGAC	3673		AGGAC	0.167342
GGAAC	37386		GGAAC	24115	0	GGAAC	0.645028		GGAAC	28889		GGAAC	5637		GGAAC	0.195126
TTGAC	14046		TTGAC	9055	0	TTGAC	0.644668		TTGAC	7966		TTGAC	7608		TTGAC	0.955059
TTATA	13011		TTATA	8379	0	TTATA	0.643994		TTATA	8432		TTATA	1818		TTATA	0.215607
GGATA	64081		GGATA	40885	0	GGATA	0.638021		GGATA	40759		GGATA	4775		GGATA	0.117152
CGTCG	12156		CGTCG	7752	0	CGTCG	0.63771		CGTCG	8115		CGTCG	1355		CGTCG	0.166975
GGTAC	21468		GGTAC	13656	0	GGTAC	0.63611		GGTAC	18183		GGTAC	2081		GGTAC	0.114448
TCCTA	2434		TCCTA	1545	0	TCCTA	0.634758		TCCTA	2768		TCCTA	513		TCCTA	0.185332
AGGAA	114963		AGGAA	72912	0	AGGAA	0.634221		AGGAA	71072		AGGAA	10268		AGGAA	0.144473
CTGGA	38733		CTGGA	24490	0	CTGGA	0.632277		CTGGA	28275		CTGGA	4389		CTGGA	0.155225
TTCCC	721		TTCCC	455	0	TTCCC	0.631068		TTCCC	583		TTCCC	606		TTCCC	1.03945
ATGAG	55891		ATGAG	35089	0	ATGAG	0.627811		ATGAG	38059		ATGAG	7957		ATGAG	0.20907
GATCC	6449		GATCC	4042	0	GATCC	0.626764		GATCC	5257		GATCC	1297		GATCC	0.246719
TTCTG	6445		TTCTG	4036	0	TTCTG	0.626222		TTCTG	2857		TTCTG	513		TTCTG	0.179559
ACAGG	52285		ACAGG	32726	0	ACAGG	0.625916		ACAGG	37653		ACAGG	6206		ACAGG	0.164821
CTGAT	16069		CTGAT	10050	0	CTGAT	0.625428		CTGAT	9183		CTGAT	933		CTGAT	0.101601
TTCGG	10293		TTCGG	6426	0	TTCGG	0.624308		TTCGG	7323		TTCGG	2754		TTCGG	0.376075
TTATT	6755		TTATT	4214	0	TTATT	0.623834		TTATT	6228		TTATT	1461		TTATT	0.234586
CCCTA	2185		CCCTA	1355	0	CCCTA	0.620137		CCCTA	3152		CCCTA	334		CCCTA	0.105964
CGGAA	49168		CGGAA	30470	0	CGGAA	0.619712		CGGAA	33472		CGGAA	3979		CGGAA	0.118875
TCCCA	1815		TCCCA	1124	0	TCCCA	0.619284		TCCCA	1493		TCCCA	1283		TCCCA	0.859344
GAAGA	112122		GAAGA	69337	0	GAAGA	0.618407		GAAGA	70557		GAAGA	13691		GAAGA	0.194042
TTTGG	26402		TTTGG	16202	0	TTTGG	0.613666		TTTGG	16050		TTTGG	12489		TTTGG	0.778131
ATCCG	5731		ATCCG	3516	0	ATCCG	0.613505		ATCCG	3218		ATCCG	594		ATCCG	0.184587
TGGAA	80640		TGGAA	49418	0	TGGAA	0.612822		TGGAA	51155		TGGAA	15875		TGGAA	0.310331
GTCTA	10469		GTCTA	6366	0	GTCTA	0.608081		GTCTA	7463		GTCTA	638		GTCTA	0.0854884
AACCA	13511		AACCA	8200	0	AACCA	0.606913		AACCA	11289		AACCA	2189		AACCA	0.193906
CCAGG	17296		CCAGG	10434	0	CCAGG	0.603261		CCAGG	14002		CCAGG	936		CCAGG	0.0668476
GGTTC	13972		GGTTC	8426	0	GGTTC	0.603063		GGTTC	7807		GGTTC	1593		GGTTC	0.204048
CGGCG	34010		CGGCG	20490	0	CGGCG	0.60247		CGGCG	21140		CGGCG	3226		CGGCG	0.152602
TTAGG	32995		TTAGG	19872	0	TTAGG	0.602273		TTAGG	25076		TTAGG	5855		TTAGG	0.23349
CCTCT	1491		CCTCT	896	0	CCTCT	0.600939		CCTCT	740		CCTCT	4		CCTCT	0.00540541
TAAGG	69771		TAAGG	41323	0	TAAGG	0.592266		TAAGG	50424		TAAGG	19106		TAAGG	0.378907
TCTGC	4571		TCTGC	2681	0	TCTGC	0.586524		TCTGC	1954		TCTGC	3163		TCTGC	1.61873
TCCGG	7542		TCCGG	4406	0	TCCGG	0.584195		TCCGG	5114		TCCGG	1225		TCCGG	0.239539
TTTCT	1802		TTTCT	1051	0	TTTCT	0.583241		TTTCT	1440		TTTCT	1442		TTTCT	1.00139
GGGCT	4263		GGGCT	2481	1	GGGCT	0.581985		GGGCT	2303		GGGCT	251		GGGCT	0.108988
TGGAC	22495		TGGAC	13072	0	TGGAC	0.581107		TGGAC	13723		TGGAC	3580		TGGAC	0.260876
GGTAA	76654		GGTAA	44506	0	GGTAA	0.580609		GGTAA	53474		GGTAA	6574		GGTAA	0.122938
TATCA	10797		TATCA	6262	0	TATCA	0.579976		TATCA	7892		TATCA	6055		TATCA	0.767233
TTAAG	32475		TTAAG	18742	0	TTAAG	0.577121		TTAAG	20356		TTAAG	6600		TTAAG	0.324229
GGGTT	39327		GGGTT	22694	1	GGGTT	0.577059		GGGTT	25865		GGGTT	2884		GGGTT	0.111502
GTTGT	22643		GTTGT	12978	0	GTTGT	0.573157		GTTGT	11593		GTTGT	2644		GTTGT	0.228069
TCTTG	792		TCTTG	453	0	TCTTG	0.57197		TCTTG	403		TCTTG	198		TCTTG	0.491315
TCCTC	1181		TCCTC	675	0	TCCTC	0.57155		TCCTC	483		TCCTC	500		TCCTC	1.0352
CTCCC	594		CTCCC	338	0	CTCCC	0.569024		CTCCC	294		CTCCC	30		CTCCC	0.102041
ATGGT	46687		ATGGT	26468	0	ATGGT	0.566924		ATGGT	36800		ATGGT	9522		ATGGT	0.25875
GAGAT	48286		GAGAT	27308	0	GAGAT	0.565547		GAGAT	33118		GAGAT	5611		GAGAT	0.169424
CTCAT	6108		CTCAT	3443	0	CTCAT	0.563687		CTCAT	2548		CTCAT	500		CTCAT	0.196232
ATCAT	10269		ATCAT	5766	0	ATCAT	0.561496		ATCAT	6828		ATCAT	1207		ATCAT	0.176772
GGTTA	40539		GGTTA	22752	0	GGTTA	0.561237		GGTTA	25632		GGTTA	3708		GGTTA	0.144663
GGTTT	21995		GGTTT	12302	0	GGTTT	0.559309		GGTTT	16750		GGTTT	2374		GGTTT	0.141731
TTTAC	5828		TTTAC	3258	0	TTTAC	0.559025		TTTAC	3438		TTTAC	3276		TTTAC	0.95288
TTCGT	7156		TTCGT	3986	0	TTCGT	0.557015		TTCGT	3786		TTCGT	847		TTCGT	0.223719
GTAGA	60888		GTAGA	33806	0	GTAGA	0.555216		GTAGA	41404		GTAGA	5685		GTAGA	0.137306
ATATT	16508		ATATT	9130	0	ATATT	0.553065		ATATT	10842		ATATT	1453		ATATT	0.134016
CACCA	6346		CACCA	3497	0	CACCA	0.551056		CACCA	4458		CACCA	630		CACCA	0.141319
GGCGT	66183		GGCGT	36385	0	GGCGT	0.549764		GGCGT	38709		GGCGT	7127		GGCGT	0.184117
TGGCG	54369		TGGCG	29760	0	TGGCG	0.547371		TGGCG	33125		TGGCG	3626		TGGCG	0.109464
GGAAT	72400		GGAAT	39217	0	GGAAT	0.541671		GGAAT	42236		GGAAT	4877		GGAAT	0.11547
GACCG	12479		GACCG	6742	0	GACCG	0.540268		GACCG	9146		GACCG	4184		GACCG	0.457468
TCTGG	14165		TCTGG	7652	0	TCTGG	0.540205		TCTGG	11346		TCTGG	3756		TCTGG	0.331042
TGTCG	17422		TGTCG	9399	0	TGTCG	0.53949		TGTCG	10690		TGTCG	1182		TGTCG	0.110571
CGGAT	25157		CGGAT	13539	0	CGGAT	0.53818		CGGAT	16285		CGGAT	2280		CGGAT	0.140006
CTATC	4003		CTATC	2150	0	CTATC	0.537097		CTATC	2889		CTATC	371		CTATC	0.128418
CTACG	9675		CTACG	5156	0	CTACG	0.53292		CTACG	5907		CTACG	471		CTACG	0.0797359
GGGCA	77300		GGGCA	41181	1	GGGCA	0.532743		GGGCA	54694		GGGCA	4409		GGGCA	0.0806121
TCAGG	23062		TCAGG	12275	0	TCAGG	0.532261		TCAGG	16790		TCAGG	4212		TCAGG	0.250864
TCTAA	8410		TCTAA	4457	0	TCTAA	0.529964		TCTAA	6579		TCTAA	1591		TCTAA	0.24183
ATGAC	19245		ATGAC	10140	0	ATGAC	0.52689		ATGAC	10518		ATGAC	2971		ATGAC	0.282468
TCGTG	13997		TCGTG	7359	0	TCGTG	0.525756		TCGTG	8887		TCGTG	1941		TCGTG	0.218409
ATCAA	20431		ATCAA	10724	0	ATCAA	0.524889		ATCAA	14857		ATCAA	2375		ATCAA	0.159857
TCATT	6441		TCATT	3375	0	TCATT	0.523987		TCATT	5034		TCATT	1930		TCATT	0.383393
AGGAT	59372		AGGAT	31061	0	AGGAT	0.523159		AGGAT	43220		AGGAT	5767		AGGAT	0.133434
TCACG	6677		TCACG	3491	0	TCACG	0.52284		TCACG	3268		TCACG	2979		TCACG	0.911567
CTCTT	3374		CTCTT	1764	0	CTCTT	0.522822		CTCTT	1661		CTCTT	225		CTCTT	0.135461
ATCGG	24936		ATCGG	13029	0	ATCGG	0.522498		ATCGG	16143		ATCGG	3412		ATCGG	0.211361
GTGTC	13487		GTGTC	7032	0	GTGTC	0.521391		GTGTC	8504		GTGTC	1040		GTGTC	0.122295
CCTAT	4146		CCTAT	2160	0	CCTAT	0.520984		CCTAT	2447		CCTAT	272		CCTAT	0.111157
TATCG	14622		TATCG	7575	0	TATCG	0.518055		TATCG	9162		TATCG	4620		TATCG	0.504257
GGATT	42864		GGATT	22179	0	GGATT	0.517427		GGATT	30715		GGATT	2236		GGATT	0.0727983
TACCA	8082		TACCA	4166	0	TACCA	0.515466		TACCA	6719		TACCA	2595		TACCA	0.386218
ATATA	23838		ATATA	12285	0	ATATA	0.515354		ATATA	16420		ATATA	1741		ATATA	0.106029
CCATA	8488		CCATA	4370	0	CCATA	0.514844		CCATA	4949		CCATA	473		CCATA	0.0955749
TTGAA	3522907		TTGAA	1813092	0	TTGAA	0.514658		TTGAA	7919989		TTGAA	15060124		TTGAA	1.90153
CTGGT	21598		CTGGT	11077	0	CTGGT	0.512872		CTGGT	15233		CTGGT	2300		CTGGT	0.150988
AATCG	22739		AATCG	11654	0	AATCG	0.512512		AATCG	14914		AATCG	2618		AATCG	0.17554
TGGAT	40774		TGGAT	20872	0	TGGAT	0.511895		TGGAT	29877		TGGAT	3651		TGGAT	0.122201
AGAGA	94992		AGAGA	48605	0	AGAGA	0.511675		AGAGA	70479		AGAGA	9282		AGAGA	0.131699
TTCAT	6155		TTCAT	3147	0	TTCAT	0.511292		TTCAT	5261		TTCAT	1118		TTCAT	0.212507
GTGAA	70660		GTGAA	35946	0	GTGAA	0.508718		GTGAA	51542		GTGAA	31966		GTGAA	0.620193
TTGAG	50191		TTGAG	25503	0	TTGAG	0.508119		TTGAG	34962		TTGAG	21046		TTGAG	0.601968
GTCAT	13898		GTCAT	7056	0	GTCAT	0.507699		GTCAT	8988		GTCAT	1268		GTCAT	0.141077
TTATG	17989		TTATG	9131	0	TTATG	0.507588		TTATG	11735		TTATG	2824		TTATG	0.240648
TTTCG	6563		TTTCG	3331	0	TTTCG	0.507542		TTTCG	3381		TTTCG	1861		TTTCG	0.550429
GTATC	11372		GTATC	5761	0	GTATC	0.506595		GTATC	5952		GTATC	390		GTATC	0.0655242
ATGCC	12351		ATGCC	6241	0	ATGCC	0.505303		ATGCC	6395		ATGCC	2824		ATGCC	0.441595
ATAAA	50227		ATAAA	25373	0	ATAAA	0.505167		ATAAA	31586		ATAAA	4897		ATAAA	0.155037
TTTAT	9183		TTTAT	4638	0	TTTAT	0.505064		TTTAT	6196		TTTAT	1479		TTTAT	0.238702
TCGGT	14120		TCGGT	7127	0	TCGGT	0.504745		TCGGT	11157		TCGGT	1508		TCGGT	0.135162
GAGAA	90691		GAGAA	45733	0	GAGAA	0.504273		GAGAA	60035		GAGAA	10254		GAGAA	0.1708
TGAAA	53204		TGAAA	26806	0	TGAAA	0.503834		TGAAA	34914		TGAAA	6511		TGAAA	0.186487
AGGTA	66073		AGGTA	33275	0	AGGTA	0.50361		AGGTA	48323		AGGTA	3478		AGGTA	0.071974
CGATA	23067		CGATA	11532	0	CGATA	0.499935		CGATA	13695		CGATA	460		CGATA	0.0335889
ACGTA	21380		ACGTA	10682	0	ACGTA	0.499626		ACGTA	13637		ACGTA	2211		ACGTA	0.162132
CACAA	20485		CACAA	10231	0	CACAA	0.499439		CACAA	13274		CACAA	2118		CACAA	0.15956
TTTAA	17985		TTTAA	8979	0	TTTAA	0.499249		TTTAA	15822		TTTAA	14638		TTTAA	0.925167
GAGCG	85199		GAGCG	42225	0	GAGCG	0.495604		GAGCG	48898		GAGCG	5229		GAGCG	0.106937
TTCTC	1657		TTCTC	820	0	TTCTC	0.49487		TTCTC	1548		TTCTC	348		TTCTC	0.224806
CTCAG	10033		CTCAG	4964	0	CTCAG	0.494767		CTCAG	8625		CTCAG	361		CTCAG	0.0418551
TGGCC	13178		TGGCC	6499	0	TGGCC	0.49317		TGGCC	8045		TGGCC	2265		TGGCC	0.281541
ACGAA	30003		ACGAA	14767	0	ACGAA	0.492184		ACGAA	24173		ACGAA	4599		ACGAA	0.190254
ACCAT	7950		ACCAT	3907	0	ACCAT	0.491447		ACCAT	5114		ACCAT	554		ACCAT	0.10833
GTAAA	57153		GTAAA	28086	0	GTAAA	0.491418		GTAAA	35126		GTAAA	4683		GTAAA	0.13332
GTTGC	6440		GTTGC	3155	0	GTTGC	0.489907		GTTGC	2792		GTTGC	669		GTTGC	0.239613
CACAG	22598		CACAG	11064	0	CACAG	0.489601		CACAG	12997		CACAG	2303		CACAG	0.177195
GTGAT	32614		GTGAT	15945	0	GTGAT	0.4889		GTGAT	21347		GTGAT	5035		GTGAT	0.235865
ACGTC	7553		ACGTC	3691	0	ACGTC	0.48868		ACGTC	5797		ACGTC	1427		ACGTC	0.246162
AGAAC	32307		AGAAC	15721	0	AGAAC	0.486613		AGAAC	22858		AGAAC	2277		AGAAC	0.099615
TCTGT	7929		TCTGT	3855	0	TCTGT	0.48619		TCTGT	4321		TCTGT	2435		TCTGT	0.563527
ATCCT	3459		ATCCT	1680	0	ATCCT	0.48569		ATCCT	2035		ATCCT	85		ATCCT	0.041769
ACACA	16701		ACACA	8097	0	ACACA	0.484821		ACACA	10056		ACACA	2128		ACACA	0.211615
CTCGA	7383		CTCGA	3579	0	CTCGA	0.484762		CTCGA	6108		CTCGA	414		CTCGA	0.06778
CTAGG	31257		CTAGG	15139	0	CTAGG	0.48434		CTAGG	21929		CTAGG	1051		CTAGG	0.0479274
CTGAG	33959		CTGAG	16422	0	CTGAG	0.483583		CTGAG	20514		CTGAG	1585		CTGAG	0.0772643
CTGAA	29918		CTGAA	14464	0	CTGAA	0.483455		CTGAA	21276		CTGAA	7343		CTGAA	0.345131
CTGTT	5273		CTGTT	2547	0	CTGTT	0.483027		CTGTT	2277		CTGTT	35		CTGTT	0.0153711
TCAGA	20498		TCAGA	9898	0	TCAGA	0.482876		TCAGA	12881		TCAGA	3412		TCAGA	0.264886
ATACA	19797		ATACA	9555	0	ATACA	0.482649		ATACA	13914		ATACA	2541		ATACA	0.182622
GATCA	22549		GATCA	10868	0	GATCA	0.481973		GATCA	13333		GATCA	3058		GATCA	0.229356
CCGGT	9607		CCGGT	4628	0	CCGGT	0.481732		CCGGT	7131		CCGGT	572		CCGGT	0.0802132
CGGCT	1682		CGGCT	809	0	CGGCT	0.480975		CGGCT	388		CGGCT	30		CGGCT	0.0773196
TTCAG	14560		TTCAG	6987	0	TTCAG	0.479876		TTCAG	7633		TTCAG	2943		TTCAG	0.385563
GAACC	11742		GAACC	5630	0	GAACC	0.479475		GAACC	8808		GAACC	2539		GAACC	0.288261
ATTAA	23806		ATTAA	11404	0	ATTAA	0.479039		ATTAA	17812		ATTAA	2423		ATTAA	0.136032
ACAAA	37306		ACAAA	17837	0	ACAAA	0.478127		ACAAA	21549		ACAAA	4792		ACAAA	0.222377
TCCAT	3900		TCCAT	1859	0	TCCAT	0.476667		TCCAT	3379		TCCAT	1192		TCCAT	0.352767
TAACC	7509		TAACC	3578	0	TAACC	0.476495		TAACC	3540		TAACC	1857		TAACC	0.524576
TCCAC	1751		TCCAC	832	0	TCCAC	0.475157		TCCAC	1214		TCCAC	440		TCCAC	0.362438
TTGGA	57991		TTGGA	27515	0	TTGGA	0.47447		TTGGA	48007		TTGGA	30348		TTGGA	0.632158
CTAAG	28675		CTAAG	13600	0	CTAAG	0.474281		CTAAG	16829		CTAAG	1358		CTAAG	0.080694
CACAT	10801		CACAT	5095	0	CACAT	0.471716		CACAT	6441		CACAT	783		CACAT	0.121565
AAGAG	99014		AAGAG	46687	0	AAGAG	0.471519		AAGAG	70384		AAGAG	16642		AAGAG	0.236446
ATAAC	16771		ATAAC	7900	0	ATAAC	0.471051		ATAAC	9716		ATAAC	1002		ATAAC	0.103129
ATAAG	54590		ATAAG	25697	0	ATAAG	0.470727		ATAAG	33371		ATAAG	3724		ATAAG	0.111594
TTTAG	20426		TTTAG	9608	0	TTTAG	0.470381		TTTAG	12352		TTTAG	2688		TTTAG	0.217617
GAGTA	62103		GAGTA	29187	0	GAGTA	0.469977		GAGTA	38767		GAGTA	4096		GAGTA	0.105657
GTTGA	42260		GTTGA	19858	0	GTTGA	0.469901		GTTGA	25076		GTTGA	2972		GTTGA	0.11852
ACCCG	4297		ACCCG	2018	0	ACCCG	0.46963		ACCCG	2362		ACCCG	816		ACCCG	0.34547
TTAAA	34853		TTAAA	16366	0	TTAAA	0.469572		TTAAA	28251		TTAAA	21982		TTAAA	0.778096
GCGGA	94845		GCGGA	44505	0	GCGGA	0.469239		GCGGA	58292		GCGGA	121533		GCGGA	2.0849
AGAAG	109464		AGAAG	51247	0	AGAAG	0.468163		AGAAG	68900		AGAAG	7917		AGAAG	0.114906
CTACT	4167		CTACT	1946	0	CTACT	0.467003		CTACT	1330		CTACT	213		CTACT	0.16015
TTCCA	4038		TTCCA	1885	0	TTCCA	0.466815		TTCCA	2697		TTCCA	826		TTCCA	0.306266
CTCTA	4469		CTCTA	2083	0	CTCTA	0.4661		CTCTA	3294		CTCTA	1286		CTCTA	0.390407
TAGGT	45306		TAGGT	21108	0	TAGGT	0.465899		TAGGT	29961		TAGGT	6937		TAGGT	0.231534
TGGTA	42360		TGGTA	19716	0	TGGTA	0.465439		TGGTA	31505		TGGTA	4046		TGGTA	0.128424
GAAAA	97435		GAAAA	45350	0	GAAAA	0.465438		GAAAA	66370		GAAAA	7699		GAAAA	0.116001
ACATC	8458		ACATC	3932	0	ACATC	0.464885		ACATC	5335		ACATC	730		ACATC	0.136832
TCATA	11094		TCATA	5144	0	TCATA	0.463674		TCATA	7182		TCATA	1773		TCATA	0.246867
GGCTC	9944		GGCTC	4602	0	GGCTC	0.462792		GGCTC	5739		GGCTC	1012		GGCTC	0.176337
TCTAT	5741		TCTAT	2654	0	TCTAT	0.462289		TCTAT	2832		TCTAT	1228		TCTAT	0.433616
ATCCC	1781		ATCCC	823	0	ATCCC	0.4621		ATCCC	1627		ATCCC	754		ATCCC	0.46343
TAGAG	59555		TAGAG	27515	0	TAGAG	0.46201		TAGAG	41935		TAGAG	19423		TAGAG	0.463169
AATGG	83280		AATGG	38450	0	AATGG	0.461695		AATGG	57708		AATGG	11015		AATGG	0.190875
CGATC	6915		CGATC	3192	0	CGATC	0.461605		CGATC	4825		CGATC	164		CGATC	0.0339896
CCACA	5606		CCACA	2584	0	CCACA	0.460935		CCACA	4010		CCACA	175		CCACA	0.0436409
TTCAA	14521		TTCAA	6690	0	TTCAA	0.460712		TTCAA	10304		TTCAA	10931		TTCAA	1.06085
TTAGT	19626		TTAGT	9025	0	TTAGT	0.459849		TTAGT	12840		TTAGT	1895		TTAGT	0.147586
GCGCC	11656		GCGCC	5351	0	GCGCC	0.459077		GCGCC	9280		GCGCC	10968		GCGCC	1.1819
ATTCA	11368		ATTCA	5213	0	ATTCA	0.458568		ATTCA	9124		ATTCA	3797		ATTCA	0.416155
GAGAC	27212		GAGAC	12472	0	GAGAC	0.458327		GAGAC	19917		GAGAC	6573		GAGAC	0.33002
AAGGT	82246		AAGGT	37684	0	AAGGT	0.458186		AAGGT	62331		AAGGT	7539		AAGGT	0.120951
ATGAA	61556		ATGAA	28203	0	ATGAA	0.458168		ATGAA	38380		ATGAA	16147		ATGAA	0.420714
TAAAA	50534		TAAAA	23149	0	TAAAA	0.458088		TAAAA	32169		TAAAA	12434		TAAAA	0.386521
ATTAC	9060		ATTAC	4150	0	ATTAC	0.458057		ATTAC	6975		ATTAC	1796		ATTAC	0.257491
CACGG	20222		CACGG	9257	0	CACGG	0.457769		CACGG	15703		CACGG	2785		CACGG	0.177355
AACGG	49272		AACGG	22543	0	AACGG	0.457522		AACGG	37666		AACGG	11035		AACGG	0.29297
AGCCG	28109		AGCCG	12838	0	AGCCG	0.456722		AGCCG	15338		AGCCG	2357		AGCCG	0.153671
GATAG	63666		GATAG	29052	0	GATAG	0.456319		GATAG	44166		GATAG	5884		GATAG	0.133225
GCCGG	25118		GCCGG	11459	0	GCCGG	0.456207		GCCGG	16684		GCCGG	1948		GCCGG	0.116759
CGAAA	40623		CGAAA	18525	0	CGAAA	0.456022		CGAAA	26642		CGAAA	2447		CGAAA	0.0918475
GAATA	55826		GAATA	25415	0	GAATA	0.455254		GAATA	39029		GAATA	5167		GAATA	0.132389
AGAAA	96604		AGAAA	43930	0	AGAAA	0.454743		AGAAA	62962		AGAAA	5920		AGAAA	0.094025
TCAAG	24614		TCAAG	11189	0	TCAAG	0.454579		TCAAG	15122		TCAAG	3948		TCAAG	0.261077
CGAAG	51794		CGAAG	23544	0	CGAAG	0.45457		CGAAG	30758		CGAAG	2770		CGAAG	0.0900579
TATTT	7969		TATTT	3622	0	TATTT	0.454511		TATTT	6841		TATTT	2428		TATTT	0.354919
TTCTA	5747		TTCTA	2612	0	TTCTA	0.454498		TTCTA	3103		TTCTA	831		TTCTA	0.267805
CGATT	14346		CGATT	6515	0	CGATT	0.454134		CGATT	9148		CGATT	1051		CGATT	0.114889
AGTTC	12962		AGTTC	5867	0	AGTTC	0.452631		AGTTC	7355		AGTTC	1341		AGTTC	0.182325
GTAAT	34003		GTAAT	15369	0	GTAAT	0.45199		GTAAT	19699		GTAAT	3155		GTAAT	0.16016
ATACG	19821		ATACG	8941	0	ATACG	0.451087		ATACG	13078		ATACG	1808		ATACG	0.138247
CTAAA	23150		CTAAA	10411	0	CTAAA	0.449719		CTAAA	12640		CTAAA	1628		CTAAA	0.128797
AATCA	25839		AATCA	11586	0	AATCA	0.448392		AATCA	14978		AATCA	3252		AATCA	0.217118
CGCCA	10784		CGCCA	4832	0	CGCCA	0.448071		CGCCA	6103		CGCCA	1527		CGCCA	0.250205
AGTCC	5640		AGTCC	2524	0	AGTCC	0.447518		AGTCC	4884		AGTCC	518		AGTCC	0.106061
AAATA	51931		AAATA	23229	0	AAATA	0.447305		AAATA	33558		AAATA	3880		AAATA	0.115621
GCGGG	72459		GCGGG	32387	1	GCGGG	0.44697		GCGGG	40682		GCGGG	9381		GCGGG	0.230593
TATAC	9062		TATAC	4043	0	TATAC	0.446149		TATAC	7068		TATAC	3367		TATAC	0.476372
TGATA	32705		TGATA	14585	0	TGATA	0.445956		TGATA	17221		TGATA	2394		TGATA	0.139016
ATGAT	32938		ATGAT	14682	0	ATGAT	0.445747		ATGAT	20252		ATGAT	8554		ATGAT	0.422378
TTTTA	9439		TTTTA	4193	0	TTTTA	0.444221		TTTTA	5391		TTTTA	1725		TTTTA	0.319978
CCGAG	14442		CCGAG	6411	0	CCGAG	0.443914		CCGAG	12036		CCGAG	1248		CCGAG	0.103689
CAATA	23793		CAATA	10560	0	CAATA	0.443828		CAATA	14043		CAATA	893		CAATA	0.0635904
ACGAG	42039		ACGAG	18655	0	ACGAG	0.443755		ACGAG	28608		ACGAG	3658		ACGAG	0.127866
GTACA	23191		GTACA	10291	0	GTACA	0.44375		GTACA	15172		GTACA	2851		GTACA	0.187912
CGAAT	21218		CGAAT	9414	0	CGAAT	0.44368		CGAAT	14829		CGAAT	1076		CGAAT	0.0725605
TCATG	14389		TCATG	6384	0	TCATG	0.443672		TCATG	7364		TCATG	878		TCATG	0.119229
CGAGA	44662		CGAGA	19798	0	CGAGA	0.443285		CGAGA	29237		CGAGA	5041		CGAGA	0.172419
GGTAT	39484		GGTAT	17495	0	GGTAT	0.443091		GGTAT	26193		GGTAT	1141		GGTAT	0.0435613
TTATC	5720		TTATC	2534	0	TTATC	0.443007		TTATC	2993		TTATC	247		TTATC	0.0825259
CTATA	13077		CTATA	5786	0	CTATA	0.442456		CTATA	6378		CTATA	877		CTATA	0.137504
TGAAT	31704		TGAAT	14015	0	TGAAT	0.442058		TGAAT	18638		TGAAT	1645		TGAAT	0.0882605
GTTCC	3959		GTTCC	1750	0	GTTCC	0.442031		GTTCC	2322		GTTCC	720		GTTCC	0.310078
CTCCA	2467		CTCCA	1090	0	CTCCA	0.441832		CTCCA	1373		CTCCA	66		CTCCA	0.0480699
CGGTA	32014		CGGTA	14091	0	CGGTA	0.440151		CGGTA	21181		CGGTA	2272		CGGTA	0.107266
ATCAG	24248		ATCAG	10668	0	ATCAG	0.439954		ATCAG	13933		ATCAG	3391		ATCAG	0.243379
CGACC	4560		CGACC	2006	0	CGACC	0.439912		CGACC	2824		CGACC	1604		CGACC	0.567989
ACGGT	26828		ACGGT	11789	0	ACGGT	0.439429		ACGGT	21417		ACGGT	3446		ACGGT	0.1609
CCGTG	9022		CCGTG	3963	0	CCGTG	0.43926		CCGTG	7256		CCGTG	146		CCGTG	0.0201213
AGCCA	28432		AGCCA	12476	0	AGCCA	0.438801		AGCCA	18725		AGCCA	3810		AGCCA	0.203471
TTAAT	15517		TTAAT	6801	0	TTAAT	0.438293		TTAAT	9603		TTAAT	1546		TTAAT	0.160991
CCCAA	5776		CCCAA	2528	0	CCCAA	0.437673		CCCAA	3930		CCCAA	446		CCCAA	0.113486
TCAAT	10712		TCAAT	4688	0	TCAAT	0.43764		TCAAT	6171		TCAAT	1667		TCAAT	0.270135
GTCAG	29619		GTCAG	12940	0	GTCAG	0.436882		GTCAG	17241		GTCAG	2765		GTCAG	0.160374
AAAAA	88614		AAAAA	38713	0	AAAAA	0.436872		AAAAA	55210		AAAAA	9681		AAAAA	0.175349
TCTTT	3313		TCTTT	1445	0	TCTTT	0.436161		TCTTT	2135		TCTTT	1098		TCTTT	0.514286
ATTGG	49268		ATTGG	21482	0	ATTGG	0.436023		ATTGG	34247		ATTGG	7945		ATTGG	0.231991
TCGAG	21752		TCGAG	9478	0	TCGAG	0.43573		TCGAG	15735		TCGAG	5417		TCGAG	0.344264
CCAAA	15004		CCAAA	6531	0	CCAAA	0.435284		CCAAA	9038		CCAAA	1560		CCAAA	0.172605
TCTCA	4465		TCTCA	1943	0	TCTCA	0.435162		TCTCA	2618		TCTCA	1539		TCTCA	0.587853
ACAAC	13621		ACAAC	5926	0	ACAAC	0.435064		ACAAC	7052		ACAAC	1235		ACAAC	0.175128
AGTGA	69497		AGTGA	30214	0	AGTGA	0.434753		AGTGA	45623		AGTGA	10384		AGTGA	0.227604
CGCCG	12403		CGCCG	5392	0	CGCCG	0.434734		CGCCG	6932		CGCCG	528		CGCCG	0.0761685
TGAGA	63571		TGAGA	27636	0	TGAGA	0.434727		TGAGA	40284		TGAGA	5519		TGAGA	0.137002
GAATC	19422		GAATC	8442	0	GAATC	0.434662		GAATC	12808		GAATC	1730		GAATC	0.135072
GATTT	18720		GATTT	8129	0	GATTT	0.434241		GATTT	12498		GATTT	2148		GATTT	0.171867
AGTCA	30231		AGTCA	13110	0	AGTCA	0.433661		AGTCA	20388		AGTCA	2573		AGTCA	0.126202
GAATT	37949		GAATT	16434	0	GAATT	0.433055		GAATT	24077		GAATT	2907		GAATT	0.120738
GCCCT	3658		GCCCT	1583	0	GCCCT	0.43275		GCCCT	2657		GCCCT	194		GCCCT	0.0730147
CTCAA	9930		CTCAA	4280	0	CTCAA	0.431017		CTCAA	6617		CTCAA	462		CTCAA	0.0698202
CGCTT	5354		CGCTT	2305	0	CGCTT	0.430519		CGCTT	1800		CGCTT	35		CGCTT	0.0194444
ATATC	9932		ATATC	4264	0	ATATC	0.429319		ATATC	5667		ATATC	773		ATATC	0.136404
GACAA	49526		GACAA	21220	0	GACAA	0.428462		GACAA	37870		GACAA	208921		GACAA	5.51679
TTAGA	31076		TTAGA	13294	0	TTAGA	0.42779		TTAGA	19699		TTAGA	4329		TTAGA	0.219757
ATAGA	52828		ATAGA	22595	0	ATAGA	0.427709		ATAGA	34926		ATAGA	4473		ATAGA	0.128071
ACGAC	12105		ACGAC	5177	0	ACGAC	0.427675		ACGAC	7476		ACGAC	9360		ACGAC	1.25201
CGAAC	12242		CGAAC	5229	0	CGAAC	0.427136		CGAAC	7659		CGAAC	867		CGAAC	0.1132
CGTTC	4442		CGTTC	1895	0	CGTTC	0.42661		CGTTC	3048		CGTTC	844		CGTTC	0.276903
TGGCT	1098		TGGCT	468	0	TGGCT	0.42623		TGGCT	728		TGGCT	10		TGGCT	0.0137363
TACAA	24846		TACAA	10578	0	TACAA	0.425743		TACAA	14750		TACAA	4987		TACAA	0.338102
AGGCC	24503		AGGCC	10425	0	AGGCC	0.425458		AGGCC	16161		AGGCC	2880		AGGCC	0.178207
AGACG	36507		AGACG	15507	0	AGACG	0.424768		AGACG	27019		AGACG	27514		AGACG	1.01832
CAACA	21826		CAACA	9268	0	CAACA	0.424631		CAACA	12641		CAACA	1440		CAACA	0.113915
GTTAT	16410		GTTAT	6959	0	GTTAT	0.424071		GTTAT	11875		GTTAT	1158		GTTAT	0.0975158
TCCTG	3647		TCCTG	1546	0	TCCTG	0.42391		TCCTG	2571		TCCTG	545		TCCTG	0.21198
ATTTC	4947		ATTTC	2097	0	ATTTC	0.423893		ATTTC	3857		ATTTC	317		ATTTC	0.0821882
ATTAT	14522		ATTAT	6154	0	ATTAT	0.423771		ATTAT	9026		ATTAT	1071		ATTAT	0.118657
CCAGA	13527		CCAGA	5732	0	CCAGA	0.423745		CCAGA	11713		CCAGA	1629		CCAGA	0.139076
AACGA	36079		AACGA	15263	0	AACGA	0.423044		AACGA	24348		AACGA	7264		AACGA	0.298341
TGATC	10078		TGATC	4262	0	TGATC	0.422901		TGATC	5936		TGATC	1366		TGATC	0.230121
CTAAT	12969		CTAAT	5481	0	CTAAT	0.422623		CTAAT	8125		CTAAT	1057		CTAAT	0.130092
ACAGA	39991		ACAGA	16888	0	ACAGA	0.422295		ACAGA	29535		ACAGA	4098		ACAGA	0.138751
GCGGT	60371		GCGGT	25483	0	GCGGT	0.422107		GCGGT	35870		GCGGT	23479		GCGGT	0.654558
GTCAC	7948		GTCAC	3352	0	GTCAC	0.421741		GTCAC	5952		GTCAC	1284		GTCAC	0.215726
TCTTA	7271		TCTTA	3065	0	TCTTA	0.421538		TCTTA	3890		TCTTA	362		TCTTA	0.0930591
GATAA	54213		GATAA	22836	0	GATAA	0.421227		GATAA	34653		GATAA	4705		GATAA	0.135775
ATTTA	17535		ATTTA	7384	0	ATTTA	0.421101		ATTTA	11045		ATTTA	1415		ATTTA	0.128112
GACAC	13385		GACAC	5627	0	GACAC	0.420396		GACAC	9315		GACAC	30502		GACAC	3.2745
GATTA	33240		GATTA	13973	0	GATTA	0.420367		GATTA	21275		GATTA	1922		GATTA	0.0903408
TACTC	3954		TACTC	1660	0	TACTC	0.419828		TACTC	2468		TACTC	412		TACTC	0.166937
TGAAC	18267		TGAAC	7665	0	TGAAC	0.419609		TGAAC	11766		TGAAC	2651		TGAAC	0.22531
CCAAC	5244		CCAAC	2199	0	CCAAC	0.419336		CCAAC	3335		CCAAC	593		CCAAC	0.177811
AAGTA	66480		AAGTA	27872	0	AAGTA	0.419254		AAGTA	46737		AAGTA	5797		AAGTA	0.124034
ATACC	5931		ATACC	2484	0	ATACC	0.418816		ATACC	4584		ATACC	822		ATACC	0.179319
ACGCT	557		ACGCT	233	0	ACGCT	0.418312		ACGCT	291		ACGCT	2		ACGCT	0.00687285
ACTCA	9489		ACTCA	3965	0	ACTCA	0.417852		ACTCA	5278		ACTCA	1306		ACTCA	0.247442
GAGTC	22108		GAGTC	9212	0	GAGTC	0.416682		GAGTC	14669		GAGTC	2643		GAGTC	0.180176
ATCTA	11359		ATCTA	4729	0	ATCTA	0.416322		ATCTA	6268		ATCTA	950		ATCTA	0.151563
AACGT	26871		AACGT	11186	0	AACGT	0.416285		AACGT	17282		AACGT	2084		AACGT	0.120588
TTACC	2594		TTACC	1078	0	TTACC	0.415574		TTACC	2600		TTACC	1050		TTACC	0.403846
AAACA	45170		AAACA	18765	0	AAACA	0.415431		AAACA	27741		AAACA	2866		AAACA	0.103313
TCCCT	987		TCCCT	410	0	TCCCT	0.4154		TCCCT	564		TCCCT	489		TCCCT	0.867021
TCTTC	1796		TCTTC	746	0	TCTTC	0.415367		TCTTC	860		TCTTC	540		TCTTC	0.627907
CGTAG	38905		CGTAG	16153	0	CGTAG	0.415191		CGTAG	26420		CGTAG	1391		CGTAG	0.0526495
GAAGT	82640		GAAGT	34309	0	GAAGT	0.415162		GAAGT	50501		GAAGT	6823		GAAGT	0.135106
CGCGG	40864		CGCGG	16906	0	CGCGG	0.413714		CGCGG	23912		CGCGG	2480		CGCGG	0.103714
CAGAG	53895		CAGAG	22257	0	CAGAG	0.41297		CAGAG	36653		CAGAG	6175		CAGAG	0.168472
TGAAG	69916		TGAAG	28865	0	TGAAG	0.412853		TGAAG	48429		TGAAG	7301		TGAAG	0.150757
CCGTA	10060		CCGTA	4153	0	CCGTA	0.412823		CCGTA	6652		CCGTA	278		CCGTA	0.0417919
TACAC	6740		TACAC	2779	0	TACAC	0.412315		TACAC	5281		TACAC	2572		TACAC	0.487029
ACAAT	22659		ACAAT	9324	0	ACAAT	0.411492		ACAAT	13062		ACAAT	2359		ACAAT	0.1806
ACTGG	26872		ACTGG	11047	0	ACTGG	0.411097		ACTGG	17818		ACTGG	2731		ACTGG	0.153272
CCAAG	20310		CCAAG	8349	0	CCAAG	0.411078		CCAAG	13834		CCAAG	869		CCAAG	0.0628162
GAAAG	121701		GAAAG	49989	0	GAAAG	0.410753		GAAAG	79223		GAAAG	9569		GAAAG	0.120786
GTAGT	46645		GTAGT	19152	0	GTAGT	0.410591		GTAGT	26663		GTAGT	2602		GTAGT	0.0975884
AACAC	15136		AACAC	6213	0	AACAC	0.410478		AACAC	8204		AACAC	1951		AACAC	0.237811
TACGG	24285		TACGG	9959	0	TACGG	0.410089		TACGG	16300		TACGG	7920		TACGG	0.48589
TCGAA	19360		TCGAA	7939	0	TCGAA	0.410072		TCGAA	12861		TCGAA	7588		TCGAA	0.590001
ATCGA	20527		ATCGA	8403	0	ATCGA	0.409363		ATCGA	13034		ATCGA	3678		ATCGA	0.282185
ATTAG	32157		ATTAG	13127	0	ATTAG	0.408216		ATTAG	22629		ATTAG	2613		ATTAG	0.115471
TGTCC	3761		TGTCC	1535	0	TGTCC	0.408136		TGTCC	2708		TGTCC	611		TGTCC	0.225628
TTACT	4652		TTACT	1898	0	TTACT	0.407997		TTACT	2160		TTACT	1198		TTACT	0.55463
GATTC	9380		GATTC	3827	0	GATTC	0.407996		GATTC	6222		GATTC	1094		GATTC	0.175828
ATGTC	13464		ATGTC	5482	0	ATGTC	0.40716		ATGTC	7227		ATGTC	1247		ATGTC	0.172547
ACTGA	19381		ACTGA	7878	0	ACTGA	0.406481		ACTGA	12431		ACTGA	2602		ACTGA	0.209315
AATTA	30922		AATTA	12542	0	AATTA	0.405601		AATTA	17364		AATTA	2193		AATTA	0.126296
TATGG	40631		TATGG	16464	0	TATGG	0.405208		TATGG	29084		TATGG	11463		TATGG	0.394134
TATCC	3510		TATCC	1421	0	TATCC	0.404843		TATCC	2139		TATCC	3652		TATCC	1.70734
TTTCA	6658		TTTCA	2694	0	TTTCA	0.404626		TTTCA	3813		TTTCA	2918		TTTCA	0.765277
AGATA	52907		AGATA	21404	0	AGATA	0.404559		AGATA	34102		AGATA	3649		AGATA	0.107003
TTACA	11459		TTACA	4634	0	TTACA	0.404398		TTACA	7224		TTACA	1594		TTACA	0.220653
GAAAC	33317		GAAAC	13471	0	GAAAC	0.404328		GAAAC	23313		GAAAC	3375		GAAAC	0.144769
GAACA	46297		GAACA	18719	0	GAACA	0.404324		GAACA	30122		GAACA	3006		GAACA	0.0997942
CGACG	16500		CGACG	6663	0	CGACG	0.403818		CGACG	14733		CGACG	75875		CGACG	5.15
ATCAC	6608		ATCAC	2666	0	ATCAC	0.40345		ATCAC	4983		ATCAC	865		ATCAC	0.17359
GTTCA	14657		GTTCA	5898	0	GTTCA	0.402402		GTTCA	7310		GTTCA	1586		GTTCA	0.216963
TAATT	18958		TAATT	7624	0	TAATT	0.402152		TAATT	12373		TAATT	1872		TAATT	0.151297
TCAAA	21239		TCAAA	8539	0	TCAAA	0.402043		TCAAA	11039		TCAAA	3585		TCAAA	0.324758
CGTAA	30814		CGTAA	12371	0	CGTAA	0.401473		CGTAA	20300		CGTAA	1950		CGTAA	0.0960591
AGTAA	71506		AGTAA	28700	0	AGTAA	0.401365		AGTAA	44694		AGTAA	3555		AGTAA	0.0795409
TGTTA	22150		TGTTA	8886	0	TGTTA	0.401174		TGTTA	13377		TGTTA	1652		TGTTA	0.123496
GTGTG	40740		GTGTG	16342	0	GTGTG	0.401129		GTGTG	27439		GTGTG	1270		GTGTG	0.0462845
CTAAC	7410		CTAAC	2970	0	CTAAC	0.40081		CTAAC	5153		CTAAC	407		CTAAC	0.0789831
GACGT	27435		GACGT	10991	0	GACGT	0.40062		GACGT	40778		GACGT	541144		GACGT	13.2705
CGCTC	4406		CGCTC	1764	0	CGCTC	0.400363		CGCTC	2616		CGCTC	82		CGCTC	0.0313456
CTTCT	1465		CTTCT	586	0	CTTCT	0.4		CTTCT	482		CTTCT	43		CTTCT	0.0892116
GGCTA	44143		GGCTA	17644	0	GGCTA	0.399701		GGCTA	24455		GGCTA	4586		GGCTA	0.187528
CCGAA	13858		CCGAA	5536	0	CCGAA	0.39948		CCGAA	9154		CCGAA	2031		CCGAA	0.22187
TCGAT	9861		TCGAT	3938	0	TCGAT	0.399351		TCGAT	7116		TCGAT	1704		TCGAT	0.23946
TCGCC	3904		TCGCC	1559	0	TCGCC	0.399334		TCGCC	2652		TCGCC	1686		TCGCC	0.635747
TCCAG	7396		TCCAG	2953	0	TCCAG	0.39927		TCCAG	4996		TCCAG	2169		TCCAG	0.434147
TATAA	28167		TATAA	11246	0	TATAA	0.399262		TATAA	16136		TATAA	7111		TATAA	0.440692
ATAAT	30820		ATAAT	12287	0	ATAAT	0.39867		ATAAT	17084		ATAAT	2377		ATAAT	0.139136
TGACA	23615		TGACA	9411	0	TGACA	0.398518		TGACA	14718		TGACA	3820		TGACA	0.259546
TTAAC	10756		TTAAC	4285	0	TTAAC	0.398382		TTAAC	6999		TTAAC	1735		TTAAC	0.247893
ACTAC	5816		ACTAC	2316	0	ACTAC	0.398212		ACTAC	4985		ACTAC	1405		ACTAC	0.281846
TTTTT	5779		TTTTT	2300	0	TTTTT	0.397993		TTTTT	5778		TTTTT	669		TTTTT	0.115784
ACTTT	7006		ACTTT	2786	0	ACTTT	0.397659		ACTTT	4356		ACTTT	510		ACTTT	0.11708
CGTCA	14812		CGTCA	5888	0	CGTCA	0.397516		CGTCA	8860		CGTCA	770		CGTCA	0.0869074
AAATT	37108		AAATT	14731	0	AAATT	0.396976		AAATT	25260		AAATT	1944		AAATT	0.0769596
CGCTG	10477		CGCTG	4152	0	CGCTG	0.396297		CGCTG	5508		CGCTG	173		CGCTG	0.0314089
AATTC	10045		AATTC	3978	0	AATTC	0.396018		AATTC	7259		AATTC	1622		AATTC	0.223447
CTGCG	16097		CTGCG	6374	0	CTGCG	0.395974		CTGCG	8327		CTGCG	1087		CTGCG	0.130539
AGACC	10691		AGACC	4225	0	AGACC	0.395192		AGACC	7963		AGACC	949		AGACC	0.119176
TATAT	15361		TATAT	6055	0	TATAT	0.39418		TATAT	8796		TATAT	2444		TATAT	0.277854
CCTGG	10293		CCTGG	4052	0	CCTGG	0.393666		CCTGG	5801		CCTGG	802		CCTGG	0.138252
GTACC	7593		GTACC	2980	0	GTACC	0.392467		GTACC	4571		GTACC	2314		GTACC	0.506235
TGTCA	17057		TGTCA	6687	0	TGTCA	0.392038		TGTCA	9057		TGTCA	909		TGTCA	0.100364
AGAGT	69499		AGAGT	27171	0	AGAGT	0.390955		AGAGT	48704		AGAGT	4057		AGAGT	0.0832991
TACCG	8149		TACCG	3183	0	TACCG	0.3906		TACCG	3721		TACCG	5091		TACCG	1.36818
TAAGA	49401		TAAGA	19261	0	TAAGA	0.389891		TAAGA	38397		TAAGA	12541		TAAGA	0.326614
AGATC	19288		AGATC	7520	0	AGATC	0.38988		AGATC	12184		AGATC	1502		AGATC	0.123276
TCTAG	13071		TCTAG	5096	0	TCTAG	0.389871		TCTAG	8178		TCTAG	2589		TCTAG	0.316581
TTGAT	25733		TTGAT	10031	0	TTGAT	0.389811		TTGAT	11736		TTGAT	14108		TTGAT	1.20211
AATAA	50592		AATAA	19627	0	AATAA	0.387947		AATAA	30271		AATAA	5909		AATAA	0.195203
GTAAC	20035		GTAAC	7764	0	GTAAC	0.387522		GTAAC	13997		GTAAC	1612		GTAAC	0.115168
CAATC	10227		CAATC	3963	0	CAATC	0.387504		CAATC	6172		CAATC	287		CAATC	0.0465003
GTTAA	36307		GTTAA	14066	0	GTTAA	0.387418		GTTAA	22539		GTTAA	3330		GTTAA	0.147744
ACATA	22308		ACATA	8634	0	ACATA	0.387036		ACATA	15016		ACATA	1707		ACATA	0.113679
AGACA	41168		AGACA	15911	0	AGACA	0.38649		AGACA	28175		AGACA	11301		AGACA	0.4011
ACCAG	13988		ACCAG	5405	0	ACCAG	0.386403		ACCAG	9429		ACCAG	2022		ACCAG	0.214445
GGCAC	27846		GGCAC	10753	0	GGCAC	0.38616		GGCAC	15389		GGCAC	1256		GGCAC	0.0816167
GAACG	42038		GAACG	16203	0	GAACG	0.385437		GAACG	27464		GAACG	3689		GAACG	0.134321
CCCTT	1731		CCCTT	667	0	CCCTT	0.385326		CCCTT	1932		CCCTT	9		CCCTT	0.00465839
TCAAC	7530		TCAAC	2899	0	TCAAC	0.384993		TCAAC	4529		TCAAC	1491		TCAAC	0.329212
AGCGA	82989		AGCGA	31947	0	AGCGA	0.384955		AGCGA	48928		AGCGA	30596		AGCGA	0.625327
ATCTG	10337		ATCTG	3973	0	ATCTG	0.384347		ATCTG	6317		ATCTG	893		ATCTG	0.141365
TATAG	30144		TATAG	11572	0	TATAG	0.383891		TATAG	20464		TATAG	6923		TATAG	0.338301
GTTAC	11509		GTTAC	4411	0	GTTAC	0.383265		GTTAC	7766		GTTAC	817		GTTAC	0.105202
AGTTA	37762		AGTTA	14445	0	AGTTA	0.382527		AGTTA	21804		AGTTA	2261		AGTTA	0.103697
TGCCA	12602		TGCCA	4818	0	TGCCA	0.38232		TGCCA	7480		TGCCA	1774		TGCCA	0.237166
CGCCT	3171		CGCCT	1212	0	CGCCT	0.382214		CGCCT	2055		CGCCT	11		CGCCT	0.0053528
AGTAC	22218		AGTAC	8488	0	AGTAC	0.382033		AGTAC	17953		AGTAC	1449		AGTAC	0.0807107
GTATA	35483		GTATA	13548	0	GTATA	0.381817		GTATA	19114		GTATA	1997		GTATA	0.104478
CCCAG	6394		CCCAG	2439	0	CCCAG	0.381451		CCCAG	5012		CCCAG	443		CCCAG	0.0883879
AGCCC	7315		AGCCC	2789	0	AGCCC	0.381271		AGCCC	4287		AGCCC	571		AGCCC	0.133193
AACAA	43307		AACAA	16496	0	AACAA	0.380908		AACAA	29698		AACAA	6548		AACAA	0.220486
AAGAA	98556		AAGAA	37529	0	AAGAA	0.380789		AAGAA	62031		AAGAA	11648		AAGAA	0.187777
ATGTG	46003		ATGTG	17510	0	ATGTG	0.380627		ATGTG	25959		ATGTG	2840		ATGTG	0.109403
GTCAA	28179		GTCAA	10701	0	GTCAA	0.379751		GTCAA	17150		GTCAA	2834		GTCAA	0.165248
TACAT	13135		TACAT	4975	0	TACAT	0.378759		TACAT	9024		TACAT	5908		TACAT	0.654699
GCCAT	13620		GCCAT	5158	0	GCCAT	0.378708		GCCAT	6687		GCCAT	1362		GCCAT	0.203679
AGAAT	56813		AGAAT	21508	0	AGAAT	0.378575		AGAAT	36421		AGAAT	3621		AGAAT	0.0994207
GATAT	32481		GATAT	12291	0	GATAT	0.378406		GATAT	17146		GATAT	2092		GATAT	0.122011
AACTA	21386		AACTA	8082	0	AACTA	0.377911		AACTA	13242		AACTA	1634		AACTA	0.123395
ATTCC	3448		ATTCC	1303	0	ATTCC	0.3779		ATTCC	1787		ATTCC	661		ATTCC	0.369894
GTGCG	39025		GTGCG	14713	0	GTGCG	0.377015		GTGCG	17303		GTGCG	2138		GTGCG	0.123562
ACAAG	49454		ACAAG	18643	0	ACAAG	0.376977		ACAAG	29514		ACAAG	6322		ACAAG	0.214203
ACACG	15127		ACACG	5700	0	ACACG	0.37681		ACACG	9079		ACACG	916		ACACG	0.100892
TCTAC	4523		TCTAC	1703	0	TCTAC	0.37652		TCTAC	3251		TCTAC	1813		TCTAC	0.557675
CAGTA	37490		CAGTA	14111	0	CAGTA	0.376394		CAGTA	20800		CAGTA	1498		CAGTA	0.0720192
ACAGT	29231		ACAGT	10998	0	ACAGT	0.376244		ACAGT	17631		ACAGT	2917		ACAGT	0.165447
TCCAA	7153		TCCAA	2688	0	TCCAA	0.375786		TCCAA	5312		TCCAA	880		TCCAA	0.165663
CTACC	3073		CTACC	1153	0	CTACC	0.375203		CTACC	1695		CTACC	444		CTACC	0.261947
ATGCG	41198		ATGCG	15445	0	ATGCG	0.374897		ATGCG	19370		ATGCG	7762		ATGCG	0.400723
CGCTA	13444		CGCTA	5039	0	CGCTA	0.374814		CGCTA	5459		CGCTA	129		CGCTA	0.0236307
TAATA	30721		TAATA	11505	0	TAATA	0.3745		TAATA	16831		TAATA	4773		TAATA	0.283584
CGTGA	29039		CGTGA	10870	0	CGTGA	0.374324		CGTGA	20532		CGTGA	2152		CGTGA	0.104812
GTGTT	10748		GTGTT	4023	0	GTGTT	0.374302		GTGTT	5190		GTGTT	139		GTGTT	0.0267823
CATAA	24784		CATAA	9273	0	CATAA	0.374153		CATAA	15705		CATAA	1773		CATAA	0.112894
TCTGA	12221		TCTGA	4570	0	TCTGA	0.373946		TCTGA	6347		TCTGA	2399		TCTGA	0.377974
CGGCC	7614		CGGCC	2847	0	CGGCC	0.373916		CGGCC	3075		CGGCC	416		CGGCC	0.135285
TCACA	8072		TCACA	3014	0	TCACA	0.373389		TCACA	4297		TCACA	1637		TCACA	0.380963
AACCC	4102		AACCC	1531	0	AACCC	0.373233		AACCC	3029		AACCC	1925		AACCC	0.635523
TGAGT	43039		TGAGT	16052	0	TGAGT	0.372964		TGAGT	27880		TGAGT	4800		TGAGT	0.172166
TAAAC	19058		TAAAC	7106	0	TAAAC	0.372862		TAAAC	12066		TAAAC	7480		TAAAC	0.619924
TACGT	14999		TACGT	5574	0	TACGT	0.371625		TACGT	9321		TACGT	4256		TACGT	0.456603
AAAAT	56039		AAAAT	20823	0	AAAAT	0.371581		AAAAT	33085		AAAAT	5067		AAAAT	0.153151
ACCGT	8140		ACCGT	3024	0	ACCGT	0.371499		ACCGT	4641		ACCGT	286		ACCGT	0.0616246
AAAAC	32931		AAAAC	12212	0	AAAAC	0.370836		AAAAC	20771		AAAAC	2924		AAAAC	0.140773
AACTC	6123		AACTC	2270	0	AACTC	0.370733		AACTC	3616		AACTC	967		AACTC	0.267423
CGTAT	17166		CGTAT	6362	0	CGTAT	0.370616		CGTAT	10201		CGTAT	619		CGTAT	0.0606803
CCCGA	5496		CCCGA	2036	0	CCCGA	0.370451		CCCGA	2274		CCCGA	210		CCCGA	0.0923483
TCCGA	5916		TCCGA	2191	0	TCCGA	0.370352		TCCGA	4948		TCCGA	1235		TCCGA	0.249596
CCGTC	3769		CCGTC	1392	0	CCGTC	0.369329		CCGTC	2201		CCGTC	618		CCGTC	0.280781
CGCGA	31558		CGCGA	11653	0	CGCGA	0.369257		CGCGA	15999		CGCGA	7545		CGCGA	0.471592
GGCTG	32962		GGCTG	12166	0	GGCTG	0.369092		GGCTG	19405		GGCTG	2433		GGCTG	0.12538
ACATT	16641		ACATT	6137	0	ACATT	0.368788		ACATT	9998		ACATT	1087		ACATT	0.108722
ATTGA	40856		ATTGA	15066	0	ATTGA	0.368759		ATTGA	22883		ATTGA	4446		ATTGA	0.194293
AGTAT	35646		AGTAT	13141	0	AGTAT	0.368653		AGTAT	23139		AGTAT	2219		AGTAT	0.0958987
ATGTA	41223		ATGTA	15166	0	ATGTA	0.367901		ATGTA	23711		ATGTA	1988		ATGTA	0.0838429
CGACA	16357		CGACA	6014	0	CGACA	0.367671		CGACA	13812		CGACA	19553		CGACA	1.41565
CACAC	6423		CACAC	2357	0	CACAC	0.366962		CACAC	4407		CACAC	323		CACAC	0.0732925
GTTTT	11361		GTTTT	4159	0	GTTTT	0.366077		GTTTT	4713		GTTTT	234		GTTTT	0.0496499
AAAAG	112251		AAAAG	41073	0	AAAAG	0.365903		AAAAG	72082		AAAAG	9456		AAAAG	0.131184
GTCTT	6636		GTCTT	2421	0	GTCTT	0.364828		GTCTT	3819		GTCTT	199		GTCTT	0.0521079
GAGTG	76653		GAGTG	27947	0	GAGTG	0.364591		GAGTG	46126		GAGTG	5285		GAGTG	0.114577
CCCCG	1688		CCCCG	615	0	CCCCG	0.364336		CCCCG	1199		CCCCG	21		CCCCG	0.0175146
TAAAG	65997		TAAAG	24031	0	TAAAG	0.364123		TAAAG	43093		TAAAG	17791		TAAAG	0.412851
GTGGC	39629		GTGGC	14428	0	GTGGC	0.364077		GTGGC	23368		GTGGC	2052		GTGGC	0.0878124
AAAGA	115954		AAAGA	42189	0	AAAGA	0.363843		AAAGA	74695		AAAGA	10712		AAAGA	0.14341
AGATT	35553		AGATT	12893	0	AGATT	0.362642		AGATT	20015		AGATT	1137		AGATT	0.0568074
TAGAA	61744		TAGAA	22388	0	TAGAA	0.362594		TAGAA	37340		TAGAA	13022		TAGAA	0.348741
TACTA	11105		TACTA	4025	0	TACTA	0.362449		TACTA	6265		TACTA	1546		TACTA	0.246768
TAACA	25032		TAACA	9071	0	TAACA	0.362376		TAACA	12494		TAACA	7729		TAACA	0.618617
TCGCG	17135		TCGCG	6204	0	TCGCG	0.362066		TCGCG	6244		TCGCG	2741		TCGCG	0.438981
TTCAC	4311		TTCAC	1560	0	TTCAC	0.361865		TTCAC	2164		TTCAC	2166		TTCAC	1.00092
CAGAC	12617		CAGAC	4564	0	CAGAC	0.361734		CAGAC	7960		CAGAC	1667		CAGAC	0.209422
AATGA	62165		AATGA	22468	0	AATGA	0.361425		AATGA	38340		AATGA	4984		AATGA	0.129995
CGCGT	22277		CGCGT	8051	0	CGCGT	0.361404		CGCGT	10825		CGCGT	459		CGCGT	0.0424018
TGTAA	43484		TGTAA	15715	0	TGTAA	0.361397		TGTAA	25518		TGTAA	3735		TGTAA	0.146367
CAGAA	50071		CAGAA	18046	0	CAGAA	0.360408		CAGAA	33773		CAGAA	2404		CAGAA	0.0711811
AACAG	51738		AACAG	18640	0	AACAG	0.360277		AACAG	30446		AACAG	4740		AACAG	0.155685
GTACG	23488		GTACG	8444	0	GTACG	0.359503		GTACG	13145		GTACG	1220		GTACG	0.092811
ACTAT	11561		ACTAT	4156	0	ACTAT	0.359484		ACTAT	6487		ACTAT	1183		ACTAT	0.182365
ACTTA	12171		ACTTA	4374	0	ACTTA	0.359379		ACTTA	5494		ACTTA	1014		ACTTA	0.184565
CAAAA	46990		CAAAA	16876	0	CAAAA	0.35914		CAAAA	27686		CAAAA	4216		CAAAA	0.152279
ACCGA	11691		ACCGA	4196	0	ACCGA	0.358909		ACCGA	5831		ACCGA	1121		ACCGA	0.192248
TATTA	16264		TATTA	5837	0	TATTA	0.358891		TATTA	9868		TATTA	3382		TATTA	0.342724
ACCTA	6961		ACCTA	2497	0	ACCTA	0.358713		ACCTA	3448		ACCTA	646		ACCTA	0.187355
ATCTT	7043		ATCTT	2526	0	ATCTT	0.358654		ATCTT	3999		ATCTT	350		ATCTT	0.0875219
TAATC	9736		TAATC	3491	0	TAATC	0.358566		TAATC	7144		TAATC	2424		TAATC	0.339306
ATCGT	16342		ATCGT	5847	0	ATCGT	0.35779		ATCGT	9645		ATCGT	774		ATCGT	0.0802488
ACTAA	20728		ACTAA	7395	0	ACTAA	0.356764		ACTAA	11006		ACTAA	2200		ACTAA	0.199891
TGACG	21548		TGACG	7686	0	TGACG	0.356692		TGACG	14024		TGACG	7633		TGACG	0.544281
ACCAA	14705		ACCAA	5245	0	ACCAA	0.356681		ACCAA	8311		ACCAA	1113		ACCAA	0.133919
TACAG	28715		TACAG	10233	0	TACAG	0.356364		TACAG	20068		TACAG	8847		TACAG	0.440851
GTCCC	2699		GTCCC	961	0	GTCCC	0.356058		GTCCC	1387		GTCCC	158		GTCCC	0.113915
CGTAC	8755		CGTAC	3117	0	CGTAC	0.356025		CGTAC	5619		CGTAC	592		CGTAC	0.105357
TCGTC	5984		TCGTC	2124	0	TCGTC	0.354947		TCGTC	2420		TCGTC	962		TCGTC	0.397521
GACTA	21053		GACTA	7468	0	GACTA	0.354724		GACTA	14728		GACTA	32333		GACTA	2.19534
ACGAT	18895		ACGAT	6696	0	ACGAT	0.354379		ACGAT	12453		ACGAT	2374		ACGAT	0.190637
GACTC	5805		GACTC	2053	0	GACTC	0.353661		GACTC	4372		GACTC	1318		GACTC	0.301464
CGTGT	19454		CGTGT	6860	0	CGTGT	0.352627		CGTGT	11930		CGTGT	795		CGTGT	0.0666387
AGTAG	88835		AGTAG	31324	0	AGTAG	0.352609		AGTAG	55111		AGTAG	5107		AGTAG	0.0926675
CCCCT	729		CCCCT	257	0	CCCCT	0.352538		CCCCT	358		CCCCT	1		CCCCT	0.0027933
TAGTA	45087		TAGTA	15893	0	TAGTA	0.352496		TAGTA	23714		TAGTA	6708		TAGTA	0.282871
TGATT	21231		TGATT	7482	0	TGATT	0.352409		TGATT	11207		TGATT	888		TGATT	0.0792362
AATAG	55934		AATAG	19676	0	AATAG	0.351772		AATAG	38133		AATAG	5911		AATAG	0.15501
CTATT	7392		CTATT	2598	0	CTATT	0.351461		CTATT	4290		CTATT	278		CTATT	0.0648019
GCCGA	22500		GCCGA	7888	0	GCCGA	0.350578		GCCGA	11170		GCCGA	1895		GCCGA	0.169651
AGTGT	49325		AGTGT	17283	0	AGTGT	0.35039		AGTGT	31673		AGTGT	3413		AGTGT	0.107757
ACTCG	7147		ACTCG	2504	0	ACTCG	0.350357		ACTCG	6502		ACTCG	431		ACTCG	0.0662873
ATATG	36280		ATATG	12682	0	ATATG	0.349559		ATATG	20634		ATATG	2866		ATATG	0.138897
GTGTA	45080		GTGTA	15743	0	GTGTA	0.349224		GTGTA	24746		GTGTA	1476		GTGTA	0.059646
TAAAT	31734		TAAAT	11082	0	TAAAT	0.349215		TAAAT	16543		TAAAT	6595		TAAAT	0.398658
TAGTG	45913		TAGTG	16026	0	TAGTG	0.349051		TAGTG	27349		TAGTG	7377		TAGTG	0.269736
GACAT	29397		GACAT	10247	0	GACAT	0.348573		GACAT	19206		GACAT	63242		GACAT	3.29283
GCGAC	20919		GCGAC	7285	0	GCGAC	0.348248		GCGAC	12958		GCGAC	86128		GCGAC	6.6467
CATGG	39012		CATGG	13581	0	CATGG	0.348124		CATGG	28105		CATGG	1596		CATGG	0.056787
AAGAT	53895		AAGAT	18735	0	AAGAT	0.34762		AAGAT	34676		AAGAT	3928		AAGAT	0.113277
ATACT	9565		ATACT	3321	0	ATACT	0.347203		ATACT	4037		ATACT	504		ATACT	0.124845
GGAGC	65251		GGAGC	22651	0	GGAGC	0.347136		GGAGC	41456		GGAGC	2322		GGAGC	0.0560112
CAAAT	28343		CAAAT	9836	0	CAAAT	0.347035		CAAAT	14572		CAAAT	2295		CAAAT	0.157494
AACAT	26759		AACAT	9271	0	AACAT	0.346463		AACAT	17055		AACAT	1876		AACAT	0.109997
TTGGT	25919		TTGGT	8975	0	TTGGT	0.346271		TTGGT	13607		TTGGT	7531		TTGGT	0.553465
AAGAC	31340		AAGAC	10848	0	AAGAC	0.346139		AAGAC	20521		AAGAC	7545		AAGAC	0.367672
GACAG	56371		GACAG	19507	0	GACAG	0.346047		GACAG	34861		GACAG	63450		GACAG	1.82009
AATTT	21059		AATTT	7282	0	AATTT	0.34579		AATTT	11839		AATTT	2830		AATTT	0.23904
GAAAT	60097		GAAAT	20772	0	GAAAT	0.345641		GAAAT	36516		GAAAT	4579		GAAAT	0.125397
ACGCG	28289		ACGCG	9766	0	ACGCG	0.345223		ACGCG	14847		ACGCG	1372		ACGCG	0.0924092
CAAAG	62332		CAAAG	21510	0	CAAAG	0.345088		CAAAG	38997		CAAAG	5955		CAAAG	0.152704
CTTTG	7210		CTTTG	2484	0	CTTTG	0.344521		CTTTG	3589		CTTTG	115		CTTTG	0.0320424
AATAT	29185		AATAT	10040	0	AATAT	0.344012		AATAT	17055		AATAT	2541		AATAT	0.148989
GTGAG	41644		GTGAG	14299	0	GTGAG	0.343363		GTGAG	22017		GTGAG	2926		GTGAG	0.132897
TAACG	22543		TAACG	7740	0	TAACG	0.343344		TAACG	14697		TAACG	5369		TAACG	0.365313
GTATT	18063		GTATT	6197	0	GTATT	0.343077		GTATT	12048		GTATT	978		GTATT	0.0811753
ACGTG	26354		ACGTG	9017	0	ACGTG	0.342149		ACGTG	15701		ACGTG	2157		ACGTG	0.13738
CCATG	11841		CCATG	4042	0	CCATG	0.341356		CCATG	6712		CCATG	609		CCATG	0.090733
GTAAG	64819		GTAAG	22097	0	GTAAG	0.340903		GTAAG	36510		GTAAG	4347		GTAAG	0.119063
ATTCG	11411		ATTCG	3888	0	ATTCG	0.340724		ATTCG	6990		ATTCG	1490		ATTCG	0.213162
CTAGA	27730		CTAGA	9448	0	CTAGA	0.340714		CTAGA	18960		CTAGA	1679		CTAGA	0.0885549
GGTGC	27827		GGTGC	9469	0	GGTGC	0.340281		GGTGC	15480		GGTGC	1201		GGTGC	0.077584
AGCGG	105935		AGCGG	35985	0	AGCGG	0.339689		AGCGG	62773		AGCGG	6584		AGCGG	0.104886
AAGTG	85022		AAGTG	28823	0	AAGTG	0.339006		AAGTG	53209		AAGTG	5791		AAGTG	0.108835
GTTTA	20717		GTTTA	7009	0	GTTTA	0.338321		GTTTA	13790		GTTTA	1578		GTTTA	0.114431
CAACG	21236		CAACG	7169	0	CAACG	0.337587		CAACG	13690		CAACG	1911		CAACG	0.139591
TGTGA	43023		TGTGA	14513	0	TGTGA	0.337331		TGTGA	20786		TGTGA	5152		TGTGA	0.247859
GGCAA	88221		GGCAA	29559	0	GGCAA	0.335056		GGCAA	45943		GGCAA	4963		GGCAA	0.108025
CCTTC	1230		CCTTC	412	0	CCTTC	0.334959		CCTTC	654		CCTTC	46		CCTTC	0.0703364
TATGA	34283		TATGA	11480	0	TATGA	0.33486		TATGA	22047		TATGA	6700		TATGA	0.303896
TCGTA	14696		TCGTA	4910	0	TCGTA	0.334105		TCGTA	9967		TCGTA	1326		TCGTA	0.133039
GGCGC	45416		GGCGC	15156	0	GGCGC	0.333715		GGCGC	25911		GGCGC	2973		GGCGC	0.114739
CCCAT	3042		CCCAT	1013	0	CCCAT	0.333005		CCCAT	2383		CCCAT	84		CCCAT	0.0352497
AACTT	13568		AACTT	4516	0	AACTT	0.332842		AACTT	8224		AACTT	948		AACTT	0.115272
CGTTA	16730		CGTTA	5566	0	CGTTA	0.332696		CGTTA	12104		CGTTA	1078		CGTTA	0.0890615
GCCGT	15873		GCCGT	5264	0	GCCGT	0.331632		GCCGT	9860		GCCGT	966		GCCGT	0.0979716
CACGA	16381		CACGA	5419	0	CACGA	0.33081		CACGA	12865		CACGA	2524		CACGA	0.196191
AGTTG	44490		AGTTG	14701	0	AGTTG	0.330434		AGTTG	25741		AGTTG	2209		AGTTG	0.0858164
ATTGT	23567		ATTGT	7778	0	ATTGT	0.330038		ATTGT	13067		ATTGT	4092		ATTGT	0.313155
AAACG	42053		AAACG	13871	0	AAACG	0.329846		AAACG	25766		AAACG	3820		AAACG	0.148257
CCAAT	9455		CCAAT	3118	0	CCAAT	0.329773		CCAAT	5750		CCAAT	372		CCAAT	0.0646957
TGGCA	46068		TGGCA	15186	0	TGGCA	0.329643		TGGCA	28196		TGGCA	3708		TGGCA	0.131508
TAGTC	14298		TAGTC	4713	0	TAGTC	0.329627		TAGTC	10035		TAGTC	4195		TAGTC	0.418037
CGAGT	31593		CGAGT	10410	0	CGAGT	0.329503		CGAGT	21646		CGAGT	1252		CGAGT	0.0578398
TGTGT	29320		TGTGT	9661	0	TGTGT	0.329502		TGTGT	15217		TGTGT	1529		TGTGT	0.10048
CATCA	12713		CATCA	4178	0	CATCA	0.32864		CATCA	5912		CATCA	1874		CATCA	0.316982
CGTCC	2709		CGTCC	890	0	CGTCC	0.328535		CGTCC	1113		CGTCC	6		CGTCC	0.00539084
AAGCG	97906		AAGCG	32161	0	AAGCG	0.328489		AAGCG	56923		AAGCG	6819		AAGCG	0.119793
AGTTT	23347		AGTTT	7654	0	AGTTT	0.327837		AGTTT	14982		AGTTT	1396		AGTTT	0.0931785
CCAGT	12821		CCAGT	4198	0	CCAGT	0.327432		CCAGT	7064		CCAGT	884		CCAGT	0.125142
CCTCA	4090		CCTCA	1336	0	CCTCA	0.32665		CCTCA	1745		CCTCA	392		CCTCA	0.224642
TCAGT	17437		TCAGT	5680	0	TCAGT	0.325744		TCAGT	8415		TCAGT	3167		TCAGT	0.376352
CTCAC	4202		CTCAC	1368	0	CTCAC	0.325559		CTCAC	1411		CTCAC	167		CTCAC	0.118356
GCGAA	70318		GCGAA	22871	0	GCGAA	0.325251		GCGAA	39596		GCGAA	53265		GCGAA	1.34521
TAGAT	34816		TAGAT	11311	0	TAGAT	0.324879		TAGAT	23075		TAGAT	7440		TAGAT	0.322427
TGCCC	3682		TGCCC	1196	0	TGCCC	0.324823		TGCCC	1922		TGCCC	512		TGCCC	0.266389
CAAGA	52549		CAAGA	17067	0	CAAGA	0.324783		CAAGA	32251		CAAGA	3292		CAAGA	0.102074
TATTC	5181		TATTC	1682	0	TATTC	0.324648		TATTC	2882		TATTC	896		TATTC	0.310895
CCTGA	7876		CCTGA	2547	0	CCTGA	0.323388		CCTGA	6413		CCTGA	218		CCTGA	0.0339935
CCTGT	4356		CCTGT	1408	0	CCTGT	0.323232		CCTGT	3524		CCTGT	68		CCTGT	0.0192963
CCGAT	7696		CCGAT	2481	0	CCGAT	0.322375		CCGAT	5488		CCGAT	936		CCGAT	0.170554
TCATC	5357		TCATC	1726	0	TCATC	0.322195		TCATC	2322		TCATC	450		TCATC	0.193798
TGGGC	37559		TGGGC	12090	1	TGGGC	0.321894		TGGGC	23139		TGGGC	1639		TGGGC	0.0708328
CCTTT	3670		CCTTT	1180	0	CCTTT	0.321526		CCTTT	1867		CCTTT	34		CCTTT	0.018211
TACGA	22084		TACGA	7089	0	TACGA	0.321002		TACGA	15355		TACGA	10285		TACGA	0.669814
ACACC	5699		ACACC	1827	0	ACACC	0.320583		ACACC	3232		ACACC	1192		ACACC	0.368812
TTGCC	4058		TTGCC	1299	0	TTGCC	0.320108		TTGCC	1758		TTGCC	1640		TTGCC	0.932878
AAGTC	21473		AAGTC	6865	0	AAGTC	0.319704		AAGTC	16688		AAGTC	1790		AAGTC	0.107263
GCGTC	17497		GCGTC	5588	0	GCGTC	0.319369		GCGTC	10116		GCGTC	1486		GCGTC	0.146896
ACCTT	4409		ACCTT	1408	0	ACCTT	0.319347		ACCTT	1843		ACCTT	727		ACCTT	0.394466
GATAC	21018		GATAC	6708	0	GATAC	0.319155		GATAC	11153		GATAC	1931		GATAC	0.173137
CAGCG	47435		CAGCG	15122	0	CAGCG	0.318794		CAGCG	25789		CAGCG	2643		CAGCG	0.102486
CACCG	7371		CACCG	2349	0	CACCG	0.318681		CACCG	4346		CACCG	391		CACCG	0.0899678
TAGCG	54184		TAGCG	17251	0	TAGCG	0.318378		TAGCG	29425		TAGCG	8701		TAGCG	0.295701
AGCGT	61201		AGCGT	19469	0	AGCGT	0.318116		AGCGT	35608		AGCGT	2931		AGCGT	0.082313
AATCC	6973		AATCC	2216	0	AATCC	0.317797		AATCC	3592		AATCC	1347		AATCC	0.375
AAATC	19711		AAATC	6255	0	AAATC	0.317335		AAATC	12434		AAATC	1513		AAATC	0.121682
AGATG	70458		AGATG	22327	0	AGATG	0.316884		AGATG	45395		AGATG	7173		AGATG	0.158013
CGATG	28895		CGATG	9119	0	CGATG	0.315591		CGATG	16983		CGATG	1811		CGATG	0.106636
GATGT	43224		GATGT	13627	0	GATGT	0.315265		GATGT	27220		GATGT	3846		GATGT	0.141293
TGACC	6261		TGACC	1970	0	TGACC	0.314646		TGACC	4423		TGACC	651		TGACC	0.147185
TGATG	40525		TGATG	12747	0	TGATG	0.314547		TGATG	22206		TGATG	3328		TGATG	0.149869
ATCCA	7607		ATCCA	2390	0	ATCCA	0.314184		ATCCA	5567		ATCCA	1406		ATCCA	0.25256
AAACC	14413		AAACC	4527	0	AAACC	0.314091		AAACC	10102		AAACC	4994		AAACC	0.494358
TTCGA	10095		TTCGA	3167	0	TTCGA	0.31372		TTCGA	7729		TTCGA	2414		TTCGA	0.31233
GTTCT	4322		GTTCT	1353	0	GTTCT	0.31305		GTTCT	2568		GTTCT	15		GTTCT	0.00584112
AACCG	15581		AACCG	4874	0	AACCG	0.312817		AACCG	8782		AACCG	4291		AACCG	0.488613
CTCTG	4912		CTCTG	1536	0	CTCTG	0.312704		CTCTG	2499		CTCTG	21		CTCTG	0.00840336
CACGT	11549		CACGT	3610	0	CACGT	0.312581		CACGT	8925		CACGT	452		CACGT	0.0506443
ATAGT	42682		ATAGT	13271	0	ATAGT	0.310927		ATAGT	20098		ATAGT	4326		ATAGT	0.215245
ACTCC	2927		ACTCC	909	0	ACTCC	0.310557		ACTCC	1310		ACTCC	732		ACTCC	0.558779
CTTAT	7724		CTTAT	2396	0	CTTAT	0.310202		CTTAT	4718		CTTAT	64		CTTAT	0.0135651
CCTTA	5293		CCTTA	1632	0	CCTTA	0.308332		CCTTA	2631		CCTTA	470		CCTTA	0.178639
CAGGT	42881		CAGGT	13140	0	CAGGT	0.306429		CAGGT	29010		CAGGT	2317		CAGGT	0.079869
CTGTA	16641		CTGTA	5090	0	CTGTA	0.305871		CTGTA	9944		CTGTA	973		CTGTA	0.0978479
TAAGT	42803		TAAGT	13092	0	TAAGT	0.305866		TAAGT	27521		TAAGT	8927		TAAGT	0.32437
CCGCC	4029		CCGCC	1232	0	CCGCC	0.305783		CCGCC	1201		CCGCC	501		CCGCC	0.417152
GTACT	9238		GTACT	2823	0	GTACT	0.305586		GTACT	4272		GTACT	140		GTACT	0.0327715
GCCAG	27598		GCCAG	8422	0	GCCAG	0.305167		GCCAG	16993		GCCAG	1433		GCCAG	0.0843288
CAGTG	40224		CAGTG	12186	0	CAGTG	0.302953		CAGTG	26856		CAGTG	4414		CAGTG	0.164358
CAATT	21630		CAATT	6545	0	CAATT	0.302589		CAATT	10206		CAATT	1753		CAATT	0.171762
CCCTC	1034		CCCTC	312	0	CCCTC	0.301741		CCCTC	734		CCCTC	692		CCCTC	0.942779
AGGCA	88820		AGGCA	26795	0	AGGCA	0.301678		AGGCA	52402		AGGCA	3912		AGGCA	0.0746536
CACTA	9700		CACTA	2922	0	CACTA	0.301237		CACTA	6825		CACTA	768		CACTA	0.112527
AAAGT	86635		AAAGT	26052	0	AAAGT	0.30071		AAAGT	53213		AAAGT	5945		AAAGT	0.111721
CCTAC	2671		CCTAC	802	0	CCTAC	0.300262		CCTAC	1612		CCTAC	221		CCTAC	0.137097
GCGAT	41351		GCGAT	12394	0	GCGAT	0.299727		GCGAT	24379		GCGAT	28987		GCGAT	1.18902
GCCAA	25166		GCCAA	7541	0	GCCAA	0.29965		GCCAA	13168		GCCAA	1736		GCCAA	0.131835
CGTGC	8666		CGTGC	2585	0	CGTGC	0.298292		CGTGC	5574		CGTGC	21		CGTGC	0.00376749
CCCCA	2107		CCCCA	628	0	CCCCA	0.298054		CCCCA	802		CCCCA	331		CCCCA	0.412718
AATAC	21426		AATAC	6382	0	AATAC	0.297862		AATAC	9960		AATAC	2767		AATAC	0.277811
CCTCG	3792		CCTCG	1128	0	CCTCG	0.297468		CCTCG	1661		CCTCG	402		CCTCG	0.242023
CAAAC	17718		CAAAC	5264	0	CAAAC	0.297099		CAAAC	10056		CAAAC	822		CAAAC	0.0817422
GAATG	82722		GAATG	24574	0	GAATG	0.297067		GAATG	54162		GAATG	4550		GAATG	0.0840072
CCTAA	8611		CCTAA	2551	0	CCTAA	0.296249		CCTAA	6037		CCTAA	194		CCTAA	0.0321352
GCGTA	49204		GCGTA	14567	0	GCGTA	0.296053		GCGTA	28566		GCGTA	2423		GCGTA	0.0848211
CACCC	2144		CACCC	633	0	CACCC	0.295243		CACCC	907		CACCC	213		CACCC	0.23484
GCAGT	51659		GCAGT	15130	0	GCAGT	0.292882		GCAGT	26891		GCAGT	1022		GCAGT	0.0380053
GTCTG	9485		GTCTG	2777	0	GTCTG	0.292778		GTCTG	6107		GTCTG	76		GTCTG	0.0124447
CGTTT	10012		CGTTT	2908	0	CGTTT	0.290451		CGTTT	6104		CGTTT	515		CGTTT	0.0843709
CAGAT	28571		CAGAT	8293	0	CAGAT	0.290259		CAGAT	16779		CAGAT	860		CAGAT	0.0512545
TGCGA	38853		TGCGA	11257	0	TGCGA	0.289733		TGCGA	22537		TGCGA	3987		TGCGA	0.176909
GTATG	39977		GTATG	11542	0	GTATG	0.288716		GTATG	22181		GTATG	1314		GTATG	0.0592399
TGTGC	14842		TGTGC	4272	0	TGTGC	0.287832		TGTGC	7917		TGTGC	666		TGTGC	0.0841228
CCGCG	11078		CCGCG	3187	0	CCGCG	0.287687		CCGCG	5852		CCGCG	507		CCGCG	0.086637
TTCTT	5494		TTCTT	1576	0	TTCTT	0.286858		TTCTT	1993		TTCTT	574		TTCTT	0.288008
GTTTC	6345		GTTTC	1815	0	GTTTC	0.286052		GTTTC	3708		GTTTC	223		GTTTC	0.0601402
CATAG	31326		CATAG	8955	0	CATAG	0.285865		CATAG	21088		CATAG	1330		CATAG	0.063069
TGTAT	21432		TGTAT	6110	0	TGTAT	0.285088		TGTAT	12974		TGTAT	1840		TGTAT	0.141822
AGGGC	66664		AGGGC	18953	1	AGGGC	0.284306		AGGGC	46229		AGGGC	2180		AGGGC	0.0471565
CAGTC	11894		CAGTC	3355	0	CAGTC	0.282075		CAGTC	8538		CAGTC	1095		CAGTC	0.12825
GAGCA	64624		GAGCA	18179	0	GAGCA	0.281304		GAGCA	37557		GAGCA	3167		GAGCA	0.0843252
CTTAA	14276		CTTAA	4013	0	CTTAA	0.281101		CTTAA	9393		CTTAA	425		CTTAA	0.0452465
TCTCG	4989		TCTCG	1400	0	TCTCG	0.280617		TCTCG	2802		TCTCG	971		TCTCG	0.346538
ACATG	29674		ACATG	8325	0	ACATG	0.280549		ACATG	16555		ACATG	1250		ACATG	0.0755059
CTTTA	8314		CTTTA	2330	0	CTTTA	0.28025		CTTTA	5266		CTTTA	902		CTTTA	0.171288
ATTTG	22023		ATTTG	6171	0	ATTTG	0.280207		ATTTG	12126		ATTTG	1274		ATTTG	0.105063
TAGAC	20221		TAGAC	5636	0	TAGAC	0.27872		TAGAC	12829		TAGAC	5809		TAGAC	0.452802
CGGGC	20454		CGGGC	5687	1	CGGGC	0.278039		CGGGC	12179		CGGGC	634		CGGGC	0.0520568
GTCGC	11336		GTCGC	3150	0	GTCGC	0.277876		GTCGC	5841		GTCGC	446		GTCGC	0.0763568
CGGTT	16188		CGGTT	4484	0	CGGTT	0.276995		CGGTT	9385		CGGTT	577		CGGTT	0.0614811
CGGCA	32705		CGGCA	9028	0	CGGCA	0.276043		CGGCA	16389		CGGCA	683		CGGCA	0.0416743
CCATT	4816		CCATT	1325	0	CCATT	0.275125		CCATT	3839		CCATT	578		CCATT	0.15056
TACCC	2452		TACCC	674	0	TACCC	0.274878		TACCC	1401		TACCC	3898		TACCC	2.7823
CGCCC	3536		CGCCC	971	0	CGCCC	0.274604		CGCCC	992		CGCCC	397		CGCCC	0.400202
CCGCT	492		CCGCT	135	0	CCGCT	0.27439		CCGCT	311		CCGCT	1		CCGCT	0.00321543
CATCG	14399		CATCG	3945	0	CATCG	0.273977		CATCG	6546		CATCG	741		CATCG	0.113199
TGTAG	52372		TGTAG	14240	0	TGTAG	0.271901		TGTAG	30337		TGTAG	2296		TGTAG	0.0756832
TAATG	42371		TAATG	11473	0	TAATG	0.270775		TAATG	24483		TAATG	6207		TAATG	0.253523
GGCTT	14742		GGCTT	3984	0	GGCTT	0.270248		GGCTT	7658		GGCTT	518		GGCTT	0.0676417
AGCTA	36925		AGCTA	9945	0	AGCTA	0.26933		AGCTA	21869		AGCTA	1672		AGCTA	0.0764553
TCACC	3122		TCACC	840	0	TCACC	0.269058		TCACC	1171		TCACC	1471		TCACC	1.25619
CCGCA	7067		CCGCA	1900	0	CCGCA	0.268855		CCGCA	3841		CCGCA	220		CCGCA	0.0572768
TCTCT	1916		TCTCT	515	0	TCTCT	0.268789		TCTCT	1242		TCTCT	160		TCTCT	0.128824
TCCTT	2949		TCCTT	790	0	TCCTT	0.267887		TCCTT	1260		TCCTT	535		TCCTT	0.424603
CATGA	24972		CATGA	6642	0	CATGA	0.265978		CATGA	15281		CATGA	1180		CATGA	0.0772201
AACTG	23110		AACTG	6144	0	AACTG	0.265859		AACTG	15747		AACTG	1730		AACTG	0.109862
CATAT	14466		CATAT	3832	0	CATAT	0.264897		CATAT	8776		CATAT	308		CATAT	0.0350957
GCCTT	8645		GCCTT	2285	0	GCCTT	0.264315		GCCTT	4619		GCCTT	59		GCCTT	0.0127733
TACTT	7454		TACTT	1970	0	TACTT	0.264288		TACTT	4451		TACTT	1154		TACTT	0.259268
ACTAG	27170		ACTAG	7177	0	ACTAG	0.264152		ACTAG	14899		ACTAG	2287		ACTAG	0.1535
TGGTT	20047		TGGTT	5283	0	TGGTT	0.263531		TGGTT	12590		TGGTT	986		TGGTT	0.0783161
GAGCC	23354		GAGCC	6145	0	GAGCC	0.263124		GAGCC	14552		GAGCC	1476		GAGCC	0.101429
CCCTG	3146		CCCTG	827	0	CCCTG	0.262873		CCCTG	1265		CCCTG	48		CCCTG	0.0379447
GCTAT	17981		GCTAT	4726	0	GCTAT	0.262833		GCTAT	9827		GCTAT	1766		GCTAT	0.179709
GCAAA	74006		GCAAA	19402	0	GCAAA	0.262168		GCAAA	36911		GCAAA	2500		GCAAA	0.0677305
TACTG	11554		TACTG	3021	0	TACTG	0.261468		TACTG	5827		TACTG	3834		TACTG	0.657972
CACTC	3600		CACTC	939	0	CACTC	0.260833		CACTC	2404		CACTC	103		CACTC	0.0428453
TCCGT	5310		TCCGT	1385	0	TCCGT	0.260829		TCCGT	2844		TCCGT	1134		TCCGT	0.398734
TGTTC	7900		TGTTC	2060	0	TGTTC	0.260759		TGTTC	4559		TGTTC	240		TGTTC	0.0526431
AGGTT	41526		AGGTT	10807	0	AGGTT	0.260247		AGGTT	22114		AGGTT	1341		AGGTT	0.0606403
CCTAG	12446		CCTAG	3228	0	CCTAG	0.25936		CCTAG	7028		CCTAG	846		CCTAG	0.120376
CGCAT	11645		CGCAT	3014	0	CGCAT	0.258824		CGCAT	7575		CGCAT	191		CGCAT	0.0252145
AGCAA	80339		AGCAA	20767	0	AGCAA	0.258492		AGCAA	39191		AGCAA	3362		AGCAA	0.085785
CATCC	2702		CATCC	694	0	CATCC	0.256847		CATCC	2680		CATCC	360		CATCC	0.134328
TGCCG	12806		TGCCG	3281	0	TGCCG	0.256208		TGCCG	6606		TGCCG	1184		TGCCG	0.179231
CCCGT	4418		CCCGT	1131	0	CCCGT	0.255998		CCCGT	1949		CCCGT	208		CCCGT	0.106721
GGCAG	112210		GGCAG	28711	0	GGCAG	0.255868		GGCAG	63472		GGCAG	2856		GGCAG	0.0449962
GCCAC	7272		GCCAC	1857	0	GCCAC	0.255363		GCCAC	3853		GCCAC	475		GCCAC	0.123281
ACTGT	12485		ACTGT	3185	0	ACTGT	0.255106		ACTGT	6278		ACTGT	1143		ACTGT	0.182064
GTTAG	40333		GTTAG	10273	0	GTTAG	0.254705		GTTAG	25790		GTTAG	2571		GTTAG	0.0996898
TTGGC	19435		TTGGC	4925	0	TTGGC	0.253409		TTGGC	10838		TTGGC	2371		TTGGC	0.218767
TATGT	23267		TATGT	5891	0	TATGT	0.253191		TATGT	14812		TATGT	4952		TATGT	0.334324
ATTGC	7224		ATTGC	1826	0	ATTGC	0.252769		ATTGC	4370		ATTGC	502		ATTGC	0.114874
CGCAC	9606		CGCAC	2419	0	CGCAC	0.251822		CGCAC	4434		CGCAC	380		CGCAC	0.0857014
GTTCG	14996		GTTCG	3770	0	GTTCG	0.2514		GTTCG	8906		GTTCG	464		GTTCG	0.0520997
ACGCC	8030		ACGCC	2015	0	ACGCC	0.250934		ACGCC	4853		ACGCC	899		ACGCC	0.185246
CAACC	7101		CAACC	1778	0	CAACC	0.250387		CAACC	3713		CAACC	1569		CAACC	0.422569
GGCAT	40742		GGCAT	10184	0	GGCAT	0.249963		GGCAT	22832		GGCAT	1687		GGCAT	0.0738875
GTGCA	17935		GTGCA	4482	0	GTGCA	0.249902		GTGCA	9827		GTGCA	749		GTGCA	0.0762186
AAATG	79026		AAATG	19712	0	AAATG	0.249437		AAATG	46480		AAATG	7168		AAATG	0.154217
TTAGC	17142		TTAGC	4263	0	TTAGC	0.248687		TTAGC	8680		TTAGC	465		TTAGC	0.0535714
CACTT	6296		CACTT	1562	0	CACTT	0.248094		CACTT	4103		CACTT	251		CACTT	0.0611748
GACTT	13753		GACTT	3412	0	GACTT	0.248091		GACTT	8025		GACTT	8162		GACTT	1.01707
AGCAC	27917		AGCAC	6875	0	AGCAC	0.246266		AGCAC	16928		AGCAC	1276		AGCAC	0.0753781
TTCGC	5162		TTCGC	1269	0	TTCGC	0.245835		TTCGC	2320		TTCGC	59		TTCGC	0.025431
TGTAC	14894		TGTAC	3655	0	TGTAC	0.245401		TGTAC	8775		TGTAC	995		TGTAC	0.11339
CAATG	37961		CAATG	9314	0	CAATG	0.245357		CAATG	20301		CAATG	6795		CAATG	0.334713
ATGTT	11307		ATGTT	2774	0	ATGTT	0.245335		ATGTT	5660		ATGTT	407		ATGTT	0.0719081
CATTA	16374		CATTA	4011	0	CATTA	0.244962		CATTA	8899		CATTA	631		CATTA	0.0709068
CCCCC	301		CCCCC	73	0	CCCCC	0.242525		CCCCC	606		CCCCC	121		CCCCC	0.19967
AGCTC	8848		AGCTC	2109	0	AGCTC	0.238359		AGCTC	4416		AGCTC	348		AGCTC	0.0788043
TTGCT	63		TTGCT	15	0	TTGCT	0.238095		TTGCT	45		TTGCT	20		TTGCT	0.444444
AATGT	45677		AATGT	10842	0	AATGT	0.237362		AATGT	27063		AATGT	3238		AATGT	0.119647
CCTCC	915		CCTCC	217	0	CCTCC	0.237158		CCTCC	479		CCTCC	36		CCTCC	0.0751566
CGCAA	28856		CGCAA	6835	0	CGCAA	0.236866		CGCAA	15378		CGCAA	1145		CGCAA	0.074457
CTAGT	19282		CTAGT	4550	0	CTAGT	0.235971		CTAGT	11822		CTAGT	569		CTAGT	0.0481306
CAAGT	43108		CAAGT	10162	0	CAAGT	0.235734		CAAGT	24344		CAAGT	1806		CAAGT	0.0741867
CATAC	10333		CATAC	2400	0	CATAC	0.232266		CATAC	4930		CATAC	993		CATAC	0.20142
GGCCT	9139		GGCCT	2119	0	GGCCT	0.231863		GGCCT	5963		GGCCT	513		GGCCT	0.0860305
CAGCC	12318		CAGCC	2842	0	CAGCC	0.230719		CAGCC	7407		CAGCC	364		CAGCC	0.0491427
CTCTC	1971		CTCTC	444	0	CTCTC	0.225266		CTCTC	1330		CTCTC	32		CTCTC	0.0240602
TATTG	12890		TATTG	2893	0	TATTG	0.224438		TATTG	6443		TATTG	7811		TATTG	1.21232
AGCTG	23542		AGCTG	5265	0	AGCTG	0.223643		AGCTG	14136		AGCTG	756		AGCTG	0.0534805
GCAAT	40226		GCAAT	8996	0	GCAAT	0.223636		GCAAT	22230		GCAAT	1156		GCAAT	0.0520018
CCACC	2780		CCACC	620	0	CCACC	0.223022		CCACC	1630		CCACC	403		CCACC	0.247239
ACGCA	25094		ACGCA	5594	0	ACGCA	0.222922		ACGCA	12567		ACGCA	1389		ACGCA	0.110528
GCTCT	6264		GCTCT	1393	0	GCTCT	0.222382		GCTCT	3077		GCTCT	108		GCTCT	0.0350991
TCGAC	7673		TCGAC	1706	0	TCGAC	0.222338		TCGAC	2447		TCGAC	2389		TCGAC	0.976298
ATTTT	11818		ATTTT	2627	0	ATTTT	0.222288		ATTTT	6639		ATTTT	439		ATTTT	0.0661244
CACTG	12492		CACTG	2767	0	CACTG	0.221502		CACTG	5903		CACTG	528		CACTG	0.089446
TAGCA	41162		TAGCA	9115	0	TAGCA	0.221442		TAGCA	24376		TAGCA	11076		TAGCA	0.454381
ACTTC	3309		ACTTC	731	0	ACTTC	0.220913		ACTTC	1279		ACTTC	151		ACTTC	0.118061
ATCTC	3793		ATCTC	834	0	ATCTC	0.219879		ATCTC	2723		ATCTC	425		ATCTC	0.156078
GCCCG	7139		GCCCG	1561	0	GCCCG	0.218658		GCCCG	4241		GCCCG	304		GCCCG	0.0716812
GCTCC	2578		GCTCC	560	0	GCTCC	0.217223		GCTCC	2316		GCTCC	274		GCTCC	0.118307
AAGCA	78352		AAGCA	17016	0	AAGCA	0.217174		AAGCA	45274		AAGCA	6097		AAGCA	0.134669
ATTCT	5265		ATTCT	1141	0	ATTCT	0.216714		ATTCT	1889		ATTCT	474		ATTCT	0.250926
CTACA	10221		CTACA	2204	0	CTACA	0.215634		CTACA	5520		CTACA	442		CTACA	0.0800725
TAGCC	13517		TAGCC	2900	0	TAGCC	0.214545		TAGCC	9020		TAGCC	4396		TAGCC	0.487361
CCCAC	2727		CCCAC	584	0	CCCAC	0.214155		CCCAC	1704		CCCAC	210		CCCAC	0.123239
CTGTG	18839		CTGTG	4030	0	CTGTG	0.213918		CTGTG	12341		CTGTG	77		CTGTG	0.00623936
CTTAG	14650		CTTAG	3120	0	CTTAG	0.212969		CTTAG	11377		CTTAG	418		CTTAG	0.0367408
TTGTC	8122		TTGTC	1719	0	TTGTC	0.211647		TTGTC	4579		TTGTC	734		TTGTC	0.160297
CTGTC	8900		CTGTC	1875	0	CTGTC	0.210674		CTGTC	3138		CTGTC	911		CTGTC	0.290312
GCCTA	12549		GCCTA	2628	0	GCCTA	0.209419		GCCTA	5946		GCCTA	672		GCCTA	0.113017
GCACA	27117		GCACA	5648	0	GCACA	0.208283		GCACA	15415		GCACA	569		GCACA	0.0369121
CCGGC	7392		CCGGC	1536	0	CCGGC	0.207792		CCGGC	3934		CCGGC	267		CCGGC	0.0678699
GCAAC	27772		GCAAC	5763	0	GCAAC	0.207511		GCAAC	13847		GCAAC	1827		GCAAC	0.131942
GAGGC	60645		GAGGC	12542	0	GAGGC	0.20681		GAGGC	35728		GAGGC	2064		GAGGC	0.0577698
TTGTG	27920		TTGTG	5729	0	TTGTG	0.205193		TTGTG	14310		TTGTG	1401		TTGTG	0.0979036
CTTGT	1308		CTTGT	266	0	CTTGT	0.203364		CTTGT	827		CTTGT	7		CTTGT	0.00846433
TCAGC	9476		TCAGC	1916	0	TCAGC	0.202195		TCAGC	5253		TCAGC	522		TCAGC	0.0993718
ACCCC	1531		ACCCC	306	0	ACCCC	0.199869		ACCCC	1176		ACCCC	59		ACCCC	0.0501701
CTTTT	5722		CTTTT	1139	0	CTTTT	0.199056		CTTTT	2638		CTTTT	229		CTTTT	0.0868082
GCCCC	2039		GCCCC	405	0	GCCCC	0.198627		GCCCC	1167		GCCCC	135		GCCCC	0.115681
CGCAG	34284		CGCAG	6800	0	CGCAG	0.198343		CGCAG	17016		CGCAG	358		CGCAG	0.021039
CATTT	9448		CATTT	1864	0	CATTT	0.19729		CATTT	5275		CATTT	72		CATTT	0.0136493
CCACT	1040		CCACT	202	0	CCACT	0.194231		CCACT	610		CCACT	2		CCACT	0.00327869
GCTAC	9061		GCTAC	1738	0	GCTAC	0.191811		GCTAC	5159		GCTAC	326		GCTAC	0.0631905
TGCGT	25099		TGCGT	4812	0	TGCGT	0.191721		TGCGT	10669		TGCGT	568		TGCGT	0.0532384
TGTTT	11894		TGTTT	2272	0	TGTTT	0.191021		TGTTT	7109		TGTTT	1088		TGTTT	0.153045
TCGCA	13273		TCGCA	2523	0	TCGCA	0.190085		TCGCA	5973		TCGCA	2180		TCGCA	0.364976
ACCTC	3405		ACCTC	645	0	ACCTC	0.189427		ACCTC	2845		ACCTC	501		ACCTC	0.176098
ACAGC	21944		ACAGC	4149	0	ACAGC	0.189072		ACAGC	12227		ACAGC	405		ACAGC	0.0331234
CATTC	5670		CATTC	1063	0	CATTC	0.187478		CATTC	2369		CATTC	12		CATTC	0.00506543
GTAGC	30741		GTAGC	5718	0	GTAGC	0.186006		GTAGC	15817		GTAGC	663		GTAGC	0.0419169
GCAGA	77019		GCAGA	14276	0	GCAGA	0.185357		GCAGA	40075		GCAGA	1925		GCAGA	0.0480349
AGGCT	3373		AGGCT	622	0	AGGCT	0.184406		AGGCT	1697		AGGCT	30		AGGCT	0.0176783
GCAGG	91208		GCAGG	16722	0	GCAGG	0.183339		GCAGG	57996		GCAGG	2376		GCAGG	0.0409683
CAGCA	34751		CAGCA	6343	0	CAGCA	0.182527		CAGCA	18561		CAGCA	1758		CAGCA	0.0947147
GCTAA	35139		GCTAA	6389	0	GCTAA	0.181821		GCTAA	19489		GCTAA	2388		GCTAA	0.122531
TGCCT	4181		TGCCT	757	0	TGCCT	0.181057		TGCCT	1776		TGCCT	110		TGCCT	0.0619369
TGCGG	47300		TGCGG	8537	0	TGCGG	0.180486		TGCGG	26106		TGCGG	1659		TGCGG	0.0635486
AAGCC	25718		AAGCC	4631	0	AAGCC	0.180068		AAGCC	15790		AAGCC	3552		AAGCC	0.224953
TCGTT	6661		TCGTT	1181	0	TCGTT	0.177301		TCGTT	3755		TCGTT	1028		TCGTT	0.273768
GCTCA	10704		GCTCA	1880	0	GCTCA	0.175635		GCTCA	5495		GCTCA	383		GCTCA	0.0696997
TCCGC	3654		TCCGC	639	0	TCCGC	0.174877		TCCGC	1776		TCCGC	398		TCCGC	0.224099
GCCCA	5812		GCCCA	1016	0	GCCCA	0.174811		GCCCA	2989		GCCCA	61		GCCCA	0.0204082
ATGGC	26860		ATGGC	4690	0	ATGGC	0.174609		ATGGC	14230		ATGGC	671		ATGGC	0.0471539
CATGT	19693		CATGT	3437	0	CATGT	0.174529		CATGT	12574		CATGT	672		CATGT	0.0534436
ATGCA	21369		ATGCA	3697	0	ATGCA	0.173008		ATGCA	11330		ATGCA	4671		ATGCA	0.412268
GGTTG	29425		GGTTG	5045	0	GGTTG	0.171453		GGTTG	21886		GGTTG	761		GGTTG	0.0347711
AGCTT	12520		AGCTT	2146	0	AGCTT	0.171406		AGCTT	6034		AGCTT	431		AGCTT	0.0714286
ATAGC	31494		ATAGC	5361	0	ATAGC	0.170223		ATAGC	17447		ATAGC	1272		ATAGC	0.0729065
CAGTT	19881		CAGTT	3353	0	CAGTT	0.168653		CAGTT	9740		CAGTT	391		CAGTT	0.0401437
GATTG	19239		GATTG	3233	0	GATTG	0.168044		GATTG	10216		GATTG	426		GATTG	0.0416993
CTTCG	6574		CTTCG	1103	0	CTTCG	0.167782		CTTCG	3001		CTTCG	17		CTTCG	0.00566478
GAGTT	34559		GAGTT	5771	0	GAGTT	0.16699		GAGTT	15700		GAGTT	1552		GAGTT	0.0988535
CGTCT	2524		CGTCT	421	0	CGTCT	0.166799		CGTCT	1002		CGTCT	4		CGTCT	0.00399202
AAGTT	38783		AAGTT	6331	0	AAGTT	0.163242		AAGTT	21231		AAGTT	2113		AAGTT	0.0995243
TGCGC	18286		TGCGC	2948	0	TGCGC	0.161216		TGCGC	10257		TGCGC	483		TGCGC	0.0470898
GCGCT	3225		GCGCT	513	0	GCGCT	0.15907		GCGCT	1506		GCGCT	77		GCGCT	0.0511288
CTATG	15781		CTATG	2503	0	CTATG	0.158608		CTATG	8056		CTATG	346		CTATG	0.0429494
GAGCT	2285		GAGCT	360	0	GAGCT	0.157549		GAGCT	1005		GAGCT	229		GAGCT	0.227861
TTGTT	2881		TTGTT	452	0	TTGTT	0.15689		TTGTT	1766		TTGTT	303		TTGTT	0.171574
TCCCC	1089		TCCCC	170	0	TCCCC	0.156107		TCCCC	383		TCCCC	540		TCCCC	1.40992
ACGGC	19136		ACGGC	2965	0	ACGGC	0.154944		ACGGC	11190		ACGGC	1840		ACGGC	0.164433
CGACT	4984		CGACT	768	0	CGACT	0.154093		CGACT	2288		CGACT	330		CGACT	0.144231
CTTCC	1450		CTTCC	222	0	CTTCC	0.153103		CTTCC	705		CTTCC	3		CTTCC	0.00425532
GACCT	6429		GACCT	977	0	GACCT	0.151968		GACCT	3544		GACCT	464		GACCT	0.130926
GGACT	15899		GGACT	2398	0	GGACT	0.150827		GGACT	8615		GGACT	818		GGACT	0.0949507
TGCAC	10877		TGCAC	1637	0	TGCAC	0.150501		TGCAC	6115		TGCAC	329		TGCAC	0.0538021
ACTGC	6840		ACTGC	1019	0	ACTGC	0.148977		ACTGC	3416		ACTGC	264		ACTGC	0.0772834
ATCGC	8705		ATCGC	1283	0	ATCGC	0.147387		ATCGC	3839		ATCGC	434		ATCGC	0.11305
GACGC	20225		GACGC	2977	0	GACGC	0.147194		GACGC	10990		GACGC	4150		GACGC	0.377616
AGCCT	7726		AGCCT	1132	0	AGCCT	0.146518		AGCCT	3645		AGCCT	481		AGCCT	0.131962
AGCAG	91635		AGCAG	13405	0	AGCAG	0.146287		AGCAG	52906		AGCAG	2458		AGCAG	0.0464598
TGCTA	17827		TGCTA	2601	0	TGCTA	0.145902		TGCTA	8625		TGCTA	1788		TGCTA	0.207304
GCACC	7133		GCACC	1036	0	GCACC	0.14524		GCACC	4172		GCACC	839		GCACC	0.201103
GACTG	19155		GACTG	2763	0	GACTG	0.144244		GACTG	8268		GACTG	2192		GACTG	0.265119
ACCCT	2587		ACCCT	370	0	ACCCT	0.143023		ACCCT	1137		ACCCT	11		ACCCT	0.00967458
TCGGC	10561		TCGGC	1493	0	TCGGC	0.141369		TCGGC	4880		TCGGC	1057		TCGGC	0.216598
GATCT	8336		GATCT	1160	0	GATCT	0.139155		GATCT	4957		GATCT	417		GATCT	0.0841235
CCGTT	5495		CCGTT	762	0	CCGTT	0.138672		CCGTT	2341		CCGTT	346		CCGTT	0.1478
TGAGC	31840		TGAGC	4400	0	TGAGC	0.138191		TGAGC	15879		TGAGC	990		TGAGC	0.0623465
CTCGT	6853		CTCGT	938	0	CTCGT	0.136874		CTCGT	4120		CTCGT	301		CTCGT	0.0730583
AGTGC	28148		AGTGC	3852	0	AGTGC	0.136848		AGTGC	13473		AGTGC	566		AGTGC	0.0420099
ACTCT	2903		ACTCT	397	0	ACTCT	0.136755		ACTCT	1689		ACTCT	213		ACTCT	0.12611
CTGCA	7940		CTGCA	1081	0	CTGCA	0.136146		CTGCA	3698		CTGCA	105		CTGCA	0.0283937
AGAGC	58775		AGAGC	7999	0	AGAGC	0.136095		AGAGC	29505		AGAGC	1451		AGAGC	0.0491781
ACCTG	7419		ACCTG	1002	0	ACCTG	0.135059		ACCTG	3892		ACCTG	267		ACCTG	0.0686023
CTTGC	67		CTTGC	9	0	CTTGC	0.134328		CTTGC	19		CTTGC	1		CTTGC	0.0526316
AGCAT	43826		AGCAT	5821	0	AGCAT	0.132821		AGCAT	24936		AGCAT	2458		AGCAT	0.0985723
TTGCA	4670		TTGCA	616	0	TTGCA	0.131906		TTGCA	3321		TTGCA	3492		TTGCA	1.05149
ACCGC	5817		ACCGC	759	0	ACCGC	0.13048		ACCGC	2637		ACCGC	344		ACCGC	0.130451
TACGC	9680		TACGC	1258	0	TACGC	0.129959		TACGC	4322		TACGC	1540		TACGC	0.356317
GAAGC	69474		GAAGC	8980	0	GAAGC	0.129257		GAAGC	34735		GAAGC	1290		GAAGC	0.0371383
GCTTG	93		GCTTG	12	0	GCTTG	0.129032		GCTTG	55		GCTTG	0		GCTTG	0
CTTCA	3487		CTTCA	449	0	CTTCA	0.128764		CTTCA	2608		CTTCA	164		CTTCA	0.0628834
TCGCT	421		TCGCT	54	0	TCGCT	0.128266		TCGCT	239		TCGCT	208		TCGCT	0.870293
TAGGC	37624		TAGGC	4792	0	TAGGC	0.127366		TAGGC	22571		TAGGC	2823		TAGGC	0.125072
GCGCA	24706		GCGCA	3101	0	GCGCA	0.125516		GCGCA	10600		GCGCA	9906		GCGCA	0.934528
GATGC	22303		GATGC	2771	0	GATGC	0.124243		GATGC	10579		GATGC	469		GATGC	0.0443331
CCTGC	1688		CCTGC	207	0	CCTGC	0.12263		CCTGC	1047		CCTGC	9		CCTGC	0.00859599
TGCAA	22431		TGCAA	2748	0	TGCAA	0.122509		TGCAA	12653		TGCAA	525		TGCAA	0.0414921
TAGTT	23018		TAGTT	2815	0	TAGTT	0.122296		TAGTT	10165		TAGTT	1470		TAGTT	0.144614
GCAAG	60754		GCAAG	7291	0	GCAAG	0.120009		GCAAG	31822		GCAAG	882		GCAAG	0.0277167
CATTG	9441		CATTG	1132	0	CATTG	0.119903		CATTG	3165		CATTG	127		CATTG	0.0401264
CCAGC	9319		CCAGC	1095	0	CCAGC	0.117502		CCAGC	4978		CCAGC	156		CCAGC	0.0313379
ACGTT	11328		ACGTT	1324	0	ACGTT	0.116879		ACGTT	5895		ACGTT	214		ACGTT	0.036302
TTGTA	24593		TTGTA	2871	0	TTGTA	0.116741		TTGTA	14496		TTGTA	3396		TTGTA	0.234272
TGCTG	10987		TGCTG	1277	0	TGCTG	0.116228		TGCTG	6074		TGCTG	384		TGCTG	0.0632203
GCGTT	27614		GCGTT	3202	0	GCGTT	0.115956		GCGTT	15810		GCGTT	612		GCGTT	0.0387097
TATGC	11142		TATGC	1281	0	TATGC	0.11497		TATGC	6365		TATGC	4227		TATGC	0.664101
GCACG	27088		GCACG	3102	0	GCACG	0.114516		GCACG	12166		GCACG	1428		GCACG	0.117376
TACCT	4300		TACCT	492	0	TACCT	0.114419		TACCT	2198		TACCT	1740		TACCT	0.791629
CGCGC	12002		CGCGC	1371	0	CGCGC	0.114231		CGCGC	5989		CGCGC	74		CGCGC	0.012356
AGCGC	36413		AGCGC	4151	0	AGCGC	0.113998		AGCGC	20631		AGCGC	1094		AGCGC	0.053027
ACTTG	1624		ACTTG	181	0	ACTTG	0.111453		ACTTG	564		ACTTG	115		ACTTG	0.203901
TCACT	3227		TCACT	359	0	TCACT	0.111249		TCACT	883		TCACT	971		TCACT	1.09966
TGACT	5173		TGACT	568	0	TGACT	0.109801		TGACT	2171		TGACT	35		TGACT	0.0161216
GCTGA	25771		GCTGA	2747	0	GCTGA	0.106593		GCTGA	15034		GCTGA	1095		GCTGA	0.0728349
GCATC	11187		GCATC	1190	0	GCATC	0.106373		GCATC	4500		GCATC	340		GCATC	0.0755556
TAAGC	37312		TAAGC	3864	0	TAAGC	0.103559		TAAGC	18111		TAAGC	2925		TAAGC	0.161504
GAACT	16761		GAACT	1726	0	GAACT	0.102977		GAACT	9525		GAACT	474		GAACT	0.0497638
CGAGC	18943		CGAGC	1947	0	CGAGC	0.102782		CGAGC	10707		CGAGC	35		CGAGC	0.00326889
CCCGC	2342		CCCGC	239	0	CCCGC	0.10205		CCCGC	1441		CCCGC	78		CCCGC	0.0541291
TGCTT	5256		TGCTT	530	0	TGCTT	0.100837		TGCTT	2664		TGCTT	32		TGCTT	0.012012
ACACT	4706		ACACT	470	0	ACACT	0.0998725		ACACT	2163		ACACT	25		ACACT	0.011558
AACGC	22623		AACGC	2257	0	AACGC	0.0997657		AACGC	8845		AACGC	1197		AACGC	0.135331
CAACT	7584		CAACT	743	0	CAACT	0.0979694		CAACT	4788		CAACT	33		CAACT	0.00689223
TGCAT	6144		TGCAT	597	0	TGCAT	0.097168		TGCAT	3736		TGCAT	77		TGCAT	0.0206103
TTGCG	11275		TTGCG	1088	0	TTGCG	0.0964967		TTGCG	6248		TTGCG	1088		TTGCG	0.174136
GCGCG	23501		GCGCG	2253	0	GCGCG	0.0958683		GCGCG	11789		GCGCG	7567		GCGCG	0.64187
AAAGC	65323		AAAGC	6210	0	AAAGC	0.0950661		AAAGC	38213		AAAGC	1701		AAAGC	0.0445136
AAGGC	69562		AAGGC	6606	0	AAGGC	0.0949656		AAGGC	42447		AAGGC	1870		AAGGC	0.0440549
CCTTG	1224		CCTTG	116	0	CCTTG	0.0947712		CCTTG	460		CCTTG	5		CCTTG	0.0108696
GCACT	13506		GCACT	1278	0	GCACT	0.0946246		GCACT	5065		GCACT	336		GCACT	0.0663376
GCCTC	1808		GCCTC	169	0	GCCTC	0.0934735		GCCTC	1407		GCCTC	45		GCCTC	0.0319829
GGTCT	5925		GGTCT	548	0	GGTCT	0.0924895		GGTCT	2791		GGTCT	26		GGTCT	0.00931566
TGCTC	5886		TGCTC	541	0	TGCTC	0.091913		TGCTC	1807		TGCTC	65		TGCTC	0.0359712
GCTGT	13836		GCTGT	1192	0	GCTGT	0.0861521		GCTGT	6531		GCTGT	392		GCTGT	0.0600214
AATTG	20029		AATTG	1721	0	AATTG	0.0859254		AATTG	9977		AATTG	1423		AATTG	0.142628
GCATA	32224		GCATA	2756	0	GCATA	0.0855263		GCATA	14344		GCATA	131		GCATA	0.00913274
CATGC	8373		CATGC	704	0	CATGC	0.0840798		CATGC	2752		CATGC	355		CATGC	0.128997
GTTTG	1181		GTTTG	99	0	GTTTG	0.0838273		GTTTG	658		GTTTG	33		GTTTG	0.050152
AGACT	11565		AGACT	960	0	AGACT	0.0830091		AGACT	5752		AGACT	178		AGACT	0.0309458
GCAGC	22230		GCAGC	1829	0	GCAGC	0.0822762		GCAGC	12128		GCAGC	150		GCAGC	0.0123681
AACCT	7436		AACCT	601	0	AACCT	0.080823		AACCT	2431		AACCT	368		AACCT	0.151378
CACGC	8437		CACGC	676	0	CACGC	0.0801233		CACGC	5047		CACGC	121		CACGC	0.0239746
GCGGC	10207		GCGGC	781	0	GCGGC	0.0765161		GCGGC	3717		GCGGC	1859		GCGGC	0.500135
AATCT	9308		AATCT	711	0	AATCT	0.0763859		AATCT	3855		AATCT	207		AATCT	0.0536965
TAACT	9704		TAACT	730	0	TAACT	0.0752267		TAACT	5459		TAACT	1542		TAACT	0.282469
GCGAG	19153		GCGAG	1425	0	GCGAG	0.0744009		GCGAG	10092		GCGAG	2214		GCGAG	0.219382
CAGCT	1337		CAGCT	98	0	CAGCT	0.0732984		CAGCT	306		CAGCT	0		CAGCT	0
GCTGG	18755		GCTGG	1366	0	GCTGG	0.0728339		GCTGG	8623		GCTGG	233		GCTGG	0.0270208
CAGGC	29372		CAGGC	2132	0	CAGGC	0.0725861		CAGGC	15420		CAGGC	512		CAGGC	0.0332036
GCTCG	3033		GCTCG	220	0	GCTCG	0.0725354		GCTCG	1737		GCTCG	21		GCTCG	0.0120898
GCTTT	7582		GCTTT	544	0	GCTTT	0.0717489		GCTTT	3711		GCTTT	118		GCTTT	0.0317974
TGCAG	18720		TGCAG	1326	0	TGCAG	0.0708333		TGCAG	11325		TGCAG	439		TGCAG	0.0387638
AGTCT	3810		AGTCT	260	0	AGTCT	0.0682415		AGTCT	2136		AGTCT	9		AGTCT	0.00421348
CTAGC	10006		CTAGC	681	0	CTAGC	0.0680592		CTAGC	3515		CTAGC	16		CTAGC	0.00455192
GCCGC	5110		GCCGC	343	0	GCCGC	0.0671233		GCCGC	3411		GCCGC	90		GCCGC	0.0263852
CAAGC	27912		CAAGC	1759	0	CAAGC	0.0630195		CAAGC	15933		CAAGC	142		CAAGC	0.00891232
TATCT	4112		TATCT	248	0	TATCT	0.0603113		TATCT	1801		TATCT	1218		TATCT	0.676291
CATCT	4453		CATCT	268	0	CATCT	0.0601841		CATCT	1659		CATCT	42		CATCT	0.0253165
CACCT	3222		CACCT	184	0	CACCT	0.0571074		CACCT	2171		CACCT	7		CACCT	0.00322432
CTTGG	12805		CTTGG	643	0	CTTGG	0.0502148		CTTGG	7873		CTTGG	115		CTTGG	0.0146069
CTTTC	2664		CTTTC	130	0	CTTTC	0.0487988		CTTTC	1319		CTTTC	8		CTTTC	0.0060652
AAACT	18461		AAACT	893	0	AAACT	0.0483722		AAACT	8915		AAACT	409		AAACT	0.0458777
TAGCT	1812		TAGCT	80	0	TAGCT	0.0441501		TAGCT	631		TAGCT	556		TAGCT	0.881141
CTGGC	4647		CTGGC	194	0	CTGGC	0.0417474		CTGGC	2849		CTGGC	83		CTGGC	0.029133
GCGTG	21532		GCGTG	834	0	GCGTG	0.038733		GCGTG	12660		GCGTG	125		GCGTG	0.00987362
GCATT	13173		GCATT	486	0	GCATT	0.0368936		GCATT	7976		GCATT	44		GCATT	0.00551655
TGTCT	1330		TGTCT	48	0	TGTCT	0.0360902		TGTCT	1002		TGTCT	17		TGTCT	0.0169661
AATGC	21488		AATGC	754	0	AATGC	0.0350894		AATGC	10222		AATGC	420		AATGC	0.0410878
CTTAC	4676		CTTAC	161	0	CTTAC	0.0344311		CTTAC	2770		CTTAC	38		CTTAC	0.0137184
GCATG	21473		GCATG	735	0	GCATG	0.034229		GCATG	13383		GCATG	94		GCATG	0.00702384
CTTGA	4558		CTTGA	152	0	CTTGA	0.033348		CTTGA	2421		CTTGA	18		CTTGA	0.00743494
CTCGC	2765		CTCGC	79	0	CTCGC	0.0285714		CTCGC	1761		CTCGC	9		CTCGC	0.00511073
AAGCT	2985		AAGCT	75	0	AAGCT	0.0251256		AAGCT	1782		AAGCT	11		AAGCT	0.00617284
GCTGC	1380		GCTGC	31	0	GCTGC	0.0224638		GCTGC	747		GCTGC	36		GCTGC	0.0481928
GCTTA	11847		GCTTA	216	0	GCTTA	0.0182325		GCTTA	6751		GCTTA	33		GCTTA	0.00488816
GCCTG	1984		GCCTG	36	0	GCCTG	0.0181452		GCCTG	690		GCCTG	16		GCCTG	0.0231884
GCTAG	21538		GCTAG	316	0	GCTAG	0.0146717		GCTAG	12902		GCTAG	384		GCTAG	0.0297628
GCTTC	1336		GCTTC	15	0	GCTTC	0.0112275		GCTTC	913		GCTTC	12		GCTTC	0.0131435

## Sheet: 2.5'-5N RBNS_3ntmotif
FLAG-AGO2/InputFLAG-AGO2				AGO1/InputAGO1
GGG	17.4824			GAC	61.4332
GGA	3.65104			ACG	41.022
TGG	3.06142			CGA	17.8696
AGG	2.71699			CGG	5.63036
GGT	2.44971			GGG	3.2329
GAG	2.05937			CGT	1.85475
GTG	1.63444			GGA	1.8116
CGG	0.455724			ACA	0.707723
GTC	-0.363838			GCG	-0.357044
TCG	-0.518652			AGG	-0.676214
GGC	-0.970057			TGG	-0.849637
GAA	-0.991686			GAG	-1.14575
GAT	-1.10038			GTG	-1.18759
AGA	-1.14861			GGT	-1.27619
AAG	-1.14959			CAA	-1.32421
GAC	-1.16171			TTG	-1.48441
TGA	-1.21447			ACC	-1.52086
GCG	-1.24523			GGC	-1.58457
ATG	-1.25828			TTT	-1.61482
ACG	-1.27226			TGA	-1.63449
CCG	-1.28309			TAC	-1.65123
TCC	-1.39798			TTC	-1.69001
TAG	-1.40814			TCG	-1.69671
GCC	-1.46433			TCC	-1.71186
GTA	-1.46903			ACT	-1.74102
TTG	-1.46933			TCA	-1.86015
CCA	-1.48069			CAC	-1.87033
AGT	-1.48483			ATG	-1.89513
CGA	-1.49472			CAT	-1.89567
TCA	-1.60618			CCC	-1.91995
TTT	-1.60816			TCT	-1.93041
CTG	-1.61934			TAA	-1.93707
ATC	-1.65965			GAT	-1.94632
ATA	-1.6723			TAT	-1.99393
TTA	-1.68936			GTC	-2.02487
ACA	-1.70036			AGA	-2.05375
AAA	-1.70082			CCG	-2.06157
CCC	-1.70162			TAG	-2.06277
CGT	-1.71367			TTA	-2.07171
TTC	-1.71558			GAA	-2.07347
TAA	-1.71768			GCC	-2.08027
ACC	-1.73201			CTA	-2.09086
CAG	-1.79077			CGC	-2.10663
TGT	-1.794			ATC	-2.11738
GTT	-1.80216			AAC	-2.14093
TAT	-1.80226			CAG	-2.14943
TAC	-1.80738			AAG	-2.18036
AAC	-1.83501			CCA	-2.21152
ATT	-1.83915			AAA	-2.25381
TCT	-1.84874			TGC	-2.25496
AAT	-1.8521			CTG	-2.28496
CTC	-1.85393			ATT	-2.28591
CAA	-1.88888			AGT	-2.31967
CTA	-1.94465			TGT	-2.32167
CAC	-1.96133			AAT	-2.3266
CCT	-2.07706			ATA	-2.34486
CAT	-2.0886			CTC	-2.34658
ACT	-2.14812			CTT	-2.39644
CGC	-2.19066			CCT	-2.40346
TGC	-2.20812			AGC	-2.4169
CTT	-2.21239			GTA	-2.43514
AGC	-2.21346			GTT	-2.493
GCA	-2.26693			GCA	-2.56875
GCT	-2.27397			GCT	-2.5712

## Sheet: 3.5'-8N seq
Input FLAG-AGO2			FLAG-AGO2			Input AGO1			AGO1
UMI	Sequence		UMI	Sequence		UMI	Sequence		UMI	Sequence
AACAACAACTTGTAGCAT	AAAAAACA		ACTATTATAATGTAGCAG	AAAAAAAC		GAGGCCACTATGTAGCGA	AAAAAACA		TATGCACACTTGTAGCAC	AAAAAAAG
GTAAGCCGCATGTAGCTC	AAAAACAG		GGAAATTACATGTAGCAT	AAAAAAGT		CGCTCGAGATTGTAGCAC	AAAAAACC		GATTGCACGTTGTAGCAG	AAAAAAAT
GTGCGAGCACTGTAGCTC	AAAAACTA		CTGGCTATTTTGTAGCTA	AAAAATAG		TAACTTGTTTTGTAGCAG	AAAAAATC		GTTAATACCTTGTAGCGC	AAAAAACC
CCTTTTCGCATGTAGCTA	AAAAACTC		GACAACTACTTGTAGCAT	AAAACCTA		CACCAGAGCTTGTAGCGT	AAAAAATT		TTACATTTAGTGTAGCTA	AAAAAGAT
AAGGGCGCAGTGTAGCGT	AAAAAGAG		AGGTTGTCTATGTAGCTA	AAAACCTG		CGTATGTAAGTGTAGCCC	AAAAACAC		GTTAACACAATGTAGCTG	AAAAAGCT
TCCTCTGCCTTGTAGCAC	AAAAAGCC		GATACATTGTTGTAGCCT	AAAAGACT		CCCACTTGAATGTAGCAT	AAAAACAT		GACGCGGTTGTGTAGCTC	AAAAAGTA
AATGCTACATTGTAGCTT	AAAAAGGC		CATTTACGCTTGTAGCTT	AAAAGATG		AACATCACCTTGTAGCGC	AAAAACGC		GCCTACCCCATGTAGCAC	AAAAATAG
CCCCCGTGCTTGTAGCCC	AAAAAGGG		CTAACCGGGTTGTAGCTG	AAAAGGCT		GGAATTGGTTTGTAGCTG	AAAAACGG		GACTTACCATTGTAGCAT	AAAAATGT
TCGTACCAGTTGTAGCTA	AAAAAGTA		TCTTGGTATATGTAGCAT	AAAATACC		AATCTTTGCTTGTAGCTA	AAAAAGAA		CGTGCAGTCATGTAGCAT	AAAAATTA
AGGCTGCAGATGTAGCGT	AAAAATAA		CATGAGCTTGTGTAGCCC	AAAATACG		GCCAGCATGTTGTAGCCT	AAAAAGGC		TTGCACTTAATGTAGCGT	AAAAATTG
TCATCCCATTTGTAGCTC	AAAAATAC		CGATCAAACATGTAGCAT	AAAATAGC		TCGTACCAGTTGTAGCTA	AAAAAGTA		GACTATTGCTTGTAGCTA	AAAACAAG
GCCTACCCCATGTAGCAC	AAAAATAG		TTGCATTCCATGTAGCTT	AAAATATT		CAGAACGCCATGTAGCGG	AAAAAGTT		TGCGCGCCGATGTAGCAC	AAAACAGA
CAACTAGATGTGTAGCAC	AAAACACT		AGGCACCCGATGTAGCAT	AAAATGCG		GCCCACCACTTGTAGCAG	AAAAATCC		TCTGCCCACTTGTAGCTA	AAAACATC
CCGAAGCCGGTGTAGCGT	AAAACAGT		CCGAGAATATTGTAGCGC	AAAATTGC		GGCTCACTTGTGTAGCAT	AAAAATGT		CGGTACTAGCTGTAGCCC	AAAACATG
GTAACCCTGTTGTAGCAG	AAAACCAA		TCGTTAGATCTGTAGCAC	AAAATTGT		TATGCCGCTATGTAGCGC	AAAACACA		GTAACCCTGTTGTAGCAG	AAAACCAA
GGAACACTCTTGTAGCAT	AAAACCGG		GACAATTGCATGTAGCGC	AAAATTTA		TGTTATCCCTTGTAGCAT	AAAACCAA		GTATATCTTGTGTAGCAT	AAAACCAT
CACCTCCTAATGTAGCAT	AAAACCGT		TATGGAACACTGTAGCTG	AAAATTTT		CGGTTGCATTTGTAGCAG	AAAACCCT		TGCCCCCGACTGTAGCCC	AAAACCCA
TTGAGGTTTTTGTAGCAG	AAAACCTC		AGAGGGGCCATGTAGCTT	AAACAAGC		CGCCTTGTGATGTAGCAG	AAAACGAA		GAGCACAACTTGTAGCAA	AAAACCTA
GGACAGCATTTGTAGCAG	AAAACGAC		TACTTGCATGTGTAGCAT	AAACAATC		GTAGTCCCCTTGTAGCAC	AAAACGAT		TCCACTTGCTTGTAGCCT	AAAACGAC
GCGTTTTCGATGTAGCAC	AAAACGCA		CGGACACGCTTGTAGCAA	AAACACTG		ATAGCTTGCATGTAGCTG	AAAACGGA		TGAGTAACGTTGTAGCGG	AAAACGCC
AGAGAAACGTTGTAGCGG	AAAACGCC		GCGACTTCCATGTAGCTA	AAACAGGC		GCCTAACCGTTGTAGCAA	AAAACTAC		ACAACCGTGTTGTAGCGT	AAAACGCG
CCCAAGTGCTTGTAGCCG	AAAACGGT		GATACTTTCATGTAGCAC	AAACAGTG		GCTTTTCCAGTGTAGCTT	AAAACTCC		CTTCCACTGTTGTAGCAT	AAAACGTA
CCACTGTAGATGTAGCGT	AAAACGTG		GAAACCCACTTGTAGCGC	AAACCCAG		CATTGACCCGTGTAGCTC	AAAAGACC		CACTTTCCGCTGTAGCGT	AAAACGTC
GTAACCGATGTGTAGCGT	AAAACGTT		TGGGCCAGGATGTAGCAG	AAACCGTA		TCGGCATTGGTGTAGCAT	AAAAGACG		AGCCTTGGCTTGTAGCAT	AAAACTAT
GTGCCTGTACTGTAGCCA	AAAACTCG		GTTGCAGCATTGTAGCAG	AAACCTCA		CCACTTAGCTTGTAGCAG	AAAAGATA		GTGACAGTCGTGTAGCTG	AAAACTTG
CCACGGCGCTTGTAGCAT	AAAACTGG		GACGCGCACCTGTAGCTC	AAACCTTG		CCTTCACGCGTGTAGCAT	AAAAGATT		GTTACCTTCATGTAGCGC	AAAAGAAA
TTTGCGCAGCTGTAGCGC	AAAACTGT		GTGCATTAGTTGTAGCCC	AAACGACT		TCTCATATCATGTAGCTC	AAAAGCAT		TGACACTAAATGTAGCAT	AAAAGAAG
CATGACAAATTGTAGCCC	AAAACTTA		GGCTGACCGCTGTAGCTG	AAACGAGA		TTTTGACGCTTGTAGCAT	AAAAGCCT		ACAGTCACTGTGTAGCCC	AAAAGAAT
TGCTAGGGCTTGTAGCGA	AAAAGAAA		ATCCCCGCCTTGTAGCAT	AAACGATT		TGGGCGCTTGTGTAGCCT	AAAAGGAT		TAGGGGCAGGTGTAGCAC	AAAAGAGG
TTTTCTCTTTTGTAGCAC	AAAAGAGA		ATCCGACTTGTGTAGCCA	AAACGGCC		TCAATGACCTTGTAGCCT	AAAAGGCA		GGAAGTTGCTTGTAGCTT	AAAAGATC
TAGCACCCTTTGTAGCGC	AAAAGAGC		GCTTTTCGCTTGTAGCCG	AAACGGGG		GTTCATTGCATGTAGCTA	AAAAGGCT		GTTACAGCATTGTAGCTA	AAAAGCCA
TCTCATTAAATGTAGCCT	AAAAGCAC		TGGTCAACCATGTAGCGT	AAACGTAG		CAATTTAGCTTGTAGCCT	AAAAGGTC		ATCCGCAGTATGTAGCTA	AAAAGCGA
GTTCCACCTATGTAGCAT	AAAAGCAG		GTCGCTGGTATGTAGCGC	AAACGTCT		GTGTCCAGTATGTAGCCC	AAAAGTAC		GTCAGCCGACTGTAGCCC	AAAAGCTA
TATCCAACTTTGTAGCAA	AAAAGCCA		GGCCTCTGTATGTAGCTA	AAACGTTA		AATTGCTGCTTGTAGCAG	AAAAGTAT		ATCCCTCTCATGTAGCCT	AAAAGGGC
CAACTTGCTATGTAGCCA	AAAAGGAA		TCTTCCACTTTGTAGCTT	AAACGTTT		GATCTTGTCATGTAGCAG	AAAAGTCT		GGAACTCGCTTGTAGCCC	AAAAGGGT
GGAACTCGCTTGTAGCCC	AAAAGGGT		CCGACCCGCTTGTAGCAT	AAACTATC		CACTAACTTGTGTAGCTG	AAAATACT		CACCTAGTCTTGTAGCTC	AAAAGGTA
TTAGGCTATATGTAGCCA	AAAAGTAA		GCATCTCCGATGTAGCGC	AAACTCGG		CTCAGTGCAATGTAGCTT	AAAATCAT		AGGCCTTGCATGTAGCAG	AAAAGTCT
GATATACGCATGTAGCCA	AAAAGTGG		CTAATCCCGGTGTAGCAC	AAACTCTA		TAGAAGGGGGTGTAGCAA	AAAATCCC		TGTGCCTAACTGTAGCAC	AAAAGTGC
CCAGTATGCTTGTAGCAG	AAAAGTTG		CAATAGCGCCTGTAGCAC	AAACTCTG		CGTGCTCTATTGTAGCTC	AAAATCGA		GTATCCAGCTTGTAGCCT	AAAAGTTC
CACCACACGGTGTAGCAG	AAAATAGA		TGGGGCCTTATGTAGCAG	AAACTGTG		CCACCAATGATGTAGCGC	AAAATCGT		CACCACACGGTGTAGCAG	AAAATAGA
TACATTAACTTGTAGCAC	AAAATAGG		GGCGTAACCTTGTAGCAG	AAACTGTT		TTCTTTGCAATGTAGCGG	AAAATCTC		TACAGGTATTTGTAGCTT	AAAATAGC
TAGAAGGGGGTGTAGCAA	AAAATCCC		CACATGTGCTTGTAGCAT	AAACTTCC		GCCATTGTGTTGTAGCCC	AAAATGGG		CATTGCACAATGTAGCTT	AAAATAGT
GCAAGTTCCATGTAGCTT	AAAATCCT		GTGAATCAGTTGTAGCTC	AAAGAATG		CAGCCATTGTTGTAGCAT	AAAATTAA		TTGCATTCCATGTAGCTT	AAAATATT
GATTCAGTTTTGTAGCGT	AAAATCGA		GCATATTACTTGTAGCGT	AAAGACCC		CGGCTCCCGTTGTAGCTG	AAAATTAG		ACACTCAATTTGTAGCCG	AAAATCAC
GTCGTCCTGGTGTAGCTG	AAAATCTT		CAATAACGCTTGTAGCAC	AAAGACGA		AAGAGACACTTGTAGCAA	AAAATTAT		TTGCAATTCTTGTAGCGG	AAAATCCG
CATCAACAGTTGTAGCAA	AAAATGGA		ACTAAACAGGTGTAGCGT	AAAGACTG		CATGGCACCCTGTAGCGC	AAACACGA		AGGCAGACTGTGTAGCAG	AAAATCCT
GGGCCACTATTGTAGCCT	AAAATTGC		ATTCCAATCTTGTAGCCC	AAAGACTT		CACTTGCAAGTGTAGCAC	AAACAGAT		CCACCAATTATGTAGCGC	AAAATCGT
CTTTGATCGTTGTAGCAT	AAAATTTA		GGAAATAGCATGTAGCTC	AAAGAGAT		CTGACTAACGTGTAGCCT	AAACAGCG		GGAGAGAGGCTGTAGCCC	AAAATCTG
ACCCGTCCAATGTAGCAT	AAACAACC		ACCTCATGTTTGTAGCTG	AAAGAGCT		CTGGCCGCCTTGTAGCAC	AAACAGGA		CTGAATACCCTGTAGCAC	AAAATCTT
GTATTACACGTGTAGCAC	AAACAATT		CCCTAAGTCTTGTAGCCG	AAAGATAT		GTCCACGTCTTGTAGCTG	AAACAGGT		TGTGCACTAGTGTAGCTC	AAAATGAC
CGATTTACGGTGTAGCAG	AAACACCG		GACTACCAAATGTAGCAG	AAAGATGC		GTGCCCATTTTGTAGCAT	AAACAGTT		GCATTTGCCTTGTAGCCC	AAAATGAG
AACAACAGAGTGTAGCTC	AAACACTC		GTCATCCCCTTGTAGCAT	AAAGATTC		GTCCTCGGTTTGTAGCGC	AAACATCG		CCATTTGTAGTGTAGCGC	AAAATGCA
GCCGAGTCCTTGTAGCGT	AAACAGGA		AATCTTAGCATGTAGCGT	AAAGATTT		TAAACTAAGATGTAGCTC	AAACATGG		CACCTTCCAATGTAGCTC	AAAATGGC
ATGGCCCTGTTGTAGCGA	AAACAGGG		CAGGACTTCTTGTAGCAG	AAAGCGGC		AGTATACACTTGTAGCAC	AAACCAAC		TGCTATCCAATGTAGCTG	AAAATTGG
CATTTGCCTGTGTAGCGC	AAACAGTC		ATGTTCTGACTGTAGCCT	AAAGCTCG		ATTCTGCTGGTGTAGCTA	AAACCAGC		TTGAGCTCCTTGTAGCAC	AAAATTGT
TCGACCACAATGTAGCAT	AAACAGTG		ACCACCTCGTTGTAGCCC	AAAGCTGC		CCACTTGGTGTGTAGCGC	AAACCATG		CGATTTACGGTGTAGCAG	AAACACCG
GCAACGAACATGTAGCTA	AAACATAT		GCCAACCACTTGTAGCAC	AAAGGAGT		CTACCACCCTTGTAGCAA	AAACCCAA		GGAGACCCGATGTAGCGT	AAACACGC
GAATTCAATTTGTAGCAT	AAACATGT		GCGAGTATAATGTAGCTA	AAAGGCAT		GAGCATGTTATGTAGCAA	AAACCCAT		TCTAGACGCTTGTAGCCT	AAACACTG
GACACGCCCTTGTAGCAT	AAACATTA		TAGGAGAGGTTGTAGCCT	AAAGGCCT		ACGTTCAGGATGTAGCCT	AAACCCGA		GGCCATCCCGTGTAGCAG	AAACAGAG
CTGACACACTTGTAGCTC	AAACATTG		TCGACCAACGTGTAGCGT	AAAGGCTG		GTACCTTCCTTGTAGCTG	AAACCCGC		ATGGCCCTGTTGTAGCGA	AAACAGGG
ATCAGCCCGTTGTAGCGC	AAACCACG		CGAGAATGCCTGTAGCCC	AAAGGCTT		GTTATTTGCTTGTAGCCC	AAACCGCA		CTATACGTGTTGTAGCCT	AAACAGGT
GAATTAGTGGTGTAGCAG	AAACCACT		GACTTTCGTGTGTAGCAT	AAAGGGAG		GCACTTTGCATGTAGCTT	AAACCGCC		TCGACCACAATGTAGCAT	AAACAGTG
ACTGGTTTCGTGTAGCAT	AAACCAGG		GTGACTCGTATGTAGCCC	AAAGGGCT		CTTGCTATAATGTAGCGC	AAACCGGA		CTAACCACTCTGTAGCAT	AAACATCC
GCCTACGGCCTGTAGCAA	AAACCATA		CCACATCTTGTGTAGCTA	AAAGGTAG		ACATCTGCCATGTAGCGC	AAACCGTA		GTCCTCGGTTTGTAGCGC	AAACATCG
GAAAACACATTGTAGCAT	AAACCATT		TATACTTGCATGTAGCCT	AAAGTCCT		GTTTTCTTAATGTAGCAC	AAACCTAC		GTCTTAGGTGTGTAGCTC	AAACCAAT
AGCGATAACTTGTAGCAA	AAACCCTC		ATACTTAAGTTGTAGCGT	AAAGTCGA		CTTCAGGTGCTGTAGCTA	AAACCTCT		ATCAGCCCGTTGTAGCGC	AAACCACG
CACATTAACGTGTAGCCC	AAACCTGG		CTGCACCAGATGTAGCAC	AAAGTCTT		CAGGGCAATATGTAGCGA	AAACGAGA		GGTGATTCGGTGTAGCTG	AAACCAGC
CACCCAGCCTTGTAGCGC	AAACCTTT		TTGCTTGCATTGTAGCCT	AAAGTGAG		CGCGTACTTGTGTAGCCA	AAACGAGT		TCCGAACGCTTGTAGCGA	AAACCATT
AGCAATCTTGTGTAGCGC	AAACGACA		ACTTCACACGTGTAGCCC	AAAGTGTC		GGATATCTATTGTAGCTT	AAACGATC		ATACTTGAAGTGTAGCGT	AAACCGCT
ACCTTTGGTTTGTAGCTA	AAACGACG		GCTGGGGCGTTGTAGCAT	AAAGTGTG		CTTGCATGTGTGTAGCTC	AAACGATT		GCACTTTGCTTGTAGCCG	AAACCGGA
GCCACTCGCTTGTAGCCT	AAACGAGT		CATTACCTATTGTAGCAA	AAAGTTAC		ACCCACATAGTGTAGCGC	AAACGCGT		GACCGGACCCTGTAGCCC	AAACCGTG
CCTAATCAGTTGTAGCTC	AAACGCCA		ATTGACTGTATGTAGCGC	AAAGTTCA		TCCGCATTCTTGTAGCCG	AAACGGCG		TACCACGCCTTGTAGCAC	AAACCGTT
GTTCGACCAGTGTAGCGT	AAACGCCG		GGCCTGGACATGTAGCAC	AAAGTTCG		GGAATTCCGTTGTAGCTT	AAACGGCT		GAATAACACATGTAGCGA	AAACCTGT
ACACGTGGCATGTAGCTG	AAACGCTC		AATACTTGTTTGTAGCAT	AAAGTTTC		GAAACATGCTTGTAGCCC	AAACGGGT		CACCCAGCCTTGTAGCGA	AAACCTTT
TTGCATCTGATGTAGCTA	AAACGGAC		GCCTACTTGATGTAGCTA	AAAGTTTT		CTGCAATAACTGTAGCTC	AAACGGTA		CCACTATATGTGTAGCAC	AAACGAAG
GACGGACAACTGTAGCTG	AAACGGCG		GTTCTGCATGTGTAGCTA	AAATAACG		CACCTGATGATGTAGCGC	AAACGTAC		GTATCAATGTTGTAGCTC	AAACGACC
TACAGAGAGATGTAGCCA	AAACGGTA		GAACCTAATATGTAGCAT	AAATAACT		GACTAAACCTTGTAGCAT	AAACTACG		TCCCATGCATTGTAGCAC	AAACGATA
TAACTTGGTTTGTAGCAT	AAACGTAA		AGGAGCCAGATGTAGCAG	AAATAAGA		GATGCTGCCATGTAGCTA	AAACTAGC		ATCCCCGCCTTGTAGCAT	AAACGATT
CCTTTGCTCCTGTAGCAC	AAACGTCT		ATGGCAACTTTGTAGCGG	AAATAGGG		GGAGCTTACTTGTAGCTA	AAACTATG		CCAGAAGCCATGTAGCGA	AAACGCAG
AATTTTCATATGTAGCAG	AAACGTTT		GCTCCCCTCTTGTAGCAT	AAATATAG		TCTGGTCAGCTGTAGCGG	AAACTCAT		TTGATAGCCTTGTAGCCC	AAACGCCT
TTGCGCTTAGTGTAGCCT	AAACTAAC		GCTTCCACTATGTAGCAG	AAATATTT		ACATGGCAGATGTAGCTC	AAACTCGT		ATCAGCCCGATGTAGCTA	AAACGCGC
ATGCCTAATTTGTAGCCC	AAACTCCT		CCGGCGCCCTTGTAGCCT	AAATCAAC		TCGGGGATTCTGTAGCTG	AAACTGAA		TGCTGTAACATGTAGCTT	AAACGGAG
CTTCAGTGAGTGTAGCCA	AAACTCGA		AGAATCCCTTTGTAGCTT	AAATCACT		CCTCCTACTATGTAGCAC	AAACTGAG		CCAGACACTGTGTAGCCT	AAACGGCG
TCCTTGGCATTGTAGCAC	AAACTGAA		GAAGTCCACTTGTAGCAG	AAATCATG		TAATGGTATATGTAGCCC	AAACTGGC		ACACCTGACTTGTAGCAT	AAACGTCG
CCTCCTACTATGTAGCAC	AAACTGAG		ACCTAATCCTTGTAGCAT	AAATCATT		GCAAAACGGATGTAGCAA	AAACTTCG		GCCACATTGGTGTAGCCC	AAACGTTC
TCTATTAGGCTGTAGCCC	AAACTGGT		GAGAGAGGACTGTAGCAA	AAATCCAG		GTCGCCAACTTGTAGCAT	AAAGAAAA		AATTTTCATATGTAGCAG	AAACGTTT
CGTGCTAGTTTGTAGCCT	AAACTTAC		CTTAATTTCGTGTAGCGT	AAATCCGA		TAACCTAGCATGTAGCAC	AAAGAACC		AAAACATGCTTGTAGCAT	AAACTAAT
CCGACAAGCTTGTAGCAT	AAACTTCT		CCCATGGTGTTGTAGCGT	AAATCCGC		TCGATGACTATGTAGCAT	AAAGAACG		GGAGCTTACTTGTAGCTA	AAACTATG
GGCGGTCACATGTAGCAA	AAAGAACC		TGACACACCGTGTAGCTT	AAATCCGG		CTTATGATTCTGTAGCAC	AAAGACAT		CAATGCCGCGTGTAGCTG	AAACTCAC
TAACACCCGGTGTAGCCC	AAAGAAGA		GCACCCGATGTGTAGCGG	AAATCCGT		GCTTCCACATTGTAGCAT	AAAGACCC		CGTGCAACCTTGTAGCGA	AAACTCCC
ATTGTATTCCTGTAGCGC	AAAGAAGC		CATGTAGCTCTGTAGCAT	AAATCCTT		TCTACTGTTATGTAGCCA	AAAGACGC		GCTGTTATATTGTAGCTG	AAACTCGC
TCATACTTCTTGTAGCAG	AAAGAAGG		GCGCTTGCATTGTAGCGC	AAATCGAC		TTACTCATGATGTAGCTC	AAAGACGG		ACATGGCAGATGTAGCTC	AAACTCGT
CTTGCAATATTGTAGCAT	AAAGAATC		AGCCCTACGGTGTAGCAG	AAATCGAG		GCTGCGGTCTTGTAGCTG	AAAGACTG		GGGGACTATGTGTAGCCT	AAACTCTC
GTGAATCAGTTGTAGCTC	AAAGAATG		CTTGGGCGCTTGTAGCTG	AAATCGAT		GGAAATAGCATGTAGCTC	AAAGAGAT		TCCTTGGCATTGTAGCAC	AAACTGAA
TTTGCTTCGATGTAGCAC	AAAGACAT		ATCACCTCGCTGTAGCTA	AAATCGCG		CGGGCAGCCTTGTAGCCA	AAAGAGTG		GGTGATGGGGTGTAGCGG	AAACTGTT
CGTGAAGCCTTGTAGCCC	AAAGACCA		GGCTATTTGTTGTAGCTA	AAATCGTA		TATAACAGCGTGTAGCCA	AAAGATCT		TAATCGCCGGTGTAGCCC	AAACTTCT
GCATATTACTTGTAGCGT	AAAGACCC		GGCGTATGCTTGTAGCCC	AAATCTAA		TCAACCTTTGTGTAGCGC	AAAGATGC		TTCCCCGAGATGTAGCGC	AAACTTGG
GGAAGACCTGTGTAGCAT	AAAGACCG		GTTACAGGTGTGTAGCCC	AAATCTCG		CACTTGAATGTGTAGCAG	AAAGATGT		GGGCAACGCCTGTAGCAA	AAAGAAAG
CACATGAGTTTGTAGCTC	AAAGACGG		CACGATAGTATGTAGCCC	AAATGAGT		GGGAATTCATTGTAGCTT	AAAGATTC		TCGATGACTATGTAGCAT	AAAGAACG
TAAGCATCTGTGTAGCAT	AAAGACTC		CGGGGGAGAGTGTAGCTA	AAATGGCT		ATTTCCTAGTTGTAGCTA	AAAGCAGT		GGGGTCACGCTGTAGCAG	AAAGACCT
GGGCACCACATGTAGCTA	AAAGAGAT		TGTCATTGAGTGTAGCAC	AAATGTCA		CCCATAAACTTGTAGCTT	AAAGCATG		ATTCCAATCTTGTAGCCC	AAAGACTT
CTGCGTCTCATGTAGCAC	AAAGAGGC		ATGACACGCTTGTAGCGC	AAATTATG		CAAGGTACGATGTAGCAC	AAAGCCAT		CACTGCACAGTGTAGCAT	AAAGAGAA
ACGACAATCGTGTAGCAC	AAAGAGTG		CATTCTTGTTTGTAGCAC	AAATTATT		ACATATTACTTGTAGCAC	AAAGCCGA		CGAATGCTCTTGTAGCCC	AAAGAGAC
GTTACGCCCATGTAGCCC	AAAGATTG		GGCCTAATCTTGTAGCGC	AAATTCGC		GTGAATTTGTTGTAGCGC	AAAGCCGT		ACCTCATGTTTGTAGCTG	AAAGAGCT
GAATAATACTTGTAGCTG	AAAGCAAA		CCAATTTCTATGTAGCAT	AAATTGGG		TGTACAAGTATGTAGCTC	AAAGCGAC		TAGGTCACGTTGTAGCGC	AAAGAGTC
GTTGCCCGACTGTAGCAC	AAAGCACG		GCCGCCCACTTGTAGCTA	AAATTGTC		AGTAAACACATGTAGCGC	AAAGCGCC		CTTAGCACCATGTAGCAC	AAAGATTC
TTCAACCTGCTGTAGCAG	AAAGCAGG		GTAAGCCTAGTGTAGCAG	AAATTTCA		ACAGACAGCTTGTAGCGC	AAAGCGGC		GTTACGCCCATGTAGCCC	AAAGATTG
GCGGAAGAGATGTAGCTA	AAAGCCCA		GTCACTTCCTTGTAGCAT	AACAACGT		CGCCCGAGGGTGTAGCTG	AAAGCGTG		CTACTTGCAATGTAGCCA	AAAGCAAT
GCAACTCACTTGTAGCCG	AAAGCCCG		AACCGTCATATGTAGCAG	AACAACTG		GCCGTCTACATGTAGCTT	AAAGCTCC		ATCGCAGCTATGTAGCAT	AAAGCAGG
GGAGCCGACATGTAGCCT	AAAGCCTG		GGTAGATCCGTGTAGCCC	AACACAAT		GCACATTGTTTGTAGCCA	AAAGCTCG		GCTGGTCTTGTGTAGCAC	AAAGCCAG
ATTTATTTCTTGTAGCAG	AAAGCGAA		CTAACATGCTTGTAGCTT	AACACATG		TAGGCCTGCTTGTAGCGT	AAAGGATC		GCGGAAGAGATGTAGCTA	AAAGCCCA
CGATCCCGCTTGTAGCTA	AAAGCGGA		GTTTACACTTTGTAGCAT	AACACGGT		GGTCCGTACGTGTAGCCT	AAAGGCCG		ACCAAGGGAGTGTAGCAG	AAAGCCGC
ATATCACCGCTGTAGCGC	AAAGCGGG		ACTTCTTGTTTGTAGCGC	AACACTGT		AGCAGTTGTATGTAGCGC	AAAGGCGT		GACGGATGCGTGTAGCAC	AAAGCCTC
CACCGCTAGGTGTAGCCC	AAAGCGGT		TAGCTTGCAGTGTAGCTG	AACACTTC		TGTAACCCCTTGTAGCAT	AAAGGGGT		CCCTTATCGCTGTAGCAA	AAAGCGAT
ACGCTAAGCTTGTAGCTA	AAAGCTCA		ACTCGTGATGTGTAGCGG	AACAGAAC		TTCTCTTGCGTGTAGCCC	AAAGGGTG		AGGGCGGCGATGTAGCCC	AAAGCGGT
CTCCCGAAGGTGTAGCAT	AAAGCTCC		AGCCACTGCATGTAGCAT	AACAGACC		AGTACATGCGTGTAGCTT	AAAGGTAG		TGTAATTATGTGTAGCGC	AAAGCGTT
GTGAGCAATTTGTAGCTA	AAAGCTGT		TGTAAGCTTATGTAGCTA	AACAGACG		TCAAGCTGGGTGTAGCAT	AAAGGTAT		GGCATGACTTTGTAGCAT	AAAGCTCA
GGCCCCTGCTTGTAGCTA	AAAGCTTC		CCGAAGCGCTTGTAGCAC	AACAGAGC		ATCCTAACTGTGTAGCTC	AAAGGTCC		CGTTGAACCTTGTAGCAA	AAAGCTCG
TATCCAGAGGTGTAGCTC	AAAGGAAA		CACATTTCTTTGTAGCAG	AACAGAGT		GCATGGATAGTGTAGCCC	AAAGGTCG		ACAATTTACCTGTAGCCC	AAAGCTGC
CATCTTTGCTTGTAGCTT	AAAGGACA		TAAACTAGCATGTAGCAT	AACAGATC		CCCGATGACTTGTAGCTA	AAAGGTTA		AATCCGATTGTGTAGCCG	AAAGCTTA
GCCATCCGCGTGTAGCGC	AAAGGACC		GGCAGTTCTTTGTAGCAA	AACAGGAC		GAACAGTTCATGTAGCTA	AAAGTAAA		TCTCTCGCAATGTAGCAG	AAAGGACG
CACTTGTTTATGTAGCCA	AAAGGATA		GATCCTATATTGTAGCAT	AACAGGTA		GCTTTGGCAATGTAGCTT	AAAGTCGA		CATGCCAAACTGTAGCTC	AAAGGACT
GCATTGTTTGTGTAGCCT	AAAGGCAG		CCTTGCACCTTGTAGCCA	AACAGGTC		GCCTCTCCATTGTAGCAC	AAAGTCGG		GCATTGTTTGTGTAGCCT	AAAGGCAG
ATAGTGCCCTTGTAGCCA	AAAGGCCT		GTCTGCGGCATGTAGCTG	AACAGGTG		TTCTGCTATGTGTAGCGG	AAAGTCGT		GGAGAGAGCTTGTAGCTC	AAAGGCGA
TGCTGCCTACTGTAGCTC	AAAGGCGC		ACTGCTTGGGTGTAGCAC	AACAGTAA		GCCATTTGCATGTAGCCC	AAAGTCTG		GTCACGATCATGTAGCAA	AAAGGCGG
GTCACGATCATGTAGCAA	AAAGGCGG		CCGCATTGCATGTAGCTG	AACAGTAC		ACTCACTTATTGTAGCGC	AAAGTGAC		ACAATATGCATGTAGCTA	AAAGGGAC
CTAACTGCATTGTAGCCC	AAAGGCTC		GAACCCCACTTGTAGCCC	AACAGTAT		ACATGCATTGTGTAGCAT	AAAGTGGG		CTGCATGTTTTGTAGCCT	AAAGGGCG
TAGACCTTCGTGTAGCGG	AAAGGGAA		CTTATTTCATTGTAGCTG	AACAGTCG		ATAGCACTTGTGTAGCAG	AAAGTGTA		ATTGCTGCAATGTAGCCT	AAAGGGGC
TTGCGATTCGTGTAGCGG	AAAGGGAC		CACTCAGCAGTGTAGCAG	AACATCAA		GATTACGAGATGTAGCAG	AAAGTGTG		GTATTCTGCTTGTAGCCC	AAAGGTCA
GACTTTCGTGTGTAGCAT	AAAGGGAG		GGTTTGGGGTTGTAGCAA	AACATCAC		ACCATGTGCTTGTAGCTT	AAAGTTCA		AAGAACCCTATGTAGCCT	AAAGGTCC
ATGTTTGCATTGTAGCAA	AAAGGGCC		TCATGCAATTTGTAGCTC	AACATCCT		CACTTGCTATTGTAGCGT	AAAGTTCT		GCACTTGTATTGTAGCAT	AAAGGTGC
CGTCTATGCATGTAGCCC	AAAGGGTC		ACCCTGTGACTGTAGCGT	AACATCTA		GCACCATGTATGTAGCAT	AAAGTTTA		ACCTTGCATTTGTAGCCG	AAAGGTTC
GGCGCGATCGTGTAGCCC	AAAGGGTG		ACATTCTAAGTGTAGCAT	AACATGGA		CCGAAGAAGATGTAGCAC	AAAGTTTG		AATAGACAGTTGTAGCTC	AAAGGTTT
CCGAAACTCCTGTAGCGA	AAAGGTAT		ACCCACTACTTGTAGCCG	AACATGGC		AGAGACCCGCTGTAGCTT	AAATAACA		GGAAATGGCTTGTAGCCT	AAAGTAGA
GCCCTTGTTTTGTAGCAG	AAAGGTCG		CCCGAGAATGTGTAGCAT	AACATGGG		GCATCAAATTTGTAGCAT	AAATAATT		AAATTGCATATGTAGCAT	AAAGTATA
GTGACCCATTTGTAGCCC	AAAGGTCT		TGGCCAAGAGTGTAGCTA	AACATTAT		TGTAATTCTATGTAGCAC	AAATACGA		TTTCTCACGTTGTAGCAA	AAAGTCAT
CATGATATAATGTAGCGC	AAAGTAAC		GCCTAGCCTCTGTAGCTA	AACCAACA		TTTCTGCTTGTGTAGCGG	AAATACTA		GTCACCCGAGTGTAGCGC	AAAGTCCC
GATTTAGCTATGTAGCAC	AAAGTAAG		GCTTTACTAGTGTAGCGC	AACCAAGT		TGGCGACAAATGTAGCTA	AAATAGAG		GCTTTGGCAATGTAGCTT	AAAGTCGA
TTGCGCATTCTGTAGCTG	AAAGTACA		ACATTAATGGTGTAGCAT	AACCACAG		ATCATTTTAGTGTAGCCC	AAATAGTA		GCCTCTCCATTGTAGCAC	AAAGTCGG
CCTTGGAGTATGTAGCTA	AAAGTACC		ATTACTTGCTTGTAGCAG	AACCACCT		AATGACGTAGTGTAGCTA	AAATATAC		CCGAGCATCGTGTAGCAT	AAAGTGAA
CGTTTCCATATGTAGCCT	AAAGTATA		CTTGCACCCGTGTAGCCC	AACCACTG		CCACTTGCTATGTAGCTC	AAATATCC		TTGCATGCATTGTAGCCA	AAAGTGAG
TTTCTCACGTTGTAGCAA	AAAGTCAT		GAAGGATCCATGTAGCAA	AACCACTT		CCACTCGCATTGTAGCGC	AAATATCT		TTCCTTGCGTTGTAGCCT	AAAGTGGC
TTGAAGCGTGTGTAGCCC	AAAGTCCA		GCTGCACCTATGTAGCTG	AACCAGAC		GTTGCTTGCTTGTAGCGT	AAATCACG		CACACTTGCTTGTAGCCT	AAAGTGTA
CATATATGCTTGTAGCTG	AAAGTCCT		ATTACTCCAGTGTAGCTC	AACCAGAT		GGAGCCCTCTTGTAGCAA	AAATCATA		ACCCCTCGTTTGTAGCCT	AAAGTTGG
ACGGCATGTTTGTAGCAT	AAAGTCTG		GCGGCATTTTTGTAGCTA	AACCAGGA		TCACTATGCTTGTAGCCA	AAATCCAG		GTTTCCACTATGTAGCCA	AAAGTTGT
CTTACACAAATGTAGCGC	AAAGTGAT		CACCCGAGGATGTAGCCC	AACCAGGG		GTCCGATGAGTGTAGCAA	AAATCCCG		TCTGATGTGATGTAGCCC	AAATAAAG
AGTACTAAGATGTAGCTA	AAAGTGCG		GGGGATTAGTTGTAGCTG	AACCAGTT		CAGGAGAGGGTGTAGCAG	AAATCCGG		AATCCTTTGATGTAGCAT	AAATAAAT
CATTACCTATTGTAGCAA	AAAGTTAC		ACAAGTTACTTGTAGCTT	AACCATAG		GCACCCGATGTGTAGCGG	AAATCCGT		GGGCAGGTGATGTAGCCG	AAATAACA
GAAAGACCGTTGTAGCTG	AAATAAAG		CCACTTGCCATGTAGCCA	AACCATAT		AGCCCTACGGTGTAGCAG	AAATCGAG		GGTCTGTAAATGTAGCTT	AAATAACG
TGCGCTAGCTTGTAGCCT	AAATAAGG		TCTGCCTTGTTGTAGCAT	AACCATCT		CACCTAGCCATGTAGCGT	AAATCGAT		AATAAGAACATGTAGCAG	AAATAACT
TGATGAGGATTGTAGCAC	AAATAATA		GTCAGTCATGTGTAGCCT	AACCATTA		TCCAACGCTGTGTAGCCT	AAATCGGC		GACGTTGTCATGTAGCGG	AAATACCG
ATTCATGTGATGTAGCAT	AAATAATC		CTAGGCATTCTGTAGCAG	AACCCAAG		ACTCCTAGATTGTAGCGG	AAATCTAG		CCTCTCTGCTTGTAGCGT	AAATACGC
GCATCAAATTTGTAGCAT	AAATAATT		TAAGGCCACTTGTAGCAT	AACCCAGT		CGGTTCAGTATGTAGCTA	AAATCTCC		TTTCTGCTTGTGTAGCGG	AAATACTA
AACCCGACCTTGTAGCAA	AAATACAA		TTATTTGTATTGTAGCTA	AACCCCTC		CTACGGTTAATGTAGCAG	AAATGCCA		GGCGTCCTTGTGTAGCCG	AAATAGAA
CCGATAGCCTTGTAGCCT	AAATACAG		TCACGCGGGATGTAGCGG	AACCGAAG		ACCTAGAGAATGTAGCAG	AAATGCCG		GTATTCCCTTTGTAGCCC	AAATAGAT
TTGCAATTTGTGTAGCAC	AAATACCA		ATACTCTGGGTGTAGCAC	AACCGACT		ATACGTACTGTGTAGCAT	AAATGCGA		AGAGACTCTGTGTAGCTT	AAATAGCC
GACGTTGTCATGTAGCGG	AAATACCG		GAGTTATCCTTGTAGCAG	AACCGAGT		CGTTATAGGTTGTAGCTA	AAATGCTA		GTTAATAAGGTGTAGCGT	AAATAGCT
GAGCCCACCTTGTAGCAT	AAATACGG		ACTTTCCAATTGTAGCAC	AACCGATC		GCGTGCGTTATGTAGCCC	AAATGTTG		TTGGGCCTCATGTAGCTA	AAATAGGC
ACTTCAGCCATGTAGCAG	AAATAGAC		TGGCACCCGCTGTAGCAC	AACCGCAT		CAATGTCGCTTGTAGCAC	AAATTAAG		CCCTCCGATGTGTAGCGC	AAATATCG
GTTAATAAGGTGTAGCGT	AAATAGCT		AAACCAGTCTTGTAGCCA	AACCGGAT		AGGACGCTTGTGTAGCCC	AAATTACA		CCTTACTGCATGTAGCTA	AAATCACG
TTGGGCCTCATGTAGCTA	AAATAGGC		CTTCGATACTTGTAGCTT	AACCGGCT		ATGACACGCTTGTAGCGC	AAATTATG		GTTAATGAGTTGTAGCAT	AAATCAGC
TTGGCTGGCTTGTAGCAA	AAATATAA		AGCACGATGATGTAGCAT	AACCGGTT		GGCCAATGCTTGTAGCCC	AAATTATT		TCCACCCTCTTGTAGCAT	AAATCAGG
GGAGACGCTTTGTAGCCG	AAATATCG		TCCACTATCATGTAGCTG	AACCGTAA		CCTTGGCAGATGTAGCTT	AAATTCCA		GCTAACAGCTTGTAGCAT	AAATCATA
GGCCAGTAATTGTAGCCG	AAATATGG		ATATTAGTCTTGTAGCGG	AACCGTCC		GTGAATTTCATGTAGCAT	AAATTCTC		AGCGCACCCGTGTAGCAC	AAATCCAC
TAGGCACACCTGTAGCAA	AAATATTA		GAGGCCAGCATGTAGCAC	AACCGTGC		TATTTAGACTTGTAGCAC	AAATTGAG		AATTGCTTCTTGTAGCAG	AAATCCAT
ATGCCAGATTTGTAGCAG	AAATCAAA		AGATTACACTTGTAGCGC	AACCGTTA		ACTCCACTTGTGTAGCAT	AAATTGGA		GTGCTCTGTATGTAGCCC	AAATCCGA
CGAGGGTGGTTGTAGCAG	AAATCACA		TGTACCTATTTGTAGCTA	AACCGTTC		GTCATCCGAGTGTAGCTG	AAATTTCC		GCCACATGTTTGTAGCAC	AAATCCGC
CCTTACTGCATGTAGCTA	AAATCACG		GTTTTCCACTTGTAGCCT	AACCTATC		ATTACCAGCATGTAGCTC	AAATTTGG		GCCGAAACCTTGTAGCAT	AAATCGAA
ATGACGCTGCTGTAGCTG	AAATCACT		CTCTTGGTTTTGTAGCCG	AACCTCGT		TACAGGCATATGTAGCGG	AAATTTTA		TATGCGAAGATGTAGCTG	AAATCGAT
GGTTCCCTTGTGTAGCAG	AAATCATC		AGGCTGTTCCTGTAGCAG	AACCTCTG		TTGCCCACTCTGTAGCGC	AAATTTTG		GTCCAGTCAATGTAGCAC	AAATCGCC
AATCGCCGCTTGTAGCAT	AAATCATT		TGTATTATATTGTAGCGG	AACCTGAT		CATGGAACCTTGTAGCTA	AAATTTTT		TTCACGATGCTGTAGCGA	AAATCGCT
ACACACCAGATGTAGCTG	AAATCCCA		TCAGTTTGCATGTAGCGA	AACCTGCC		CTTGTAGATCTGTAGCAT	AACAAAAA		GTCTCCCGCTTGTAGCAT	AAATCTAA
TCGCGTGTCTTGTAGCAA	AAATCCTA		TCTGCTTGCTTGTAGCCC	AACCTGGG		CTCCCTGTAGTGTAGCAG	AACAAAAG		GGAGGGACACTGTAGCAG	AAATCTAT
CATAATTTGTTGTAGCAT	AAATCCTC		TCTCAGCTTGTGTAGCCC	AACCTGTC		ATCGATCGCTTGTAGCCC	AACAAACC		GCACTTGAATTGTAGCTG	AAATCTCA
CCAGTTGGTATGTAGCAC	AAATCCTG		GCGCTTGGGATGTAGCAT	AACCTTAG		TAACGATCCATGTAGCTC	AACAAAGT		CGGTTCAGTATGTAGCTA	AAATCTCC
CATGTAGCTCTGTAGCAT	AAATCCTT		CGTACATAGTTGTAGCGA	AACGAACT		CCCGCGCCCATGTAGCTT	AACAAATT		CAATACTCCTTGTAGCAT	AAATCTGT
CAAGCTTGCGTGTAGCCA	AAATCGAA		TCTGGCCGTATGTAGCCT	AACGAAGT		AAGCTGCATTTGTAGCGG	AACAACAA		AAGGCGATCCTGTAGCCA	AAATGAAG
TATGATCGCGTGTAGCGA	AAATCGAC		TTGGAGCCAGTGTAGCTG	AACGACCC		CATTCTCCCCTGTAGCTT	AACAACAT		CACGTCTGCTTGTAGCTC	AAATGACC
AGCCCTACGGTGTAGCAG	AAATCGAG		TCCCTACGAGTGTAGCGC	AACGACTA		ACGGTCCCAGTGTAGCAG	AACAACGT		GTGAGAGGGCTGTAGCGT	AAATGATG
TATGCGAAGATGTAGCTG	AAATCGAT		GGTAGGGGACTGTAGCAC	AACGACTG		CGTACTTCGATGTAGCCC	AACAAGAA		GGTCACCTGGTGTAGCGC	AAATGCCA
GTCCAGTCAATGTAGCAC	AAATCGCC		ATTAACACCTTGTAGCAT	AACGACTT		GGTACAAACCTGTAGCCT	AACAAGAG		ATGAACCTTTTGTAGCGC	AAATGCGC
AAAGTGCATTTGTAGCAA	AAATCGCG		CGCACCTCTTTGTAGCTA	AACGAGAC		ATACTGATCATGTAGCTG	AACAAGCC		ATAAGGTGCTTGTAGCAC	AAATGGAG
CGGGAAAGCTTGTAGCCG	AAATCGGT		CCACAACGCTTGTAGCCC	AACGAGAG		AGAGCTTGCATGTAGCTT	AACAAGTC		CATTACGCCATGTAGCGG	AAATGGAT
CATGCATATATGTAGCCC	AAATCGTC		ACACCTATAATGTAGCTA	AACGAGCG		CATACAAACATGTAGCAT	AACAATAA		TGGCCAACGATGTAGCCT	AAATGGCA
TACCCAGAGATGTAGCAT	AAATCTTT		CGTTGATACTTGTAGCTT	AACGAGCT		ACCACTAGGATGTAGCCT	AACAATAG		CCGAAATCTCTGTAGCCC	AAATGGCC
TATGTTACCTTGTAGCGC	AAATGAAC		CACTTGCACATGTAGCGT	AACGATAA		CCACCTGCTATGTAGCCC	AACAATTA		ACTAATTACTTGTAGCAG	AAATGTCT
AAGGCGATCCTGTAGCCA	AAATGAAG		TACTAGCGATTGTAGCAC	AACGATAG		TGTACATTCTTGTAGCAT	AACACAAA		CGAGAATCCTTGTAGCTA	AAATTAAA
GCGGTCAAGTTGTAGCAT	AAATGACC		TAACATGCTTTGTAGCAG	AACGCACG		GGTAGATCCGTGTAGCCC	AACACAAT		GTCAGCCTTGTGTAGCCT	AAATTAGG
CATGGCAGCTTGTAGCTA	AAATGATA		TGTGCCCTTGTGTAGCTG	AACGCCCG		GCTCTTACTTTGTAGCTG	AACACAGA		CACTTATGCTTGTAGCCG	AAATTCAC
GTGCTAATGTTGTAGCAA	AAATGATC		CACGCCACTTTGTAGCTT	AACGCCGA		GTGCCCAGTGTGTAGCCT	AACACCCC		ATAGCGCGGATGTAGCTA	AAATTCGA
GCTAATTCCTTGTAGCAG	AAATGCCT		TTGCATACACTGTAGCCT	AACGCGAA		ACCTCAGTCGTGTAGCTG	AACACGAA		TTCTCGATTATGTAGCAG	AAATTCGC
TCCCAAGTTTTGTAGCAA	AAATGGAG		ATTGAACCGGTGTAGCAA	AACGCTCG		AGGTCCACGTTGTAGCGT	AACACTCG		CGCGCACCTTTGTAGCCG	AAATTCGG
CTGTGACGAATGTAGCCG	AAATGGCA		ATCTATAGCTTGTAGCAG	AACGCTGC		CGGCCTTATGTGTAGCAT	AACACTCT		TACGTGAAGTTGTAGCTG	AAATTCTG
CGCGCCGAGCTGTAGCTG	AAATGGCC		TGGAGTACCATGTAGCGC	AACGGAAT		ACTCGTGATGTGTAGCGG	AACAGAAC		GAGTGGCGTGTGTAGCTG	AAATTGAC
TAATTTTCCTTGTAGCAT	AAATGGTC		CACTTGCTACTGTAGCCT	AACGGACC		GAACAATGCTTGTAGCAG	AACAGAAT		TATTTAGACTTGTAGCAC	AAATTGAG
TTCCCGAATTTGTAGCCG	AAATGGTT		GGTGTTCGTGTGTAGCTA	AACGGACT		ACTTTAGGCATGTAGCCT	AACAGCGT		GTGACTCAGTTGTAGCCT	AAATTGCC
GATCCTTGGGTGTAGCGG	AAATGTAG		CACCTTTGCTTGTAGCAC	AACGGATG		CCGAATTCGGTGTAGCTT	AACAGGAC		AAACCATCCTTGTAGCAT	AAATTGTT
ACTAATTACTTGTAGCAG	AAATGTCT		CTAAGCACGTTGTAGCTG	AACGGCTA		GACATGTATATGTAGCAT	AACAGGAT		GTCTTCCGTTTGTAGCAT	AAATTTAT
AGGACGCTTGTGTAGCCC	AAATTACA		CTTTGCGCCATGTAGCAG	AACGGCTC		AGGCACGGGTTGTAGCTG	AACAGGGA		CACACGCGTTTGTAGCAA	AACAAACG
CGGACAGACGTGTAGCTA	AAATTACC		CGAACCCTAATGTAGCGA	AACGGGCT		GATGTATTCGTGTAGCAC	AACAGGGC		GTCGCACATTTGTAGCTG	AACAAAGG
AACCGGAGGGTGTAGCAT	AAATTAGA		GTCTCCTGTTTGTAGCTA	AACGGGTG		TGTACACCCCTGTAGCCC	AACAGGGG		TAACGATCCATGTAGCTC	AACAAAGT
GTCAGCCTTGTGTAGCCT	AAATTAGG		CTACTTCGCATGTAGCCG	AACGGTAG		GTACGACCCGTGTAGCTA	AACAGGTA		TCCTCAGACTTGTAGCAG	AACAAATG
GTGCACGCCTTGTAGCAG	AAATTCAT		GATTCCGCAGTGTAGCAC	AACGTAAC		GCACTGTTAATGTAGCCC	AACAGTGG		GCAGCTTGCTTGTAGCTT	AACAACAC
CCCTAATACGTGTAGCTA	AAATTCCA		AAAGGCCACTTGTAGCAA	AACGTAAG		GCAGTATATTTGTAGCGT	AACATACT		CTTGACACCTTGTAGCAC	AACAACCA
TAGAATATGTTGTAGCGT	AAATTCCG		CGCCCGGACATGTAGCAG	AACGTATG		GCATTTTCTATGTAGCGA	AACATAGA		CGTACTTCGATGTAGCCC	AACAAGAA
GGCCTGTGCTTGTAGCAA	AAATTCGT		CTCTTTGTTTTGTAGCAG	AACGTGAA		GGCGACTGTTTGTAGCTA	AACATAGT		ATCTCAGGAGTGTAGCTG	AACAAGAG
GTCTTTCCAATGTAGCAA	AAATTCTA		GTATCAACAGTGTAGCAT	AACGTGTC		ACCTCCACTTTGTAGCTG	AACATATA		ACATTTTGCTTGTAGCCG	AACAAGCG
GGAAATATTTTGTAGCAT	AAATTCTT		GAACCTTGCTTGTAGCCC	AACGTTAT		CAACTATCGCTGTAGCCT	AACATCTG		GTACCCTTCCTGTAGCCC	AACAATAG
TTCTCCCGTATGTAGCTA	AAATTGGA		TGTTTACAAGTGTAGCGT	AACGTTCG		CCTCAGTGCATGTAGCTA	AACATGCC		GACACCCACTTGTAGCTT	AACACAAA
GTTATTGTGGTGTAGCCA	AAATTGGC		GGGATACGTATGTAGCTA	AACTACGG		ACATATTCCATGTAGCCC	AACATGGT		GGTAGATCCGTGTAGCCC	AACACAAT
TCTTCCATTATGTAGCCC	AAATTGGG		GTATATAGCTTGTAGCAG	AACTACTC		TTGCAGGCAGTGTAGCAT	AACATGTT		TCCATGTGCTTGTAGCGT	AACACAGT
TCAGGGGCATTGTAGCCA	AAATTGGT		TACAGAGGCTTGTAGCAG	AACTAGAA		CAGGGCAGGGTGTAGCCC	AACATTAA		GTACGGGGTTTGTAGCAG	AACACCCG
CCTGTAAGCTTGTAGCGA	AAATTGTA		AGCCCTAAAATGTAGCAG	AACTAGGG		GTTAGTAACTTGTAGCAC	AACATTAT		GCCCCTTGCGTGTAGCCG	AACACCGC
GCCGACCGCTTGTAGCAT	AAATTTGC		CACGTTTGCTTGTAGCAG	AACTATCT		GAACCACCCTTGTAGCAG	AACATTTC		GGGCATTGCTTGTAGCGG	AACACCGT
GCGCCCGAGATGTAGCTA	AAATTTGG		ATCTCAGAAGTGTAGCGC	AACTCAAA		ACATATGCTATGTAGCAG	AACCAAAA		AATTCCAGTTTGTAGCAC	AACACTAG
GATTTTCGTTTGTAGCGC	AACAAAAC		TGAACAATGGTGTAGCAT	AACTCACC		GGTTGTCCTCTGTAGCGG	AACCAATA		AGTATGATATTGTAGCTG	AACACTCG
CCATCGTTTGTGTAGCTC	AACAAACT		GGTTGAGCCCTGTAGCAA	AACTCAGA		GGTCATCTTGTGTAGCAT	AACCAATC		AACCCGAAATTGTAGCCC	AACACTTG
GTTCTCCACGTGTAGCTA	AACAAATG		CCCTCATGACTGTAGCCG	AACTCATG		GTCAAGCCTTTGTAGCCG	AACCACAC		CCGATGACTATGTAGCAA	AACAGAAC
GATGGTCGCGTGTAGCGT	AACAACAC		GAGGCTTGCTTGTAGCAT	AACTCCAT		AGCCTGGTGTTGTAGCGT	AACCACCG		ATCAGCCCCGTGTAGCGC	AACAGACT
GAGAGCCTCTTGTAGCAC	AACAACCA		CTAGTCTAACTGTAGCAC	AACTCGGA		GATCGCCGTATGTAGCAC	AACCACTA		TGGGTAATTATGTAGCCT	AACAGAGG
GTCTCCCTTGTGTAGCGC	AACAACGC		GTTAACACGTTGTAGCAT	AACTCTGC		GTTACGCCGATGTAGCCC	AACCACTC		TGTATTTTGTTGTAGCCC	AACAGAGT
CCTAGACCTTTGTAGCTA	AACAACTT		GTGGCCTGACTGTAGCCG	AACTCTTG		GCTGCACCTATGTAGCTG	AACCAGAC		GATCTAAAACTGTAGCAT	AACAGCAG
GATCCCAACTTGTAGCAG	AACAAGTT		ATGGCAACAATGTAGCTG	AACTGATA		CTCTCTGCCTTGTAGCCC	AACCAGCC		TATTACAGTTTGTAGCAT	AACAGCCG
CAATCTGCATTGTAGCGT	AACAATAC		TTTGGGTCGGTGTAGCTT	AACTGATG		GCGAACCCGATGTAGCCC	AACCAGGC		CGGCCTACGCTGTAGCGC	AACAGCGA
AGGCTGCTTGTGTAGCAG	AACAATGC		CGATGCCTGTTGTAGCCC	AACTGGGG		GACACGAGTCTGTAGCCA	AACCAGTT		GGGTCCAGCTTGTAGCGT	AACAGCGC
CAGTTTGTGATGTAGCAG	AACAATTA		TTGGTAATAATGTAGCGA	AACTGGTA		ACACTGCTTTTGTAGCAA	AACCATCC		AACTATGTGGTGTAGCTC	AACAGGCT
GGGCCATTTGTGTAGCCT	AACACACA		AAAGACCATATGTAGCTT	AACTGGTC		CATACCCGTATGTAGCTA	AACCCAAC		GCGTTTCCTTTGTAGCCC	AACAGGGA
TTGCAGGCAATGTAGCGG	AACACAGA		AATCGAATTGTGTAGCGG	AACTGGTG		CACTTGCATATGTAGCAA	AACCCAAG		GTGTGTGCCATGTAGCTT	AACAGTAG
GCTTGCATGGTGTAGCCA	AACACATC		ATTAATTGAGTGTAGCGG	AACTGTTG		ACTGCTTGCCTGTAGCAA	AACCCATG		GCACTGTTAATGTAGCCC	AACAGTGG
CGGTGAGCCTTGTAGCCT	AACACCAG		TTACTAAGGGTGTAGCTG	AACTTAAT		TCGCGTAGAGTGTAGCGG	AACCCCGC		AAATTGCCTGTGTAGCGT	AACAGTTC
GCTTCTAGCTTGTAGCGT	AACACCCG		AATATTATCGTGTAGCGT	AACTTACG		CACTTGCGTTTGTAGCAT	AACCCCTA		TGGTCCATCTTGTAGCAT	AACATAAT
CGAGACTTCTTGTAGCCA	AACACCGA		CCCTTGCTTGTGTAGCAG	AACTTAGT		CACTTGCTAGTGTAGCAA	AACCCGAT		ATGTATGTGTTGTAGCGC	AACATACG
CTCCAATGAATGTAGCTC	AACACGAC		CACGCACGCTTGTAGCAG	AACTTCAG		GATATCGCCTTGTAGCGT	AACCCTCC		ATAAATGCAGTGTAGCTG	AACATATC
GTATTTCACTTGTAGCAC	AACACGAT		ACCCGATGGTTGTAGCTT	AACTTCTT		TCTGATTATCTGTAGCGC	AACCCTCT		GCACTTGTTATGTAGCTC	AACATCAA
CCCACTTGGTTGTAGCCT	AACACGGA		TCTACTTGCCTGTAGCAT	AACTTTAG		GTGTCGTAACTGTAGCTG	AACCCTGG		GTACGCCACATGTAGCGC	AACATCCA
TAAAGCTCTTTGTAGCGG	AACACTAT		TCTGCACGCTTGTAGCCA	AACTTTTA		ACGGCCGCTATGTAGCTC	AACCGAAA		CCACACAGCTTGTAGCAT	AACATCCC
CCACCATGCTTGTAGCCA	AACACTGT		GCTTGATAGTTGTAGCAT	AAGAAAAG		TGAGGGACAATGTAGCAG	AACCGAAC		TGCACTTGCATGTAGCGC	AACATCTT
CTTGTATTGGTGTAGCTT	AACACTTA		CTTGGCTGCCTGTAGCAA	AAGAAACG		ATACTCTGGGTGTAGCAC	AACCGACT		CCCTTGCACATGTAGCAA	AACATGCA
AACCCGAAATTGTAGCCC	AACACTTG		GTTTCCGCAATGTAGCGC	AAGAAAGA		CCCACTTGCTTGTAGCTG	AACCGATG		ACATTCTAAGTGTAGCAT	AACATGGA
ATGGGCTAAGTGTAGCTT	AACAGAAA		GTTTCCACGGTGTAGCAT	AAGAAAGC		CCAGAGAGCGTGTAGCAG	AACCGGCG		CAATTATAGATGTAGCTA	AACATGGC
CCGATGACTATGTAGCAA	AACAGAAC		TCCTATAGAGTGTAGCCA	AAGAAAGG		GGGCCTCCCGTGTAGCCC	AACCGGGG		CATGCCCTTTTGTAGCAT	AACATGTC
GAACAATGCTTGTAGCAG	AACAGAAT		GTATTCCTATTGTAGCAA	AAGAAAGT		AGGAGTACCGTGTAGCGC	AACCGGGT		TCAGAATTCTTGTAGCTT	AACATTAT
GTTGATGAGATGTAGCAG	AACAGACC		AGAGCCACTTTGTAGCAC	AAGAAATC		TCACTTGCATTGTAGCAC	AACCTAAA		CTGATTGCATTGTAGCCC	AACATTCA
CACGTTACAATGTAGCAG	AACAGAGA		GATGTATAGATGTAGCTG	AAGAACTC		TACCTTGCTGTGTAGCCT	AACCTAAG		CTGTTTTCCTTGTAGCCG	AACCAAAT
TGGGTAATTATGTAGCCT	AACAGAGG		ATGGCTGATATGTAGCAA	AAGAAGCG		ATGCTTGCATTGTAGCCG	AACCTACA		GCCCACCTGATGTAGCAT	AACCAACT
TTGCTTGAAGTGTAGCCT	AACAGATA		GGCCCAGCCTTGTAGCAC	AAGAAGGG		TATTTGCACTTGTAGCGT	AACCTAGT		GCGAGTTCAGTGTAGCGG	AACCAAGT
TAAACTAGCATGTAGCAT	AACAGATC		CGTGGTCGCTTGTAGCAG	AAGAAGTC		AGATACCTATTGTAGCCG	AACCTCAA		CCTAGTGTGTTGTAGCTG	AACCACCC
CGGCATACCCTGTAGCTG	AACAGCCA		GGCTTGCACCTGTAGCAC	AAGACAAG		GCCCCTTTCTTGTAGCAT	AACCTCAC		CCCACCGAGGTGTAGCCC	AACCAGCA
GGCAGTTCTTTGTAGCAA	AACAGGAC		GTAGCACCCGTGTAGCAG	AAGACACT		GTGGAATCTATGTAGCAC	AACCTCAT		GGGGAACTGATGTAGCGG	AACCAGGT
CCTGGCCCTATGTAGCGG	AACAGGAG		TGTTGTAACCTGTAGCAT	AAGACAGG		GAGTTCTTCTTGTAGCGA	AACCTCGA		ACTTTACCTGTGTAGCAA	AACCAGTA
GCCACCTTAATGTAGCAA	AACAGGGT		TCACGTGCTATGTAGCAC	AAGACAGT		TAGGTCCACGTGTAGCAT	AACCTCTA		TGTTGCGTAATGTAGCGG	AACCATCG
CCCATTAGCTTGTAGCCT	AACAGTCT		TCTGCTTTCGTGTAGCGG	AAGACCGC		TAGCCAGCACTGTAGCTT	AACCTCTG		CAAAGAGCTATGTAGCCC	AACCATGG
TACTTGCTTGTGTAGCAC	AACATAAA		GGGCACAGTATGTAGCCA	AAGACCGG		ACCCGCCTTGTGTAGCAC	AACCTGCT		TCATTTATGCTGTAGCAG	AACCATTG
GGTACCAATATGTAGCTA	AACATAAT		AAAGCAGCATTGTAGCAG	AAGACTGC		AACCTCCGGGTGTAGCAG	AACCTGGA		GAAGTCATATTGTAGCTA	AACCATTT
TGACTTGATTTGTAGCAT	AACATATG		TCCGCGTTCTTGTAGCCC	AAGACTGT		GGCCGCATGCTGTAGCCC	AACCTGGC		CATATAACAGTGTAGCAC	AACCCATG
AGTTCCTAATTGTAGCTG	AACATCAT		GGGTGAAGCCTGTAGCAC	AAGACTTG		CAGGTGCCTTTGTAGCAA	AACCTTTC		TGCTCCTTAGTGTAGCTA	AACCCGCG
TGGGCTAAAGTGTAGCAT	AACATCTG		TTAGTGATGGTGTAGCCC	AAGAGACC		CCGCCCCGCTTGTAGCTA	AACCTTTT		TATGAGGGACTGTAGCTG	AACCCGTA
CGCGATAGCCTGTAGCCT	AACATGAC		CTCTCATAGATGTAGCAC	AAGAGAGG		AAACGCCAGATGTAGCGT	AACGAACG		ACGTTATGCATGTAGCGG	AACCCGTT
TTATTCCACGTGTAGCAG	AACATGCA		TTTTGCATCTTGTAGCGC	AAGAGATA		GTGAGGACCTTGTAGCAG	AACGAACT		CCCGCATAGATGTAGCGT	AACCCTAG
GAAAAGCGGTTGTAGCCC	AACATGCT		TATGCTCGTTTGTAGCGC	AAGAGCAG		TTGGACCCGGTGTAGCTC	AACGAATC		GTTACTTGCTTGTAGCTT	AACCCTTC
ACCCACTACTTGTAGCCG	AACATGGC		GCGCACAGCTTGTAGCCC	AAGAGCCA		ATGGTTCCCGTGTAGCGT	AACGACAG		ACGACATCGATGTAGCAT	AACCCTTT
TTGCCTTCCATGTAGCTT	AACATGTG		TACAACTTGATGTAGCAA	AAGAGCCT		GCATTATTAATGTAGCCC	AACGACAT		CAGAAAACGCTGTAGCAA	AACCGACG
AAGGCTTGCATGTAGCCC	AACATGTT		TTTTCTCACCTGTAGCGC	AAGAGCGG		AGGCAGGCCGTGTAGCAT	AACGACTG		CACTATGCTTTGTAGCGC	AACCGAGT
CAGCTTGCATTGTAGCGC	AACATTCG		GCCACCACTTTGTAGCGG	AAGAGCGT		CGTTGATACTTGTAGCTT	AACGAGCT		GACTGTATTTTGTAGCGG	AACCGCAA
ATAACACCCGTGTAGCCT	AACATTGC		CACTCTTCGATGTAGCAT	AAGAGGGT		CTCATCCGCTTGTAGCCG	AACGAGGG		GAGACTCTTGTGTAGCAT	AACCGCCC
AATATCGAAGTGTAGCTC	AACATTGT		TCGGCCACGATGTAGCTA	AAGAGGTG		CACTTGCACATGTAGCGT	AACGATAA		CACTTTTGCTTGTAGCCA	AACCGCCT
TCTGAATTGATGTAGCCG	AACATTTA		AGACACTGTTTGTAGCGG	AAGAGTAA		GAATGACGCTTGTAGCTG	AACGATTG		TACACAATGATGTAGCCT	AACCGGAT
CGGAACGCCTTGTAGCCC	AACCAAAC		CGGATCCACATGTAGCTC	AAGAGTCT		AGGCCAATGATGTAGCAT	AACGCAAC		TTGGCCGTAATGTAGCCT	AACCGGCA
CGGAACACTCTGTAGCTA	AACCAATA		ATATCATTCGTGTAGCCC	AAGAGTGG		CCGCTATACATGTAGCTT	AACGCAGG		GTTCACAGCTTGTAGCCA	AACCGGTA
TACAGTCTGTTGTAGCAT	AACCAATC		TCCACCCGTATGTAGCGT	AAGATACA		ACACAGAGCTTGTAGCGT	AACGCCAT		AGTACGACTGTGTAGCAC	AACCGTCT
GTTAATTCTTTGTAGCAT	AACCAATT		TGATCAGTTGTGTAGCAC	AAGATACC		CCTGCTAGCTTGTAGCTG	AACGCCCA		TACCTTGCTGTGTAGCCT	AACCTAAG
TTCACCCGGATGTAGCAT	AACCACTA		CTCGCAGAGGTGTAGCTT	AAGATACG		CACGCCACTTTGTAGCTT	AACGCCGA		GAGACAGGCATGTAGCTA	AACCTAGG
TCGTGCCTTGTGTAGCGA	AACCACTG		TTTCTTGCATTGTAGCTA	AAGATCAA		CCATTGTATGTGTAGCAC	AACGCCGG		ACTTAACCCGTGTAGCAT	AACCTAGT
GCTCAAGCGTTGTAGCAT	AACCAGAA		TGGGCCTGGTTGTAGCCT	AAGATCAT		CGTACCCAGTTGTAGCGC	AACGCGGG		GCCACTTGCTTGTAGCGG	AACCTATC
GGTCCCTAGGTGTAGCAT	AACCAGTC		TTCGCTCAATTGTAGCGA	AAGATCGT		CTTGGCGCCATGTAGCGA	AACGCGTG		TAGGTCCACGTGTAGCAT	AACCTCTA
TGCCCGTAGATGTAGCAT	AACCATCA		ATCTGCCCCGTGTAGCTG	AAGATCTA		TGCGCCAGGGTGTAGCTG	AACGCTAC		AGGCTGTTCCTGTAGCAG	AACCTCTG
TGTTGCGTAATGTAGCGG	AACCATCG		GCATCCAGCATGTAGCTG	AAGATGCG		TCCGCCATTATGTAGCTA	AACGGATT		TCAGTTTGCATGTAGCGA	AACCTGCC
TATCCCAGCTTGTAGCAC	AACCATTC		ATGTAATCAATGTAGCAG	AAGATTGT		CGATATGGGGTGTAGCGT	AACGGCCC		GATCCGCTAATGTAGCTA	AACCTGCG
GTAACTTGCTTGTAGCAT	AACCCACT		GTACCTTGGTTGTAGCCT	AAGCACCT		CTGTCATGAATGTAGCGC	AACGGCTT		CCTTGCTCCTTGTAGCTG	AACCTTCG
CTCGATTGGGTGTAGCAG	AACCCCCA		TTGCATGGTGTGTAGCGG	AAGCCAGT		GTCCACCCGATGTAGCAT	AACGGGGA		AACCACGACATGTAGCAT	AACCTTGT
GTTGTCCCAATGTAGCGC	AACCCCCG		CGACGTCCACTGTAGCAG	AAGCCGAG		TTGGTAGAAATGTAGCTG	AACGGGGC		GACGGGGACATGTAGCCC	AACGAAAC
GTTGACACGATGTAGCAG	AACCCCTT		CTAATTCATGTGTAGCTG	AAGCCGTC		TCTTACCGCGTGTAGCGC	AACGGTCA		GCGGCCCGTGTGTAGCAT	AACGAAAG
GGCTTCACTCTGTAGCAG	AACCCGCC		CACTTGGTCGTGTAGCAC	AAGCCGTG		TGGGGCGGGCTGTAGCCT	AACGGTCC		TTTCCCTTTGTGTAGCTC	AACGAACC
GAGCCTTGAGTGTAGCCT	AACCCGGT		TCACCGCTGGTGTAGCGG	AAGCCGTT		GTTTTCTTGGTGTAGCGT	AACGGTCT		CGCCATGCGGTGTAGCAC	AACGAAGA
CCTTGCCACTTGTAGCAC	AACCCTAT		GGGCGGAGGGTGTAGCGG	AAGCCTGC		CTGATTCCAGTGTAGCTT	AACGGTTA		CGGCATCACTTGTAGCGA	AACGAATA
GATATCACCTTGTAGCGT	AACCCTCC		ATCTACACTGTGTAGCAC	AAGCCTGG		CGACTACTACTGTAGCTG	AACGTAAC		CCGTTCTACTTGTAGCGT	AACGAATG
GATTGAACTATGTAGCAG	AACCCTGC		GAACCTTATTTGTAGCGC	AAGCGACA		CAGTGGTGTATGTAGCAT	AACGTACC		TAGGCACGGGTGTAGCAG	AACGACCT
GATCGAGGTCTGTAGCCA	AACCCTGG		CGCTTTCTGTTGTAGCAC	AAGCGAGT		CGCAACACATTGTAGCAT	AACGTACG		AGGTGCCTTGTGTAGCCT	AACGAGAA
GTTACTTGCTTGTAGCTT	AACCCTTC		TGTAACTTGATGTAGCCG	AAGCGGTT		ATTCTGATGGTGTAGCCC	AACGTAGC		TAGGTCCAAATGTAGCTG	AACGAGCA
GTAACCCGCGTGTAGCAA	AACCGAGA		CACTTGCCCTTGTAGCGA	AAGCGTGT		ACCGCAGGGATGTAGCGC	AACGTCCA		TCAGCCCTGTTGTAGCAC	AACGAGGG
GAGTTATCCTTGTAGCAG	AACCGAGG		GATTTCACCTTGTAGCCA	AAGCGTTC		ATGAATTGCTTGTAGCTA	AACGTCGT		TGGATTCCTTTGTAGCAG	AACGAGTT
GGTGGCCGAGTGTAGCCC	AACCGATC		GGCTAATAAGTGTAGCCG	AAGCGTTT		AGCCTCATTATGTAGCGG	AACGTCTA		GACTAGCACTTGTAGCCA	AACGATAC
CTCGCTCGGTTGTAGCAA	AACCGGCC		ACTACAGGTATGTAGCTG	AAGCTAAG		ATAGAGATGTTGTAGCCC	AACGTCTC		ACTCCCCACTTGTAGCCC	AACGATTG
TCTGCCATTTTGTAGCCA	AACCGGCT		ATGTAGCTACTGTAGCCT	AAGCTACC		GAACGAGGCATGTAGCAT	AACGTGCC		TAATGTCTTTTGTAGCCG	AACGCCAG
ATCTAGTGCTTGTAGCCC	AACCGGGA		GGGCATCCTGTGTAGCCC	AAGCTATC		ATGATTTCCTTGTAGCAC	AACGTGTT		GTCTACTACGTGTAGCGC	AACGCCCT
GCAGCTTGCTTGTAGCAA	AACCGTAG		AGTACCCACGTGTAGCAA	AAGCTCCC		TGGGCCTCATTGTAGCCC	AACGTTCG		CCATTGTATGTGTAGCAC	AACGCCGG
GTCTAAGCCGTGTAGCAC	AACCGTAT		GAGCCTGTACTGTAGCCA	AAGCTCCG		GAGTCTGACGTGTAGCGG	AACGTTGC		CTACTTGCTGTGTAGCTT	AACGCCTG
CTTACGGCACTGTAGCAG	AACCTAAA		GGAGATAGCTTGTAGCTG	AAGCTTCA		TAACCACTTGTGTAGCTC	AACTAAAC		CCACTTATTGTGTAGCCC	AACGCGAG
GAGGGGAGCTTGTAGCAC	AACCTAAC		TTCACTAGCTTGTAGCGG	AAGCTTTA		CACAGTTTCGTGTAGCGT	AACTACCC		GTATTTCTCTTGTAGCAC	AACGCGAT
CGAGCATTCGTGTAGCAA	AACCTCAG		CCGGCCAGCGTGTAGCAC	AAGGAAAA		GTATAGAACTTGTAGCAA	AACTACTG		TTTTGCCCTATGTAGCGC	AACGCGCC
TTGTTATAAATGTAGCCC	AACCTCCT		TTCCCGCCCGTGTAGCAC	AAGGAAGA		AATACCGAGATGTAGCAT	AACTATAA		TGGGGCATGTTGTAGCTA	AACGCGCT
CTCTTGGTTTTGTAGCCG	AACCTCGT		TGTTAGCAGGTGTAGCAT	AAGGAAGT		GGCGGACGCATGTAGCAA	AACTATCA		GTCCGCAGCTTGTAGCCC	AACGCGGA
CAGGCTTTGCTGTAGCCC	AACCTGAC		TTCGCACCTGTGTAGCAG	AAGGAGCG		CTTGTGCATTTGTAGCGC	AACTATCC		CTGAAAGACCTGTAGCAG	AACGCGTA
GCCTCCGATGTGTAGCCC	AACCTGCC		CCTAAAGCCTTGTAGCCC	AAGGAGTT		TAGCACCCGTTGTAGCAG	AACTATCG		GTCAACGTGGTGTAGCGG	AACGCTAC
GATCCGTTAATGTAGCTA	AACCTGCG		TTTCCTGCTATGTAGCGT	AAGGCAGT		TGTGCGCTCGTGTAGCAG	AACTCAAG		GACAAGTACATGTAGCCG	AACGCTCT
GGCCGCATGCTGTAGCCC	AACCTGGC		TCCTTAGAATTGTAGCTG	AAGGCCTG		CCCTCCGAAATGTAGCGG	AACTCCGT		CGGTATCTCATGTAGCTT	AACGCTGG
TTGTGATGCATGTAGCTG	AACCTTCG		TTGGCTTGAATGTAGCGC	AAGGCGCC		GATAAAGCGCTGTAGCGA	AACTCGAC		ACTACTTGCTTGTAGCAC	AACGGAGA
GTGTATAGCTTGTAGCAT	AACCTTCT		GACGCCCCAGTGTAGCTG	AAGGCGGT		AGCGCATAGATGTAGCAC	AACTCGAT		GCCGACCCAGTGTAGCCC	AACGGCGA
TTGCTTTCAGTGTAGCCG	AACCTTGG		AAATCCTACGTGTAGCCC	AAGGCTCG		GTCGGTATTCTGTAGCAC	AACTGCCC		TAATGATTGTTGTAGCTT	AACGGGAA
ATTCCACTTGTGTAGCCT	AACGAAAA		ATTTAATAACTGTAGCTT	AAGGCTTT		GGCTGCTCCTTGTAGCAT	AACTGCGG		GTCCACCCGATGTAGCAT	AACGGGGA
TCTGAAGTCTTGTAGCCC	AACGAAAT		GTAGTCTCAATGTAGCGG	AAGGGCAG		GGCAAGAACGTGTAGCGA	AACTGCGT		AGCACGAAGGTGTAGCGG	AACGGGGC
AAACGCCAGATGTAGCGT	AACGAACG		CGCAAGCCCATGTAGCAA	AAGGGGCG		GGCGTAACAATGTAGCAG	AACTGCTG		AAGGCAGTCATGTAGCTG	AACGGGTT
CGTACATAGTTGTAGCGA	AACGAACT		TTACACCTGGTGTAGCCA	AAGGGGCT		GACCGATCAGTGTAGCAC	AACTGGAC		TAAGCGGAGATGTAGCGC	AACGGTCT
CGCCATGCGGTGTAGCAC	AACGAAGA		TCACGATGTGTGTAGCGG	AAGGGTTC		TTGGTAATAATGTAGCGA	AACTGGTA		GGGCTCACTCTGTAGCAC	AACGGTTA
TATGGGTGTCTGTAGCAG	AACGAATC		TTGTTACCTGTGTAGCCC	AAGGGTTT		AAAGACCATATGTAGCTT	AACTGGTC		CTGCCTATGATGTAGCAC	AACGTAGG
CTGCTTGTAATGTAGCCA	AACGACAA		GTGGGTCATTTGTAGCCT	AAGGTATT		CTGTGTCCTCTGTAGCAA	AACTGTAC		GTTTGCACTTTGTAGCAT	AACGTATC
ATGGTTCCCGTGTAGCGT	AACGACAG		CAATGACAGGTGTAGCCC	AAGGTCAA		TCTCGATTGTTGTAGCAT	AACTGTCA		CGACTTATTTTGTAGCAG	AACGTCAG
TTGGAGCCAGTGTAGCTG	AACGACCC		AAACTGCTCGTGTAGCGA	AAGGTCAG		GGGTCAGTTCTGTAGCTT	AACTTAAA		TAGGCCATCGTGTAGCAT	AACGTCCG
CGCACCTCTTTGTAGCTA	AACGAGAC		TTCTCACTCATGTAGCGC	AAGGTCCA		GTAGCCGTGTTGTAGCTT	AACTTACC		ATAACGTGTTTGTAGCGA	AACGTCCT
TACATCGTTGTGTAGCTA	AACGAGCC		TCCCAGCCAGTGTAGCCG	AAGGTCTA		CACTGCTGCTTGTAGCCC	AACTTAGG		CTTCCCAGAGTGTAGCTA	AACGTCGA
TATTGGCTGTTGTAGCTA	AACGAGCG		GACACTGCCTTGTAGCTA	AAGGTGCA		CACCTGCCCATGTAGCGG	AACTTCGT		AGGCCTTTCATGTAGCGC	AACGTGCA
CGTTGATACTTGTAGCTT	AACGAGCT		GCTTGTATTATGTAGCAC	AAGGTGCT		ACCCGATGGTTGTAGCTT	AACTTCTT		CCACCCTGTTTGTAGCTA	AACGTGCG
CTCCTCTTCATGTAGCAG	AACGAGGT		CTGATATCGTTGTAGCAT	AAGGTGTC		GGATTTGCATTGTAGCCC	AACTTGAA		TCAACAATTTTGTAGCTA	AACGTGCT
GAATGACGCTTGTAGCTG	AACGATTG		CATTCTTGCTTGTAGCAT	AAGGTTAT		TCCCCGCCAGTGTAGCTA	AACTTGAC		CTATAGTCAGTGTAGCCC	AACGTGTG
TTAATGATATTGTAGCTT	AACGCATT		TCACTTTGCTTGTAGCCC	AAGGTTTA		ATATTCCAGATGTAGCTG	AACTTGAT		ACTGCCTGTCTGTAGCGC	AACGTTAG
GAAACGTATATGTAGCCA	AACGCCAC		ACTGGCCTTGTGTAGCTT	AAGTAAAC		AGGGGTCGAGTGTAGCGA	AACTTGTG		GAGTCTGACGTGTAGCGG	AACGTTGC
GTCCACTGCTTGTAGCAT	AACGCCGA		GCTCTCCGGGTGTAGCAT	AAGTAAAG		CACCCCCTGATGTAGCAA	AACTTTCT		ATTAGTTTGATGTAGCAT	AACGTTTT
ACCTTGCTTGTGTAGCAG	AACGCCTC		AACTTGCCTCTGTAGCCA	AAGTAACC		ACCACCTCGCTGTAGCGC	AAGAAAAA		CCGAGCCTTATGTAGCAA	AACTAAAG
CTACTTGCTGTGTAGCTT	AACGCCTG		CTGCTAAGCTTGTAGCAT	AAGTAAGC		ATGCAGCCAATGTAGCAA	AAGAAACT		TCTGCCTTGGTGTAGCAT	AACTAACA
GTATTTCTCTTGTAGCAC	AACGCGAT		CTTCAATGTTTGTAGCTA	AAGTAATT		TTCAATTTCTTGTAGCTT	AAGAAAGC		GATTAATACTTGTAGCAT	AACTAACT
GTCCGCAGCTTGTAGCCC	AACGCGGA		CCGAGAACTATGTAGCAT	AAGTACCG		CCTGTGGGGATGTAGCCT	AAGAACTT		TGATAAGCTATGTAGCTC	AACTAAGA
CGTACCCAGTTGTAGCGC	AACGCGGG		GGCATTGTGGTGTAGCCC	AAGTAGGC		GAGCACAGTCTGTAGCAA	AAGAAGAA		GCCATTCAGATGTAGCAT	AACTAATT
TGCGCCAGGGTGTAGCTG	AACGCTAC		CCTATGCTGATGTAGCAC	AAGTAGTA		GTCTCATCAATGTAGCAG	AAGAAGCC		TAGGCAATATTGTAGCTA	AACTACGA
CGATGGCAACTGTAGCCC	AACGCTCT		CATCACTACTTGTAGCCA	AAGTAGTG		GTACATGGGCTGTAGCTG	AAGAAGCG		CCCGTTTGCATGTAGCAA	AACTACTA
TCCAGCAGCTTGTAGCTC	AACGGAAC		AGAGATAGCTTGTAGCAT	AAGTATAC		ACCCACCTGCTGTAGCTG	AAGAAGCT		CAGAGACGATTGTAGCGC	AACTACTT
GTGCCTTGGGTGTAGCGT	AACGGACT		AATCCACGCTTGTAGCCC	AAGTATAG		TCTTTGGTTGTGTAGCTC	AAGAATAC		GTCGTGCCAATGTAGCGC	AACTAGAC
GATCCCTGTTTGTAGCTA	AACGGATG		TTTAACCCAGTGTAGCAT	AAGTCACT		GCACCCGTCATGTAGCAT	AAGAATCA		GTCACCCAGATGTAGCTA	AACTAGCA
GCCCACTGCTTGTAGCTT	AACGGCCA		GACACCCGAGTGTAGCCT	AAGTCAGC		GGTAGCCTTGTGTAGCCC	AAGAATCT		TAACCGTATCTGTAGCCC	AACTAGCC
GGGGATTCGATGTAGCGC	AACGGCCT		GCCTACGTATTGTAGCCT	AAGTCCAC		ACTTCCAAGATGTAGCCT	AAGAATTG		GTGCTGATGATGTAGCTG	AACTAGCG
CCGGCACCCTTGTAGCCT	AACGGCGC		GTTCTTAGCTTGTAGCGG	AAGTCCTA		ACAGTATTTTTGTAGCAG	AAGACACA		TGATACGAAGTGTAGCGT	AACTAGGG
CTCTTTATAGTGTAGCAG	AACGGCTA		GGCCCAAAGATGTAGCAC	AAGTCGAG		GTAGCACCCGTGTAGCAG	AAGACACT		AAGGCCATATTGTAGCAT	AACTATAT
AAAAATGCCTTGTAGCCC	AACGGGAC		GGCCATTGCGTGTAGCCC	AAGTCGGA		GTGTGACCGTTGTAGCGA	AAGACATC		AAAGAGGAGTTGTAGCCC	AACTATTA
CCAACTCCTTTGTAGCGC	AACGGGCA		ACAGCTTGCATGTAGCAA	AAGTGAAA		TGCACTCACCTGTAGCTC	AAGACCAG		TCCCTCTGTTTGTAGCCA	AACTATTT
CCATCGAATTTGTAGCAG	AACGGGTC		TCGGCTTCGTTGTAGCTA	AAGTGAGA		TGTTCCAGTTTGTAGCAC	AAGACCCT		ACCTATAACATGTAGCCA	AACTCAAC
ACCACTTGCTTGTAGCCC	AACGGTCA		AGATCATGCTTGTAGCGA	AAGTGCAA		TTTGTCACCTTGTAGCGG	AAGACCGT		TGCAATTATTTGTAGCAT	AACTCAAG
GGGAACAGCTTGTAGCAG	AACGGTGG		TTACTACTAATGTAGCCC	AAGTGCCC		CCGAGAACTATGTAGCCC	AAGACGAC		GGTTGAGCCCTGTAGCAA	AACTCAGA
GGGCTCACTCTGTAGCAC	AACGGTTA		GACCTGACAGTGTAGCCC	AAGTGCCG		GCCTTGGGGATGTAGCAA	AAGACGGG		GGCAATTGCTTGTAGCAC	AACTCAGG
TCACAGAGCTTGTAGCCC	AACGTAAA		ACACTCCACATGTAGCAT	AAGTGCGA		CACAAGTGTTTGTAGCCC	AAGACGTC		AGAGAATTCATGTAGCAC	AACTCAGT
TGACACGAGGTGTAGCCC	AACGTACA		GTATTCCGCTTGTAGCCT	AAGTGCGC		TCAATGACCATGTAGCGT	AAGACGTT		GGTCTTGCCTTGTAGCTA	AACTCATT
CAGTGGTGTATGTAGCAT	AACGTACC		ATTTCCACGTTGTAGCCT	AAGTGGGT		ATATTCTCTATGTAGCAT	AAGACTAA		GAGGCTTGCTTGTAGCAT	AACTCCAT
ATTCATGCAGTGTAGCAC	AACGTATG		CTCTAAAGCGTGTAGCCC	AAGTGTAT		TGAGGTGCTGTGTAGCTG	AAGACTAC		TCATTCCTTATGTAGCTA	AACTCCCG
CTTGGCTACGTGTAGCTA	AACGTCAA		GTGGCACACTTGTAGCAT	AAGTTAAA		CTCCAGGCCATGTAGCAA	AAGACTAG		GAGCCCCACTTGTAGCAA	AACTCCTT
CGACTTATTTTGTAGCAG	AACGTCAG		CTGCATAATGTGTAGCAT	AAGTTATA		CGCAGCATACTGTAGCTG	AAGACTCC		TCGCTGGGCCTGTAGCGC	AACTCGAA
CTATGGTAGTTGTAGCGT	AACGTCAT		CCGGGCGAAGTGTAGCGC	AAGTTCCC		CTATATCGGGTGTAGCCC	AAGACTGG		GTATAGTGTGTGTAGCGA	AACTCGCT
TGTTGCAGTTTGTAGCTA	AACGTCCA		GTACCTGATATGTAGCAA	AAGTTCCG		TTCACTACTATGTAGCCC	AAGACTTC		GTGTATGCTGTGTAGCAA	AACTCTAT
CTTCCCAGAGTGTAGCTA	AACGTCGA		AATCTTGCTTTGTAGCAC	AAGTTCGA		ATTAATTACTTGTAGCAA	AAGACTTT		CTTGAATACTTGTAGCAT	AACTCTCA
AGCCTCATTATGTAGCGG	AACGTCTA		AGAACTTGCGTGTAGCAA	AAGTTCGC		GCACTGCATATGTAGCCC	AAGAGCAT		AGTGCCCACCTGTAGCAA	AACTCTCC
CGCACCACCATGTAGCTT	AACGTCTT		ACCACACGCTTGTAGCAA	AAGTTGAC		TGTCTCATTTTGTAGCTC	AAGAGCCG		GCGTTGTCAGTGTAGCAA	AACTCTGG
ATGATTTCCTTGTAGCAC	AACGTGTT		CACTTGCTTATGTAGCAT	AAGTTGTT		GCCCGGCTGATGTAGCAT	AAGAGCTC		GTTCTCAGGGTGTAGCCC	AACTCTTC
GCCAACCACATGTAGCAA	AACGTTCG		CAACTTCTTGTGTAGCCG	AAGTTTCG		CTTATAGCCATGTAGCAT	AAGAGGAT		ACCGACTCATTGTAGCAC	AACTGAAA
CGCAAATAAATGTAGCAG	AACTAATG		GCGGCACATATGTAGCAT	AATAAAAA		AGAGTGCTTGTGTAGCCA	AAGAGGCA		GGTAACCATATGTAGCAC	AACTGAAC
GTCCCACTTGTGTAGCGA	AACTACCG		GTCCACTTGGTGTAGCAT	AATAAAAC		GCATTGTATATGTAGCTA	AAGAGTAC		AGGTTTCCTTTGTAGCGC	AACTGATC
CTCAGTAGCTTGTAGCAA	AACTACGC		CGTTTGACCTTGTAGCGG	AATAAACG		TTACTAGTCTTGTAGCTG	AAGAGTCA		AGCCTCACCTTGTAGCTT	AACTGCCG
CGTTTGCTTTTGTAGCAG	AACTACGT		TTCTGCTTGATGTAGCTC	AATAAAGT		TTAGTGCCCTTGTAGCCC	AAGAGTCC		TGACTTTGGTTGTAGCTC	AACTGGAA
GTATATAGCTTGTAGCAG	AACTACTC		GACTCGAGGGTGTAGCAC	AATAAATG		GGCATGCAATTGTAGCTC	AAGAGTTA		TCCAGTTACATGTAGCAG	AACTGGAG
CTGTAGCTGATGTAGCAT	AACTATAT		AGTCCCATCTTGTAGCCT	AATAACAA		TCATGATAGTTGTAGCAG	AAGAGTTC		TCCCAGCCGCTGTAGCCC	AACTGGAT
AATCTTGCCTTGTAGCGA	AACTATCT		CAACCCACCTTGTAGCAG	AATAACGT		GACCGCATGCTGTAGCAC	AAGAGTTG		AATCGAATTGTGTAGCGG	AACTGGTG
ACACTGGTAGTGTAGCTA	AACTATGG		GGTTCCCAGATGTAGCCA	AATAAGAA		AGAATTCCAGTGTAGCTT	AAGAGTTT		CACTCCTTAATGTAGCCG	AACTGGTT
AAAGAGGAGTTGTAGCCC	AACTATTA		TGGCTCCCGATGTAGCTA	AATAAGAG		AAGACCAGCTTGTAGCAT	AAGATAAT		TTCATTGCATTGTAGCGT	AACTGTAC
TGTGCGCTCGTGTAGCAG	AACTCAAG		TGCCTTGCTCTGTAGCTA	AATAATAA		CTGATGCTTTTGTAGCCC	AAGATAGA		GTTAGTCCGCTGTAGCAA	AACTGTAT
GTACTATAGTTGTAGCAT	AACTCACA		CCTTGCCCCGTGTAGCAC	AATAATAG		AGTCTCTTGTTGTAGCCA	AAGATATG		CACAGTCGGATGTAGCCT	AACTGTCT
GGAATTCTTGTGTAGCAT	AACTCATC		TTGGGATCATTGTAGCTC	AATAATCG		GTTAATCACTTGTAGCAT	AAGATCGC		GGGTCAGTTCTGTAGCTT	AACTTAAA
CCCTCATGACTGTAGCCG	AACTCATG		CACCTCGAAATGTAGCGC	AATAATTA		CTATAGCCAATGTAGCTG	AAGATCTC		GAGAAAGCATTGTAGCTG	AACTTAGA
CACCTCATCTTGTAGCAT	AACTCATT		AACTTCTTGATGTAGCAG	AATAATTC		ACCTTGCGCTTGTAGCCG	AAGATGAG		GGAGCGGTTGTGTAGCTA	AACTTAGG
GGTATAGGGTTGTAGCCC	AACTCCCA		ACCACATGGGTGTAGCGC	AATACCCT		CATGACTGGATGTAGCGT	AAGATGCA		GACATCTAAATGTAGCAT	AACTTAGT
ATAAATTGCTTGTAGCCT	AACTCCCT		CCACTGTGCGTGTAGCGG	AATACCGT		CCGCCCGCTTTGTAGCCA	AAGATTAT		TTTGCCATAGTGTAGCAG	AACTTATT
GTCCCACCGTTGTAGCAT	AACTCGAT		GTGAACCACTTGTAGCTT	AATACGCA		TCGAAGATTTTGTAGCCC	AAGATTCC		TGATGCCTGGTGTAGCCC	AACTTCGA
AATACCCGCGTGTAGCGC	AACTCGGA		GGTTATAAGCTGTAGCAT	AATACGGA		ACCACAGGCGTGTAGCTG	AAGATTCG		TCAGCCTTAGTGTAGCAC	AACTTCTA
TGGACCTATGTGTAGCAG	AACTCTTC		GAATAGACCTTGTAGCAA	AATACGTA		CATTCATACATGTAGCTG	AAGCACCA		ACGACACTTGTGTAGCAT	AACTTCTC
GTACTAGGCATGTAGCGC	AACTGAAA		CTGCACTGCATGTAGCAT	AATACGTT		CCACCGCTGTTGTAGCGC	AAGCACGG		ACCCGATGGTTGTAGCTT	AACTTCTT
CGTGTTCCTGTGTAGCAA	AACTGACG		TTGTGTTACGTGTAGCAA	AATACTAA		CTGAATGGGTTGTAGCAT	AAGCACGT		TAGCCTTTGTTGTAGCTC	AACTTGAA
AGGTTTCCTTTGTAGCGC	AACTGATC		GCATTATCCATGTAGCAG	AATAGAAT		GTATGACCCTTGTAGCAA	AAGCAGAG		GAGGGACGCTTGTAGCAG	AACTTGGA
CTTACATCGGTGTAGCCT	AACTGCAG		CAGACATGCTTGTAGCCT	AATAGACT		CTGGAACTCTTGTAGCCT	AAGCAGGC		GGCATTGGTTTGTAGCTA	AACTTGGC
TTGTGCACCTTGTAGCAG	AACTGCGA		GTTATCCACTTGTAGCCG	AATAGCCG		GCTACCGCGTTGTAGCAA	AAGCAGGG		CTACATACTTTGTAGCCA	AACTTGTA
TGACTTTGGTTGTAGCTC	AACTGGAA		CGCATTGCATTGTAGCCG	AATAGCCT		CGAGATTCCTTGTAGCAC	AAGCAGTA		GTAGACCCGATGTAGCCC	AACTTGTC
ATTACTCCGTTGTAGCGC	AACTGGCT		TTAGTGACTGTGTAGCGT	AATAGCTG		TTCCGCACTATGTAGCAT	AAGCAGTT		TCTACTTGCCTGTAGCAT	AACTTTAG
AATCGAATTGTGTAGCGG	AACTGGTG		CTCCAATTGTTGTAGCCC	AATAGGGC		GACACCTTGTTGTAGCAC	AAGCATCT		TCACGTGCTTTGTAGCCG	AACTTTCA
CATGCCCGACTGTAGCAG	AACTGTGC		CACTTGAATATGTAGCAC	AATAGGTA		GAACTGCCTGTGTAGCAC	AAGCATTA		TCCGGTGAAGTGTAGCAA	AACTTTCG
GTATTTCCATTGTAGCTT	AACTGTGT		GACTATAAATTGTAGCTT	AATAGTAC		GCATTTCTTATGTAGCAG	AAGCCAAA		GACCTTCTTGTGTAGCAC	AACTTTGG
TCCCAGAATGTGTAGCAT	AACTTAAC		CCGCCTAGTTTGTAGCAG	AATAGTTA		ATTTAGTAGGTGTAGCAC	AAGCCAAG		GACTTGTCATTGTAGCAG	AAGAAAGC
AGGACTCCCTTGTAGCAG	AACTTAAT		TTTTGAATGATGTAGCGA	AATATAAC		GGTATACTAATGTAGCTT	AAGCCAGA		TACGTGCTCATGTAGCGC	AAGAAATT
CCTCGCATTTTGTAGCAA	AACTTCAA		GAGCAGAGCTTGTAGCAG	AATATAAT		CGACACGTAGTGTAGCTG	AAGCCAGC		ACGGTCACACTGTAGCAT	AAGAACAG
CACGCACGCTTGTAGCAG	AACTTCAG		GGCACGAGAATGTAGCAT	AATATACC		TACATGGGCTTGTAGCAA	AAGCCCAC		AAGTTAGGCATGTAGCGC	AAGAACGA
TCTTTGCAGGTGTAGCTT	AACTTCGC		GCCGGTGGCTTGTAGCTG	AATATATT		CCGGCGCTTTTGTAGCGG	AAGCCCAT		TATGGTGAGGTGTAGCAC	AAGAACGG
ATATTCCAGATGTAGCTG	AACTTGAT		GTTGCCTATGTGTAGCCG	AATATCCT		GTTGCACAGCTGTAGCTT	AAGCCCCA		CCGATACATGTGTAGCGT	AAGAACGT
GGTTTTGGGATGTAGCGT	AACTTTGG		CCAATGAGCTTGTAGCAT	AATATGAG		ATGCGATCAGTGTAGCTA	AAGCCGAC		ATTTGTATCATGTAGCTT	AAGAAGCA
GTATTCCCTTTGTAGCAA	AAGAAAGA		TGACTGGCTGTGTAGCAA	AATATGCC		CGACGTCCACTGTAGCAG	AAGCCGAG		CTCACATGCATGTAGCGC	AAGAAGCC
CGCTGTCATTTGTAGCCT	AAGAAATC		CACTTATGCTTGTAGCCC	AATATGGA		ATGCACCCGATGTAGCAA	AAGCCGCG		CGCTTTCTTATGTAGCAC	AAGAAGGC
CCGATACATGTGTAGCGT	AAGAACGT		ACTCGCCACTTGTAGCGC	AATATGGT		GCACTAAGCTTGTAGCGC	AAGCCGGA		CTCTGCTTGCTGTAGCCA	AAGAAGGG
ACCCAATACGTGTAGCGG	AAGAACTG		GATATCTTGCTGTAGCAT	AATATTCT		TCCCTTCTGATGTAGCTA	AAGCCTAG		GAACTAACGTTGTAGCGC	AAGAATAG
GTACATGGGCTGTAGCTG	AAGAAGCG		ATAACCGCCTTGTAGCAA	AATCAAAG		GCTAACTTCATGTAGCTC	AAGCCTAT		GCACGCAAGCTGTAGCAT	AAGAATAT
ACGAGACGTTTGTAGCTC	AAGAATAG		AGACTCGCTGTGTAGCCC	AATCAAGG		GGCAATCTTATGTAGCAT	AAGCCTCT		GGTAGCCTTGTGTAGCCC	AAGAATCT
GCACGCAAGCTGTAGCAT	AAGAATAT		TTCTTCGCCATGTAGCTT	AATCAAGT		GCGCACCACTTGTAGCCC	AAGCGAAT		CGGGCTTTTTTGTAGCAT	AAGACAGC
GGTAGCCTTGTGTAGCCC	AAGAATCT		CACGATCGCATGTAGCTC	AATCAATG		TAAATTCCCTTGTAGCTC	AAGCGACC		TGTTGTAACCTGTAGCAT	AAGACAGG
GCTTGACAAGTGTAGCTT	AAGAATGC		ATTAGCCATGTGTAGCCC	AATCACAA		TTCATGTCACTGTAGCAC	AAGCGATC		GGAATGTTCGTGTAGCTG	AAGACAGT
AAGATGTTCTTGTAGCGC	AAGAATGT		GTCCTAGTCTTGTAGCCT	AATCAGAC		GTCCAATGTGTGTAGCCC	AAGCGCAC		TTGACTTGCTTGTAGCAC	AAGACCAC
GCCAACAGTTTGTAGCAT	AAGAATTT		GAGTTCTCGATGTAGCAC	AATCAGAT		TCCCCACCAGTGTAGCAG	AAGCGCTA		ACCTTCCATATGTAGCAT	AAGACCCT
GACGCCGAGATGTAGCAT	AAGACAAC		GGACTACTCGTGTAGCTA	AATCAGGG		ACATTTTGCGTGTAGCAC	AAGCGGAC		TCTGCTTTCGTGTAGCGG	AAGACCGC
AAGTCATTCTTGTAGCAA	AAGACAAG		CGGGGCAAGCTGTAGCTA	AATCAGTA		AAAAAGTGCGTGTAGCGC	AAGCGGGC		AGCATTCTTGTGTAGCAC	AAGACCTA
ACTCAGCAAGTGTAGCCT	AAGACACC		GTCTCCACCTTGTAGCAT	AATCATAA		GTTGACAGCGTGTAGCCC	AAGCGTCC		ACTCCGCGTTTGTAGCGT	AAGACGGC
TGTTGTAACCTGTAGCAT	AAGACAGG		TATGCATTAATGTAGCCA	AATCATAT		TACTCATTAATGTAGCGC	AAGCGTCT		TCAATGACCATGTAGCGT	AAGACGTT
TTAGGTACCGTGTAGCGG	AAGACCGA		ACTTGACCCTTGTAGCGC	AATCATGC		GCACAGTCTGTGTAGCTT	AAGCTACG		GACGACCGAGTGTAGCAT	AAGACTCT
GGGCACAGTATGTAGCCA	AAGACCGG		CCGACTGCTATGTAGCCC	AATCATTG		GTACCCATTATGTAGCTG	AAGCTATA		CTATATCGGGTGTAGCCC	AAGACTGG
GAATCTTGCGTGTAGCAG	AAGACCGT		CTTGACACCGTGTAGCGT	AATCCACG		GAGGTCTAGATGTAGCCA	AAGCTGAG		TTCACTACTATGTAGCCC	AAGACTTC
TATTGGGCCATGTAGCAC	AAGACGAA		CCAGAGAATGTGTAGCAT	AATCCATC		CAGCCAACTATGTAGCGT	AAGCTGGA		GGGTGAAGCCTGTAGCAC	AAGACTTG
CTAAATGGCTTGTAGCGC	AAGACGCG		TCTAGCTAGATGTAGCGG	AATCCCCC		CTGGCTGGCATGTAGCGG	AAGCTGGC		TAGTCTCTCTTGTAGCAC	AAGAGAGC
CGATTAGCCGTGTAGCCC	AAGACTCG		ATTTGCCTTGTGTAGCGA	AATCCCGG		GCGCACCCGATGTAGCAT	AAGCTTAA		CTCTCATAGATGTAGCAC	AAGAGAGG
TCCCTCTGAGTGTAGCTA	AAGAGACC		TCCGATGCGCTGTAGCCA	AATCCCTG		CTTGCACACTTGTAGCTG	AAGCTTCC		ATTTGTAGCGTGTAGCAC	AAGAGCCA
AGAGCCATTGTGTAGCAT	AAGAGAGT		GCACCTTGTTTGTAGCCC	AATCCGGG		CTTTTGCCTATGTAGCTA	AAGCTTTT		AATTAAGGCTTGTAGCAC	AAGAGCCC
ATTTGTAGCGTGTAGCAC	AAGAGCCA		CTTGACGTAGTGTAGCGG	AATCCGTA		CAATAACGGATGTAGCTG	AAGGAAAC		TACAACTTGATGTAGCAA	AAGAGCCT
ACGCCACTCATGTAGCCA	AAGAGCTT		CCTGGGCCTGTGTAGCCT	AATCCTAA		AGCCTTACCTTGTAGCCG	AAGGAATA		TTTTCTCACCTGTAGCGC	AAGAGCGG
GAAGCTTGGATGTAGCCC	AAGAGGAC		TCTGCCTCATTGTAGCTA	AATCCTAC		GCACTTGCCCTGTAGCAA	AAGGAATC		GCCCGGCTGATGTAGCAT	AAGAGCTC
TCAGCTTAATTGTAGCGA	AAGAGTAC		TGATCCTGGATGTAGCAC	AATCCTCT		GGAATCTTTGTGTAGCTG	AAGGACAA		TCTCCACGCTTGTAGCGT	AAGAGCTG
GGCATGCAATTGTAGCTC	AAGAGTTA		TTTGCAGCCGTGTAGCTA	AATCCTTT		ATATTCATGATGTAGCGC	AAGGACCA		CTGCCGTAGGTGTAGCCC	AAGAGGAC
GACTAACGCTTGTAGCAG	AAGATAAA		ACTGGAGCCTTGTAGCCC	AATCGAAT		TGCTAGATTCTGTAGCAG	AAGGACGA		CTTATAGCCATGTAGCAT	AAGAGGAT
CGCCTTGCCGTGTAGCAA	AAGATACA		TTGTTAGCACTGTAGCAT	AATCGACC		TCACTTACTATGTAGCGT	AAGGACGT		AGAGTGCTTGTGTAGCCA	AAGAGGCA
CTCTAACACTTGTAGCAC	AAGATACT		CTGGCATCCGTGTAGCAA	AATCGAGT		CGGAAACGAATGTAGCAG	AAGGACTA		GTCCGACCGATGTAGCCG	AAGAGGCT
CTGATGCTTTTGTAGCCC	AAGATAGA		TCCGGTTGCGTGTAGCGA	AATCGGAG		TCACACAGGTTGTAGCTG	AAGGACTC		CACTCATTTTTGTAGCCC	AAGAGGTA
CTTCTTGTTTTGTAGCAT	AAGATATT		CAGCGGTCATTGTAGCCC	AATCGGAT		TCTCTCTACTTGTAGCGC	AAGGAGCA		ACCTATACTATGTAGCAG	AAGAGGTG
TTTCTTGCATTGTAGCTA	AAGATCAA		CAGGCAATGGTGTAGCTT	AATCGGCC		CGTCTCCTTGTGTAGCCC	AAGGAGCC		GTGTTCTAAGTGTAGCGG	AAGAGTAT
TGGACGTCGGTGTAGCCT	AAGATCAT		TAGTCTTCCTTGTAGCAA	AATCGTAC		TTCCACAGCATGTAGCCT	AAGGAGGC		ACCCTTTAAGTGTAGCTG	AAGAGTCA
GTCCCACTTATGTAGCTA	AAGATCCA		AGACAATAGGTGTAGCTA	AATCGTAG		CAGCCTTTTATGTAGCCC	AAGGAGTA		CTTGCTTGCCTGTAGCAC	AAGAGTCG
TGCAACACACTGTAGCCA	AAGATCGA		ATGGCACGCTTGTAGCTT	AATCGTGT		GTTCCACCCTTGTAGCAT	AAGGAGTC		CGGATCCACATGTAGCTC	AAGAGTCT
CGCACTTGCTTGTAGCCG	AAGATCGG		TCGCCCCTGCTGTAGCTC	AATCTAAA		GCGGGAGCTCTGTAGCGC	AAGGATGC		ACCTTGCCTTTGTAGCGG	AAGAGTGG
GGATATTGAATGTAGCAT	AAGATCTC		TGGGTCTGGCTGTAGCGA	AATCTAGT		CATACGCTCTTGTAGCGA	AAGGATTT		GGCATGCAATTGTAGCTC	AAGAGTTA
GGCACCTGCTTGTAGCAT	AAGATTAA		GCAGGTCCTTTGTAGCTC	AATCTATC		TGTCAACTAGTGTAGCAG	AAGGCAGA		GCCACAGCCTTGTAGCAT	AAGAGTTT
TGCACTATGGTGTAGCAT	AAGATTAC		TCGTTTCCGCTGTAGCTA	AATCTCAG		ATTTCAAGAATGTAGCTA	AAGGCAGT		GCGGCTTGAATGTAGCAG	AAGATAAC
GTAGGGCTTTTGTAGCAC	AAGATTAT		AGTGCATAGATGTAGCAG	AATCTCCT		TGTTTACCGTTGTAGCAC	AAGGCCAC		TTAATTCGCTTGTAGCAT	AAGATAAT
AATACCCACTTGTAGCGC	AAGATTGC		ATCAACCGATTGTAGCTA	AATCTCTG		TCCAAAACAGTGTAGCCT	AAGGCCAG		CGATTCATTGTGTAGCGC	AAGATACG
GTTGTAGACTTGTAGCTG	AAGATTTA		GGCTAGGTGTTGTAGCAC	AATCTGTT		AACCAATTGCTGTAGCAT	AAGGCCAT		CTCTAACACTTGTAGCAC	AAGATACT
GCCTCTTGCTTGTAGCAG	AAGATTTG		AAGGCTATATTGTAGCAC	AATCTTAT		CACAGCATCATGTAGCTC	AAGGCCCG		CTGATGCTTTTGTAGCCC	AAGATAGA
CACAGAGCCATGTAGCTT	AAGATTTT		CCACGGGTAATGTAGCAT	AATCTTCA		TAATAGACGCTGTAGCCG	AAGGCCCT		GAAATACTTGTGTAGCAG	AAGATAGT
TAGTCATCGCTGTAGCAC	AAGCAGGC		CACTTATGCTTGTAGCAT	AATCTTCC		AGATGACTTATGTAGCAC	AAGGCCGC		TTTCTTGCATTGTAGCTA	AAGATCAA
AGTCCCGCGCTGTAGCTG	AAGCAGGG		TTGCACCCATTGTAGCCC	AATGAAGG		ATTGAACACATGTAGCAC	AAGGCCGT		TGGACGTCGGTGTAGCCT	AAGATCAT
CCACCCGTTTTGTAGCGG	AAGCATAG		CTCAGCGGGCTGTAGCAT	AATGAATG		TCCGCACCCGTGTAGCTT	AAGGCGAA		TTGTGCTAGGTGTAGCCC	AAGATCCT
ACACCCGTATTGTAGCAC	AAGCATCG		CCTCAGCACTTGTAGCGT	AATGACCA		GAGCGGTGAGTGTAGCTA	AAGGCGAT		ATCTGCCCCGTGTAGCTG	AAGATCTA
CTTGCTTACATGTAGCTG	AAGCATGC		CTGTGGCTAGTGTAGCTA	AATGACCC		TTATGCTCCGTGTAGCCA	AAGGCGCC		TAGGTAAAGTTGTAGCAA	AAGATCTG
GTCTCACGAGTGTAGCAT	AAGCCAAG		AGTACTCCGCTGTAGCTT	AATGACTC		TTAACCGCAGTGTAGCAA	AAGGCGGA		AACATGGCTGTGTAGCAT	AAGATGCT
GCCAGAAGCTTGTAGCGT	AAGCCATA		CTCTTAAGTTTGTAGCCT	AATGACTT		TACCTACACATGTAGCCC	AAGGCGGG		CACGCACAAATGTAGCCT	AAGATGGC
AGTTCTCTCGTGTAGCAC	AAGCCCCA		CCATATCGCATGTAGCGC	AATGAGAA		AGCGCTAGCTTGTAGCGA	AAGGCGTC		GGCACCTGCTTGTAGCAT	AAGATTAA
CAATGCATTTTGTAGCAG	AAGCCGCG		TCGCTTCGCTTGTAGCAG	AATGAGAG		ATGCCTACGTTGTAGCTC	AAGGCTAG		CCTACAATGCTGTAGCAC	AAGATTAC
CTACCGTTAATGTAGCCG	AAGCCGGT		CCATGGCACCTGTAGCAT	AATGATAA		GGGCGTCACGTGTAGCCC	AAGGCTGC		TAGTGCAGATTGTAGCGA	AAGATTGC
TGGCAGGAGCTGTAGCGA	AAGCCTCC		ATCACCCGAGTGTAGCTC	AATGATAC		ACCATTAGCTTGTAGCTA	AAGGCTTA		ATTCACAGCTTGTAGCAA	AAGCAAAG
GAGAGAAACTTGTAGCGA	AAGCCTCT		GGGACTGCCTTGTAGCGT	AATGATGG		ATACGACGGTTGTAGCCC	AAGGCTTC		GGCGCACTTTTGTAGCAT	AAGCACGA
ATCATTTCAATGTAGCTA	AAGCGAGA		GCATTCGTATTGTAGCAG	AATGATTG		AGTGACATTTTGTAGCAT	AAGGGATA		GAGCTTGCAATGTAGCTT	AAGCAGCT
CTAGCTCTTGTGTAGCCT	AAGCGAGG		GTGGGCGCCGTGTAGCAA	AATGCAGG		CCTCCCATCCTGTAGCAT	AAGGGATT		TGGGCACCCGTGTAGCCT	AAGCAGTG
CGCGCTACCTTGTAGCAC	AAGCGCGG		TCTCACAACTTGTAGCCT	AATGCAGT		AGGCTATGTGTGTAGCCC	AAGGGGAT		CCACCCGTTTTGTAGCGG	AAGCATAG
ATTAACCCTTTGTAGCTG	AAGCGGAC		TGCAACCGCTTGTAGCCC	AATGCCAA		CATCTCCAAATGTAGCAA	AAGGGGGA		GATCCGCTGGTGTAGCCC	AAGCCAAT
GCACCCGCGATGTAGCTC	AAGCGGCT		GTGCCCTTGATGTAGCTT	AATGCCTA		TCCCCCTACTTGTAGCAT	AAGGGGGT		AGGAACCCGATGTAGCCT	AAGCCACG
CCTGCTGCTTTGTAGCTG	AAGCGGGG		ATGGCAACGGTGTAGCAG	AATGCCTC		CCTTATAGTGTGTAGCCT	AAGGGGTG		AATCTTGGCTTGTAGCCC	AAGCCATA
GCACTGCCGTTGTAGCTG	AAGCGGTC		CACCCCCACTTGTAGCAA	AATGCGAC		ACACGGTTCCTGTAGCAC	AAGGGTAA		ATCTTATTGATGTAGCCT	AAGCCCGA
CGACCCGCTATGTAGCCC	AAGCGTAA		CGCACCCAATTGTAGCAC	AATGCGAT		CCGTTCAAGATGTAGCCA	AAGGGTCG		TAGACTATGGTGTAGCCT	AAGCCCTT
ACGCAACGCATGTAGCGG	AAGCGTCG		GCCTTTGCCATGTAGCCG	AATGCGGC		TAGATACCTCTGTAGCTG	AAGGGTCT		GCGGCGCTAATGTAGCTA	AAGCCGCC
CACATCTCCTTGTAGCAG	AAGCTAAG		GATCCCAGCTTGTAGCAA	AATGCTGT		TGTCCATTTATGTAGCCC	AAGGGTGG		TAACTGCTGTTGTAGCGT	AAGCCTAC
TATCCTTGTATGTAGCAT	AAGCTCAC		CACACTGACATGTAGCAC	AATGGACC		AGATGGGGGGTGTAGCAC	AAGGGTTA		TTCGGCACATTGTAGCAG	AAGCCTGT
GCAAAACGTCTGTAGCTG	AAGCTCAG		GATCGTAAGATGTAGCGC	AATGGCCA		TATGCTATCTTGTAGCCT	AAGGTAAA		GATGCATGCATGTAGCTG	AAGCCTTA
TCAACCCGGCTGTAGCCA	AAGCTCCA		CTTTACTGTTTGTAGCTT	AATGGGAG		CCACTCCCGATGTAGCAT	AAGGTATC		AGAATACCCTTGTAGCAT	AAGCCTTC
TTCGGGCCAGTGTAGCAA	AAGCTCTG		GCCCCATCTTTGTAGCTG	AATGGGGC		TATGGGACACTGTAGCTA	AAGGTCCT		GGCCGGTCGGTGTAGCCT	AAGCCTTG
CACCCCAGAATGTAGCAA	AAGCTTAA		CCCCATATCATGTAGCCG	AATGGGGG		TTTTAGATCCTGTAGCTG	AAGGTCGA		GGGAATACGGTGTAGCTG	AAGCGAGA
GGAGATAGCTTGTAGCTG	AAGCTTCA		AATGCCCTCCTGTAGCGC	AATGGTCT		CTCTACACCTTGTAGCAC	AAGGTGCC		GCGCAGCCTTTGTAGCAT	AAGCGAGC
TCTGGAAATATGTAGCAC	AAGCTTCT		CAGAAACTTGTGTAGCAT	AATGTAAA		GGTCCCCGCTTGTAGCCT	AAGGTGGA		CGCTTTCTGTTGTAGCAC	AAGCGAGT
AAGATAGAGGTGTAGCCT	AAGCTTTT		ACTAGAATCTTGTAGCGC	AATGTACC		ATTTACACCTTGTAGCCC	AAGGTGTG		CTATGATGCATGTAGCCC	AAGCGCAC
GTGTTGTACCTGTAGCGT	AAGGAAAG		ACACGCCGCTTGTAGCAC	AATGTACG		AGCTGGGTGTTGTAGCAC	AAGGTTAG		CTCTCCTGCGTGTAGCTC	AAGCGCAG
TATCATAACTTGTAGCGC	AAGGAACC		CACTATCTATTGTAGCAT	AATGTAGT		GTCCGGACAATGTAGCCT	AAGGTTGT		TAATACTGCTTGTAGCCG	AAGCGCCT
CCCTCCTCTATGTAGCCC	AAGGAACT		CTATACCGAGTGTAGCGC	AATGTATA		TGATCTGATTTGTAGCGT	AAGGTTTC		CCTCATGAGATGTAGCTG	AAGCGCGC
GGATGATACTTGTAGCAT	AAGGACGA		CTAGCACTTGTGTAGCAG	AATGTCGG		AACTTGCCTCTGTAGCCA	AAGTAACC		GCTGCAAGTGTGTAGCCT	AAGCGCTT
ACATGGTTGGTGTAGCGT	AAGGACGC		GCCACAGTGGTGTAGCAC	AATGTCTG		TCCGCCAGCTTGTAGCGT	AAGTAAGT		ACATTTTGCGTGTAGCAC	AAGCGGAC
GTGAGCCCAATGTAGCTA	AAGGACGG		AAATCCACCGTGTAGCAC	AATGTGCT		CACTATTCCTTGTAGCAT	AAGTAATC		GAAACTTGTGTGTAGCTG	AAGCGGGC
ATATCAGGCTTGTAGCAA	AAGGACGT		GAATTCCATATGTAGCTT	AATGTGTC		GTTGCCGTTATGTAGCCC	AAGTACAT		TCTCAAACTATGTAGCCC	AAGCGGTT
CCTTGTGTTTTGTAGCAA	AAGGATCC		AAGGTGAGCTTGTAGCCC	AATGTTAA		CCGAGAACTATGTAGCAT	AAGTACCG		ACGGAGAGGGTGTAGCTT	AAGCGTAC
GCGCCTTGCGTGTAGCCG	AAGGATGG		AGAGCCCACTTGTAGCCT	AATGTTAC		CACTCTTGCTTGTAGCCC	AAGTAGAC		CACTTGTAATTGTAGCAA	AAGCGTTT
CATAGTATAGTGTAGCAT	AAGGATTC		AATCATAGCATGTAGCTA	AATGTTGG		GGTGAAGTCTTGTAGCCC	AAGTATGG		CACATCTCCTTGTAGCAG	AAGCTAAG
TCTATGCCTTTGTAGCTT	AAGGCATC		AGGGCACCATTGTAGCTG	AATGTTGT		CAGTTAACCTTGTAGCAT	AAGTCATC		GGGACTAAGATGTAGCTG	AAGCTACA
GGAGCTCTAGTGTAGCTG	AAGGCCGC		AGCCGTTCTGTGTAGCAT	AATGTTTA		TTCTTGCAGGTGTAGCTG	AAGTCCAG		CTTCCAGGAATGTAGCTC	AAGCTACG
CTTGACACAGTGTAGCAT	AAGGCGAT		AATGGTACTATGTAGCCG	AATGTTTT		ACACATCACATGTAGCTA	AAGTCCCC		TGCCGGGGCATGTAGCCC	AAGCTAGT
TTATGCTCCGTGTAGCCA	AAGGCGCC		ACTACGCCATTGTAGCCG	AATTAAAC		CTGCTCAGTATGTAGCAA	AAGTCCGC		GTTGGAACCCTGTAGCCT	AAGCTCCG
AGCGGGCCAGTGTAGCCT	AAGGCGCG		AGCACCTTAATGTAGCAC	AATTAAGA		CCTTTAGGTTTGTAGCAA	AAGTCGAC		AACCCCACAATGTAGCCT	AAGCTCGA
AAAACTGCGATGTAGCAA	AAGGCGTC		CTTTTCTGCATGTAGCAG	AATTAAGG		GATTCCATCTTGTAGCTG	AAGTCGCC		TTCGGGCCAGTGTAGCAA	AAGCTCTG
AGCATCGCATTGTAGCGG	AAGGCTAT		GTTTCATTGGTGTAGCTA	AATTACAC		TTACATAATATGTAGCCA	AAGTCGTG		CGCCTGTGGATGTAGCAC	AAGCTCTT
ATACCATAAGTGTAGCTG	AAGGCTCC		ATGCTTGCTGTGTAGCGC	AATTACCG		GACCACTTCTTGTAGCTT	AAGTCTAT		CCGCATTCCGTGTAGCTC	AAGCTGCC
AAATCCTACGTGTAGCCC	AAGGCTCG		TTAATTTCGTTGTAGCTA	AATTACGA		TCCCTACGCTTGTAGCAT	AAGTCTTT		TAATTCCAGTTGTAGCTG	AAGCTGGA
ATTTAATAACTGTAGCTT	AAGGCTTT		GCATATGTAATGTAGCTA	AATTACGC		ACCCGTGCTGTGTAGCTC	AAGTGAGA		TTGCATAACGTGTAGCAT	AAGCTGTC
CGCTGCTCCTTGTAGCCC	AAGGGAGG		GTAATTCCCTTGTAGCAT	AATTACTC		TTCACATCTCTGTAGCAG	AAGTGATA		TATTTATAAGTGTAGCAG	AAGCTGTG
CCACTCCTGCTGTAGCAT	AAGGGATC		CGGAATACTCTGTAGCGT	AATTAGCC		GTGGAGCACTTGTAGCGT	AAGTGCCA		GAGGCATCTTTGTAGCAC	AAGCTGTT
ATCCTCCCCGTGTAGCTC	AAGGGCAT		ACTTCTGCTGTGTAGCCT	AATTAGGG		CCTTACATAATGTAGCTA	AAGTGCGA		TATCCATAGTTGTAGCAC	AAGCTTAC
CCTTTTTGCATGTAGCTT	AAGGGGCA		AACCCGACACTGTAGCTC	AATTATCA		GCGACGTCCATGTAGCGT	AAGTGCGG		ACCTCTTGAATGTAGCCC	AAGCTTTC
TTACACCTGGTGTAGCCA	AAGGGGCT		TCCTTGCGATTGTAGCCT	AATTATCG		AACATGCCCATGTAGCGT	AAGTGGGC		TTTTTTGGGTTGTAGCAT	AAGGAACA
CATCTCCAAATGTAGCAA	AAGGGGGA		GTGCCACTTGTGTAGCTG	AATTATGG		ACTGACCATATGTAGCCC	AAGTGGGT		TTCCTTAACATGTAGCAC	AAGGAAGA
CCTTGGCCCATGTAGCAT	AAGGGGTT		TTTATTTGCTTGTAGCAA	AATTCACT		CTCTAAAGCGTGTAGCCC	AAGTGTAT		CTTACCTGTATGTAGCAC	AAGGAAGG
CGATTCACCATGTAGCTT	AAGGGTCG		TGACCCGAGATGTAGCAT	AATTCCCT		GTGGCACACTTGTAGCAT	AAGTTAAA		TACTATCCCTTGTAGCCA	AAGGAAGT
ACCCCTCATTTGTAGCCA	AAGGGTCT		GGCACCCCGTTGTAGCTT	AATTCCGG		TCGAATTACTTGTAGCAT	AAGTTAGC		CCTTGCACCTTGTAGCCC	AAGGAGGA
ACCCGCAGTATGTAGCTA	AAGGGTGC		TGAACTCACTTGTAGCTG	AATTCGAA		AATCTTGCTTTGTAGCAC	AAGTTCGA		CAGCCTTTTATGTAGCCC	AAGGAGTA
ATCCATACGTTGTAGCGG	AAGGGTGG		GTTTCCCCCTTGTAGCCG	AATTCGGC		GACTCAGCTTTGTAGCAG	AAGTTCGT		GATATGGCTATGTAGCCT	AAGGATAA
GTTTTCAAGTTGTAGCAC	AAGGGTTT		GCCCACGTTATGTAGCTG	AATTCTAG		TCAGCACCCGTGTAGCAG	AAGTTGCG		TTTTACCAAATGTAGCTC	AAGGATCT
TTATTTCAGTTGTAGCAT	AAGGTAAT		GACAGGGCCGTGTAGCAA	AATTCTAT		AATCTCGATCTGTAGCAA	AAGTTTAA		GCGCCTTGCGTGTAGCCG	AAGGATGG
CGCCGCATGATGTAGCCG	AAGGTAGA		GCGCGAACGGTGTAGCCC	AATTGAAT		TGGGGATAGATGTAGCTC	AAGTTTAC		CAACACAGGTTGTAGCCA	AAGGATTG
CACCATGTGTTGTAGCCA	AAGGTAGC		AGGTGCCCCGTGTAGCCG	AATTGACT		TGACTGATTCTGTAGCTA	AATAAAAG		GGGGCCATATTGTAGCAT	AAGGCACG
GAATGATACTTGTAGCTG	AAGGTCCA		GGTTCCACGTTGTAGCAG	AATTGCCG		TTGCAACGCATGTAGCTT	AATAAAGT		TTGGTGGCGATGTAGCCT	AAGGCAGA
GGACGAGGTATGTAGCTA	AAGGTGGC		CCTCGACGAATGTAGCCG	AATTGGAA		GCATTCATAGTGTAGCAC	AATAAATA		GGTTACAAGATGTAGCTA	AAGGCCAA
CTGACAAGGATGTAGCTC	AAGGTGGT		TTCCCATGCATGTAGCCC	AATTGGGG		GACCAGGGGCTGTAGCCG	AATAACAC		TGTTTACCGTTGTAGCAC	AAGGCCAC
GTCATTCGAGTGTAGCAA	AAGGTTCG		TCACTCCGTTTGTAGCGC	AATTGGTC		TTCCACCAAATGTAGCAT	AATAACCA		AAGTTACAGGTGTAGCAA	AAGGCCAT
ACTTTTTGCATGTAGCCC	AAGGTTCT		ATCCTCTGGTTGTAGCCG	AATTGGTG		CGCAATGACTTGTAGCCC	AATAACCT		GGCTATAGCTTGTAGCCC	AAGGCCGA
ACGCTAAGCTTGTAGCAG	AAGTAAAA		TGATACCACTTGTAGCCA	AATTGGTT		AGATTCCACTTGTAGCAC	AATAACGC		GTATCTCCCTTGTAGCAA	AAGGCGCA
TGTGCGCCTATGTAGCCT	AAGTAAAT		TATTCCAACGTGTAGCCA	AATTGTAT		AAGTGCCTCTTGTAGCAG	AATAACGG		TTATGCTCCGTGTAGCCA	AAGGCGCC
GTTAAATTCATGTAGCAA	AAGTAATA		TCACCTCACTTGTAGCCT	AATTGTTC		CATGTGGCTGTGTAGCGG	AATAACGT		CGCATAAGAATGTAGCCA	AAGGCGGA
GACACTGACCTGTAGCCG	AAGTAATG		ACGCCTTGTTTGTAGCGC	AATTTAAT		ATTGCATTTGTGTAGCAT	AATAACTA		TCTAGACTTCTGTAGCAT	AAGGCGGT
GCATTGATTTTGTAGCGA	AAGTACAA		GTCCCTCACGTGTAGCAT	AATTTACA		GGATTCGGTCTGTAGCTA	AATAACTC		ACTGCCCACATGTAGCGC	AAGGCGTC
GTGCTTCGTATGTAGCGT	AAGTACAC		GCACCTTTCTTGTAGCCT	AATTTATC		GCTCTGAATATGTAGCAT	AATAAGAC		GTTATTCAGTTGTAGCGT	AAGGCTAC
CGTGGGCATTTGTAGCTT	AAGTACTA		GACAATCATCTGTAGCAC	AATTTATG		ACAGTAAGTATGTAGCAT	AATAAGCA		ATGCCTACGTTGTAGCTC	AAGGCTAG
GTGAATACGGTGTAGCGG	AAGTAGAC		AAATGCCACTTGTAGCCG	AATTTCGT		TTAATACTATTGTAGCGC	AATAAGGA		GTAGTACATGTGTAGCAG	AAGGCTGC
ACCGGTGATGTGTAGCCC	AAGTAGCG		ACTAAATTTATGTAGCTG	AATTTCTT		CTCTTGCGTTTGTAGCAC	AATAATAC		TACTTCCCTTTGTAGCAC	AAGGGAGG
CATCACTACTTGTAGCCA	AAGTAGTG		AGCCTCATCTTGTAGCAT	AATTTGGG		CCTTTGCAAATGTAGCCT	AATAATGG		CTCCCTCGCATGTAGCCT	AAGGGCAA
CATAAATATGTGTAGCGG	AAGTAGTT		GACGACCGCTTGTAGCAT	AATTTGTC		ATATTCCCGTTGTAGCCC	AATACAGG		TCCCAGCACATGTAGCGC	AAGGGCAC
AGTAACCTTTTGTAGCAG	AAGTATAT		CCCCCGAGCTTGTAGCCC	AATTTTAA		ATCCATGCCTTGTAGCAG	AATACCCA		GCGAAGTCAGTGTAGCGT	AAGGGCCT
ATTAGTGGTGTGTAGCGG	AAGTATCC		GTCTCCACTATGTAGCAT	AATTTTAG		CGGTCTCCTTTGTAGCGC	AATACCCC		GACACTGTTATGTAGCTA	AAGGGCGG
AGATCCAAGGTGTAGCAG	AAGTATCG		TCGTATTGCTTGTAGCAT	AATTTTAT		GCCTGGCCAATGTAGCAT	AATACCCT		CGCCAGCAGCTGTAGCAG	AAGGGCTC
CACAGCAAAATGTAGCGT	AAGTATGG		TTCACTAACCTGTAGCAC	AATTTTCA		ACTAATGCCTTGTAGCCC	AATACGAC		CCCTTTTCTCTGTAGCAA	AAGGGGAA
TAGTTTAGTGTGTAGCAG	AAGTCAAA		ACAACAAGCTTGTAGCAA	AATTTTGG		CGCCTTAATGTGTAGCTG	AATACTAC		CCCTCGAATTTGTAGCCG	AAGGGGAG
TACTTGAATTTGTAGCAT	AAGTCAAT		TTGAGATACTTGTAGCGC	ACAAACAT		GTAGGTACAGTGTAGCCC	AATACTCC		AGGCTATGTGTGTAGCCC	AAGGGGAT
TTTAACCCAGTGTAGCAT	AAGTCACT		ATTCAACTAGTGTAGCAT	ACAAACGT		TCAAACGTCGTGTAGCAG	AATACTCT		AGATCTCTTGTGTAGCGG	AAGGGGGC
CACTCTCAGATGTAGCTC	AAGTCATA		ATCTTTGGTTTGTAGCAC	ACAAAGAT		AGCACCAGTTTGTAGCAG	AATACTGC		GCACTACCCCTGTAGCCA	AAGGGGTA
TTCTTGCAGGTGTAGCTG	AAGTCCAG		AGGCCATTCTTGTAGCAG	ACAAATTG		TGATACTTCATGTAGCTC	AATACTTG		ACCAATTTAATGTAGCGC	AAGGGGTC
GGTAGCAGCATGTAGCGC	AAGTCCCC		GCAATAGTCTTGTAGCAT	ACAAATTT		CACTGTGCCTTGTAGCCC	AATAGAAT		GCCTCAAGGTTGTAGCGC	AAGGGTAG
GTGACTACTGTGTAGCGG	AAGTCGAC		TTGCCTTAATTGTAGCAG	ACAACAGC		CGCGTCTATATGTAGCAG	AATAGACG		TGTCCATTTATGTAGCCC	AAGGGTGG
CCAAAAGCCTTGTAGCAC	AAGTCGCG		TGAATTAGCTTGTAGCCC	ACAACATC		TGTGTGCAAATGTAGCCC	AATAGCAG		CTTTAACCCTTGTAGCTT	AAGGGTTA
TGCAGGAACTTGTAGCCC	AAGTCGGC		CACTTATGTTTGTAGCGT	ACAACATG		TTGGGTCTACTGTAGCCC	AATAGCCG		AACCCTGTGATGTAGCCC	AAGGGTTC
GACGGGTACCTGTAGCCT	AAGTCGTC		GTGCCCCTTGTGTAGCCC	ACAACCGG		GTCTAATATATGTAGCTA	AATAGCGT		ACCCTACTCATGTAGCAG	AAGGTAAA
AAATCCAATATGTAGCTA	AAGTCTCA		GGACGCATCGTGTAGCTG	ACAACGCC		ATTTAGGGCGTGTAGCGT	AATAGCTA		CACGGTCTATTGTAGCGG	AAGGTACG
TGCTGTAATATGTAGCTA	AAGTCTGC		TGCATATGCTTGTAGCTT	ACAAGAAA		CACTTTGTAATGTAGCGA	AATAGGCC		ATCCAGTCCGTGTAGCTA	AAGGTAGA
GGTCCGCTAATGTAGCCT	AAGTGACA		CCGCCAGTCTTGTAGCGT	ACAAGCGC		CCTTGCTCCTTGTAGCCT	AATAGGGG		GGTCGTAGCTTGTAGCCT	AAGGTAGG
GGCACGGTCTTGTAGCAC	AAGTGAGA		CGACATTGGTTGTAGCAT	ACAAGCTC		GACTATAAATTGTAGCTT	AATAGTAC		GGCTGTATTCTGTAGCAG	AAGGTCAC
ATTCCCCATTTGTAGCAT	AAGTGAGC		CGATTCGTATTGTAGCCT	ACAAGCTG		ATTTTACTAATGTAGCTC	AATAGTAT		CTCCAAACCGTGTAGCTG	AAGGTCCA
ACTGCTTCAATGTAGCTA	AAGTGATC		CTAACATGCTTGTAGCCC	ACAAGGAC		ATAGCCACCTTGTAGCTG	AATAGTCC		CCGCACCACATGTAGCAA	AAGGTCCC
ATCTCAAGAGTGTAGCGT	AAGTGCAA		ACACCCCGCTTGTAGCTA	ACAAGGAT		CACACAGAAATGTAGCAC	AATATAAA		CAAGTTTGCTTGTAGCGG	AAGGTCCG
AGGAAGCATTTGTAGCCC	AAGTGCCA		GACTGCTTCTTGTAGCCC	ACAAGGCT		ACAGCTTGCTTGTAGCAC	AATATAGT		TATGGGACACTGTAGCTA	AAGGTCCT
TGAATTCACGTGTAGCCC	AAGTGGAA		TCGCTACTGTTGTAGCGC	ACAAGGGG		CTCCACTCCTTGTAGCCC	AATATATA		GTGGTCTGCTTGTAGCGG	AAGGTCGC
CACGTGAGCGTGTAGCCC	AAGTGGCC		ACCTCTTGCATGTAGCTC	ACAAGTCG		CATTGATATTTGTAGCAG	AATATATC		TTTGGGTTCATGTAGCGC	AAGGTCGG
TGGCGGAATATGTAGCAA	AAGTGGGG		TATCTATGCTTGTAGCGG	ACAATCCG		CAGTCTTCCGTGTAGCCT	AATATATG		CCAGAAATCATGTAGCGG	AAGGTGAA
TTCATTAATATGTAGCCA	AAGTGGTT		ACCCAATCCTTGTAGCAT	ACAATGAT		TTTACCTAGGTGTAGCAG	AATATCAT		GGAGTGCATTTGTAGCTT	AAGGTGCA
GCATGTCGTCTGTAGCAC	AAGTGTAA		CCAACTTGGTTGTAGCAT	ACAATGTA		AGACTTGTTTTGTAGCAT	AATATCGA		CTCTACACCTTGTAGCAC	AAGGTGCC
ATTTCTTAAATGTAGCTG	AAGTGTAG		CCCTTGCCATTGTAGCGC	ACAATGTG		ATGGCTGCGTTGTAGCCT	AATATCGC		CCACCCTAGTTGTAGCCA	AAGGTGGG
GTGTTTAGCTTGTAGCAT	AAGTGTCA		ACTGCTATTATGTAGCTA	ACACACTT		GGTTCCTCTGTGTAGCGC	AATATCTA		CTGATATCGTTGTAGCAT	AAGGTGTC
GGAGGACCTGTGTAGCAT	AAGTGTCC		GCTTGCATTGTGTAGCCT	ACACATAT		CCAATGAGCTTGTAGCAT	AATATGAG		TGTTTACCTTTGTAGCGT	AAGGTGTT
ACTCCCAACTTGTAGCAT	AAGTGTTG		GACGGCTTTGTGTAGCGT	ACACCAAC		ACATGAATAGTGTAGCGG	AATATGCA		CCACGTGTTATGTAGCGC	AAGGTTAC
AAGACCCACTTGTAGCGC	AAGTTATT		GCTGTGTTAATGTAGCCT	ACACCCGG		ACAAGCACTTTGTAGCAC	AATATGCT		GGCCTACACTTGTAGCTA	AAGGTTCC
GCTTTTAGGATGTAGCTC	AAGTTCTC		CTTTGTTAGGTGTAGCCT	ACACCGAG		TCCCTTATAGTGTAGCAG	AATATTCA		AAACAGTAAATGTAGCTA	AAGGTTGC
AGATTAGGGTTGTAGCAA	AAGTTGAC		CCTAATTGCTTGTAGCTG	ACACCGAT		CAACCCGATATGTAGCAT	AATATTGT		ACTGGCCTTGTGTAGCTT	AAGTAAAC
CACTTGCTTATGTAGCAT	AAGTTGTT		ATTACCCACTTGTAGCAA	ACACCGTT		TGTATTCATTTGTAGCAT	AATATTTC		ATCGGCCCTCTGTAGCAT	AAGTAAGT
TCTGGCCCCGTGTAGCTG	AAGTTTGG		GTATGGTCAGTGTAGCAT	ACACGAAG		CCCCCACGTTTGTAGCAG	AATCAACA		GCATTGATTTTGTAGCGA	AAGTACAA
AACCCACTTGTGTAGCTG	AATAAAAA		AGGATGCCCATGTAGCAC	ACACGACG		GTTAATACCTTGTAGCTG	AATCAATT		ATAGCTTTAGTGTAGCAG	AAGTACAC
GCCCCTTTGTTGTAGCAT	AATAAACG		CACCTTAGCTTGTAGCAC	ACACGAGC		GTTCATACCGTGTAGCTA	AATCACAC		AAATTACAGGTGTAGCAT	AAGTACCA
GGACCACGCTTGTAGCGG	AATAAATG		TTGCACTCCGTGTAGCTC	ACACGGAG		CCCAGTGCCGTGTAGCGT	AATCACCG		TTCCACGCCTTGTAGCGC	AAGTACGC
GGCCTTAGCTTGTAGCAT	AATAAATT		GAGCTCGAGGTGTAGCAT	ACACTAAG		TTTGGCCCTATGTAGCAT	AATCACTA		CCCTTTGCCTTGTAGCAC	AAGTAGAA
ACTTGACTCTTGTAGCCT	AATAACAG		GACTGACGGATGTAGCAT	ACACTACG		CTAGCCCGCTTGTAGCTG	AATCAGGC		GTGAATACGGTGTAGCGG	AAGTAGAC
CTGTATTGTATGTAGCTG	AATAAGAA		GTACACCCTTTGTAGCAC	ACACTCCC		GCAAATTGCTTGTAGCCC	AATCAGGT		CTTTGTAGCATGTAGCTA	AAGTAGCA
GAAGCTTGTATGTAGCAC	AATAAGCC		CCTTTCCATTTGTAGCAT	ACACTCGT		AAGGATCACTTGTAGCAT	AATCAGTA		CGCAATTCGATGTAGCCC	AAGTAGCT
CAGTGCCTCTTGTAGCTC	AATAAGGA		TCCTTGGCTATGTAGCGA	ACACTGAT		CGCGCAATAATGTAGCTG	AATCAGTG		CTCTGCATCATGTAGCAT	AAGTAGGG
CGCGCCACTTTGTAGCGT	AATAAGTT		GGCACCCGCGTGTAGCGA	ACACTTCC		ACCCGCTATGTGTAGCAG	AATCATCG		ACCAAAAGCTTGTAGCCT	AAGTAGGT
AAACGCCATCTGTAGCAC	AATAATAT		GAGGCTGAGATGTAGCAT	ACAGAACG		GCCTATTCTTTGTAGCAC	AATCCACT		TACCGGTATTTGTAGCCC	AAGTATCT
GTGGGGCATTTGTAGCTA	AATAATTA		TGAAACCACGTGTAGCTA	ACAGAATC		CACCACCGTTTGTAGCGT	AATCCATG		CTGCTGCAAGTGTAGCTC	AAGTCACC
CTCTCAGGCTTGTAGCAA	AATAATTG		TCGTGGCATCTGTAGCCT	ACAGACCC		CACCAGCTAGTGTAGCTA	AATCCATT		GACACCCGAGTGTAGCCT	AAGTCAGC
AATTCCATTGTGTAGCCT	AATAATTT		ATTATTCTAGTGTAGCAT	ACAGACCG		GGGCTGGAGTTGTAGCTA	AATCCCCC		ATTGTGCTCTTGTAGCAC	AAGTCAGG
TATCCCATAATGTAGCAT	AATACAAG		TAAAGAGATTTGTAGCCT	ACAGACTG		AAACGGCTCTTGTAGCGG	AATCCGTA		CCGTGGCCTATGTAGCAC	AAGTCAGT
ACTGCTGCTTTGTAGCCT	AATACAAT		ACTCCGTGGTTGTAGCAC	ACAGACTT		TTTGCATTGATGTAGCAC	AATCCGTC		TCCTATCACGTGTAGCTG	AAGTCCAA
ACCGCACTTGTGTAGCCA	AATACACA		ATACCTTGCTTGTAGCTC	ACAGAGCA		ATCTTGCAATTGTAGCCA	AATCCTAG		GGTGCACCCGTGTAGCAC	AAGTCCAC
CAAGCTAACTTGTAGCAT	AATACAGC		GTTCAACTTGTGTAGCCT	ACAGAGGT		TTTGCAGCCGTGTAGCTA	AATCCTTT		GTTTCCTTAATGTAGCGA	AAGTCCCT
AATGATTAAATGTAGCGC	AATACAGG		GCAGACGCATTGTAGCTT	ACAGATAG		GTTTCGACCTTGTAGCAT	AATCGACA		GAACTGCAGTTGTAGCAC	AAGTCCGA
CTGGAATTCATGTAGCGC	AATACATG		GAATCCTTCCTGTAGCAA	ACAGATCT		ATAACGTCCCTGTAGCCG	AATCGATG		TATAGTATTATGTAGCTT	AAGTCGAT
CCGCCGTCAGTGTAGCCC	AATACCAA		CTGACATTCTTGTAGCTG	ACAGATTA		AATCCGAGAATGTAGCAC	AATCGCAT		AGGCCTTGCCTGTAGCAG	AAGTCGGT
CCTTCCAACTTGTAGCAT	AATACCAC		GTGGATAGGATGTAGCTT	ACAGCATC		GGTTGCGCAATGTAGCAC	AATCGCCC		GACCACTGCTTGTAGCTT	AAGTCTAA
CAGCCCGAGATGTAGCAG	AATACCAG		TTAAGACTCATGTAGCTA	ACAGCTCC		GCCTTGCCCGTGTAGCAG	AATCGCGC		AAATCCAATATGTAGCTA	AAGTCTCA
TCGCTTAGCTTGTAGCAA	AATACCCG		GGTCATATTTTGTAGCCC	ACAGGACG		TCCCGCGCGTTGTAGCGC	AATCGCTG		GCACAATAGATGTAGCTG	AAGTCTCC
CCGCGCCAGATGTAGCAG	AATACCTG		TGATTCCTCATGTAGCTA	ACAGGATC		GTCACACGCTTGTAGCGG	AATCGTAA		ATAACTCAGTTGTAGCTA	AAGTCTGG
GCGAAGTTGTTGTAGCCT	AATACGAG		TCTGCTTGCATGTAGCCC	ACAGGATT		TGATGAAGCTTGTAGCAT	AATCGTCT		TAGAATTGCTTGTAGCAA	AAGTCTTA
TTTGAGTGCTTGTAGCGA	AATACGCC		CCGATAACCATGTAGCCT	ACAGGCCG		GCCACCCCCTTGTAGCAT	AATCTACT		GTGCATTCCTTGTAGCAT	AAGTGACC
TTGCAGTTAATGTAGCCA	AATACGGT		GTTCTTAGACTGTAGCTA	ACAGGCCT		TATGTTAATATGTAGCAT	AATCTAGG		CAGCCCAAGGTGTAGCTT	AAGTGCAT
CGATCCTCCTTGTAGCAT	AATACGTG		TAGGGAAGCTTGTAGCCC	ACAGGCTT		CCTATTGCCATGTAGCCC	AATCTCAC		CCTTACATAATGTAGCTA	AAGTGCGA
TTGTGTTACGTGTAGCAA	AATACTAA		TTACGCATAGTGTAGCCC	ACAGGGTA		CACAGTAGGATGTAGCGC	AATCTGAA		CCAACGGAGGTGTAGCGT	AAGTGCGC
GCGTATAGCCTGTAGCGT	AATACTCA		CACCATAATATGTAGCTA	ACAGGTAT		ATGTCCCAAATGTAGCGC	AATCTGTG		GCTGCACACATGTAGCAT	AAGTGCGG
GGCAGACTTTTGTAGCAA	AATACTCG		CAGTTATAAATGTAGCAC	ACAGGTTC		CCGGGCCAGTTGTAGCGA	AATCTTAG		ATCGGTCCAGTGTAGCCA	AAGTGCTA
AGCACCAGTTTGTAGCAG	AATACTGC		TCCTTACGCTTGTAGCCT	ACAGGTTG		GCCAAGGCTGTGTAGCAT	AATCTTCT		GGCATAAGTATGTAGCAG	AAGTGCTC
TCGCATAGCTTGTAGCCA	AATACTTT		TACCAACATGTGTAGCAT	ACAGTCCG		AGCATTTCATTGTAGCAT	AATCTTGT		AGGATATTGATGTAGCTC	AAGTGCTG
GCCATTTGCATGTAGCAC	AATAGAAA		GGTCCGAGCATGTAGCTG	ACAGTCCT		GGTTCTTTCTTGTAGCAT	AATGAAAT		CCTTCACATATGTAGCGC	AAGTGGAG
CACTGTGCCTTGTAGCCC	AATAGAAT		GATCAAACTGTGTAGCAC	ACAGTCGG		CTACCGCCCTTGTAGCAC	AATGAACC		GGCGGCAACCTGTAGCCC	AAGTGGCG
TATAATAGGGTGTAGCTT	AATAGACG		GGAGCCCGGGTGTAGCAT	ACAGTTCG		ACAGGAACCTTGTAGCTT	AATGAAGA		CCAGCTCTTATGTAGCGC	AAGTGGGA
ACTTTGCCCTTGTAGCAC	AATAGAGT		CGTACTCAAGTGTAGCCG	ACAGTTGT		TGTGCTGGAATGTAGCAC	AATGACCG		TGATCTCTGTTGTAGCTA	AAGTGGGC
AGCACCTATCTGTAGCTG	AATAGCAA		CACGCCAGGATGTAGCCG	ACAGTTTA		CAGGCACCCATGTAGCGC	AATGACTA		GTCACATTCTTGTAGCCC	AAGTGGTA
AAGTGTTTGATGTAGCGC	AATAGCGG		GGCACTCCGATGTAGCTT	ACAGTTTC		TAGGCGCCGCTGTAGCAC	AATGAGCG		TCATCCACAGTGTAGCTA	AAGTGGTG
CACTTTGTAATGTAGCGA	AATAGGCC		GCCCCATAAATGTAGCGC	ACATAAAG		CTAAAGGATGTGTAGCGC	AATGCAAC		CTGTCACGAGTGTAGCTG	AAGTTAAC
CGAACATAAATGTAGCCC	AATAGGGC		GTCACTTGGATGTAGCTC	ACATAATG		TCCTCATTCTTGTAGCCC	AATGCAAG		CTCGTGCTATTGTAGCAC	AAGTTACG
CAACTCAATGTGTAGCAG	AATAGGTC		CACAGCTATTTGTAGCAT	ACATACGT		GTGGGCGCCGTGTAGCAA	AATGCAGG		TATTTTACCATGTAGCGC	AAGTTAGA
CGCGCGCATGTGTAGCAA	AATAGTAC		CGGGCCAGCCTGTAGCGA	ACATACTC		CGTACAGTCTTGTAGCCG	AATGCATC		AAGACCCACTTGTAGCGC	AAGTTATT
CACTTCAAGATGTAGCCT	AATAGTCC		AAATCCTCAGTGTAGCAC	ACATACTG		GCACCCATATTGTAGCCC	AATGCATG		GCTTCCTTCTTGTAGCAC	AAGTTCAA
TTCCCCTTGTTGTAGCAG	AATAGTTA		TGAACTACTATGTAGCGG	ACATAGGA		CCTGATGGCCTGTAGCAG	AATGCCAA		CACTAGCCCTTGTAGCAC	AAGTTCAC
GTCGTCTGTTTGTAGCAC	AATAGTTC		GCAAGCACATTGTAGCAT	ACATATAC		GGCTGCACAGTGTAGCCG	AATGCCAG		GGATATCGCTTGTAGCTT	AAGTTCAG
GCATGAAGCATGTAGCGG	AATAGTTT		CATCATCACTTGTAGCAT	ACATATCA		CATGTATCCTTGTAGCTT	AATGCCCG		TAGCTCCCGCTGTAGCTA	AAGTTCGC
GAGACAACTTTGTAGCAT	AATATATT		GCACTTGTTTTGTAGCTT	ACATCACG		TACTATAGATTGTAGCCA	AATGCCGG		TATCCCGAGTTGTAGCAT	AAGTTCTA
CATGTCAGGTTGTAGCAT	AATATCCT		GCGCATACCGTGTAGCTA	ACATCAGT		ACCCAGAACGTGTAGCAT	AATGCGAA		CTTAAGCACATGTAGCGG	AAGTTCTC
CCAATGAGCTTGTAGCAT	AATATGAG		CCGGTACTAGTGTAGCAG	ACATCCAG		TATTGCAGCCTGTAGCGC	AATGCGCC		AGATTAGGGTTGTAGCAA	AAGTTGAC
ACAAGCACTTTGTAGCAC	AATATGCT		CACTTGCAAATGTAGCGC	ACATCCCT		TTCCTATTCGTGTAGCGC	AATGCGCG		TGCGACCACTTGTAGCAT	AAGTTGCC
TTGGGTTCCATGTAGCCA	AATATGGC		TTGCCTTGCCTGTAGCGG	ACATCCGA		AGATAGTTTATGTAGCTG	AATGCGTC		TTTCACCGCCTGTAGCCT	AAGTTGGT
GAGTATCCGGTGTAGCAC	AATATGGG		CCAACTTGATTGTAGCAT	ACATCGCG		GGGGCCGCTTTGTAGCGC	AATGCGTG		CTCCACTTGATGTAGCAC	AAGTTGTC
CTAGGTCCAGTGTAGCTA	AATATTAG		GAATCGCATTTGTAGCAT	ACATCTAT		ATGGATCGCTTGTAGCCT	AATGCTCA		GTACCGGGAATGTAGCCC	AAGTTGTG
AATGAATACTTGTAGCCC	AATATTCA		CATGCTGCGATGTAGCCT	ACATCTCT		TTGGTACCCGTGTAGCCT	AATGCTTT		CTAACTTGCATGTAGCAC	AAGTTTAC
AGGAATGCAATGTAGCCC	AATCAAAG		ATTGCTATCATGTAGCGC	ACATGAGC		CCTTGTGATATGTAGCCT	AATGGAAA		GCAACAACAATGTAGCTA	AAGTTTAG
CACCGCACTATGTAGCAT	AATCAAAT		TTAACACGCTTGTAGCAC	ACATGAGT		GGTTAGTACCTGTAGCAC	AATGGACA		GACAAGCCCTTGTAGCAA	AAGTTTGT
GCCTAAAACTTGTAGCCC	AATCAAGT		GTTACCCCCTTGTAGCGA	ACATGCGA		ATCATCTGCTTGTAGCCT	AATGGATA		AGCCGCAGCTTGTAGCAT	AATAAAAC
GACAATGCTTTGTAGCCC	AATCAATA		GCGTCTCCCGTGTAGCTG	ACATGGGG		TTCACCAGCTTGTAGCAC	AATGGATT		CAATGCCAAGTGTAGCTT	AATAACAG
GTTAATACCTTGTAGCTG	AATCAATT		CCCATTACTTTGTAGCTC	ACATGGGT		CTAGCTCATTTGTAGCCG	AATGGCAC		ATTGCATTTGTGTAGCAT	AATAACTA
AGACAAATAATGTAGCGA	AATCACAA		ACCATTAGCTTGTAGCTC	ACATGGTA		GAGTTTCAATTGTAGCCT	AATGGCGG		CTGTATTGTATGTAGCTG	AATAAGAA
ATGACTCCCTTGTAGCGT	AATCACGC		GGCTGTGAATTGTAGCAG	ACATTCGT		GTCGTCGACATGTAGCAG	AATGGGGC		AACTAGAATATGTAGCGC	AATAAGCT
ATAGGATGCTTGTAGCCC	AATCACGG		GGCCCACGCTTGTAGCAA	ACATTGAT		ATGCACCCGATGTAGCCT	AATGGGTC		GGTGCCTAGGTGTAGCTT	AATAAGGA
GTTAAGCAATTGTAGCGT	AATCACGT		TTTCCCGTCCTGTAGCTG	ACATTGCC		ATTTATACAGTGTAGCCT	AATGGTTT		AAGGACTTCGTGTAGCAA	AATAATTG
AACCTTCATGTGTAGCAA	AATCACTT		GTATCATGCGTGTAGCGC	ACATTGCG		TAGACTTGCTTGTAGCAT	AATGTAAG		CTATAGCCAATGTAGCTG	AATACAGA
GTCCCTCGCTTGTAGCAC	AATCAGAA		TGTAAACGCTTGTAGCTG	ACATTGCT		GTATAATGGTTGTAGCTA	AATGTACA		AATGATTAAATGTAGCGC	AATACAGG
GTCCTAGTCTTGTAGCCT	AATCAGAC		CACTTGCTATTGTAGCTG	ACATTGTC		CCATAGGGCTTGTAGCTA	AATGTAGA		CCTTCCAACTTGTAGCAT	AATACCAC
AGCGTCCGCTTGTAGCCG	AATCAGAG		ATAGGACAAGTGTAGCTT	ACATTGTT		ATATCTAAGGTGTAGCTA	AATGTCAC		TCGCTTAGCTTGTAGCAA	AATACCCG
TTATTGAGTATGTAGCGC	AATCAGCC		GAGGAATCCTTGTAGCAT	ACATTTAG		ATGGGGTGGGTGTAGCAA	AATGTCGC		GGCCCTTGTTTGTAGCAC	AATACCGA
GTGCCTTCCCTGTAGCGA	AATCAGGG		ACCTGTGCTTTGTAGCAT	ACCAAATT		GTAACGACATTGTAGCGC	AATGTCGT		ACTTGCATTCTGTAGCAT	AATACCGG
GGCATATGCCTGTAGCAG	AATCATAA		TCCTTGGCAGTGTAGCTA	ACCAACCC		CAGCTAAGTTTGTAGCAT	AATGTGGC		TTGTATAAGGTGTAGCAG	AATACCGT
AGACCCCGCTTGTAGCAT	AATCATCT		CGACCCACATTGTAGCTT	ACCAACGA		TATGGGCACTTGTAGCAG	AATGTTCT		GGCTCCCGAGTGTAGCCC	AATACCTA
CAGAATGCCTTGTAGCCT	AATCATTC		GTCTATGAAGTGTAGCTA	ACCAACGT		TCGCCCAGCGTGTAGCTA	AATTAAAG		CTTATGTAGATGTAGCAG	AATACCTT
GATCTTGTCTTGTAGCCT	AATCATTT		TCACCTTGCATGTAGCAA	ACCAAGCG		TTGCCTGTGGTGTAGCAC	AATTAACC		CACCCCACAGTGTAGCCG	AATACGCG
TCAAGCCCGATGTAGCAA	AATCCACA		GACTGAACGATGTAGCTT	ACCACGAC		ACCCCGAGCTTGTAGCAG	AATTAACG		AAAAGCCGTGTGTAGCGT	AATACGCT
CTGGCAAACGTGTAGCAT	AATCCACC		ATCATATGCTTGTAGCGT	ACCACGAT		GTCATACTAATGTAGCAT	AATTAAGA		GTCTTTTGTGTGTAGCCC	AATACGTA
AGTGACCTTGTGTAGCAA	AATCCCAG		GTTATGTCTTTGTAGCCA	ACCAGGCC		CCACCTCCTTTGTAGCAC	AATTAAGC		GAAAATACTCTGTAGCAC	AATACTAT
GAAAGACATATGTAGCGT	AATCCCGC		CACTGTTTTATGTAGCAC	ACCAGGTA		ACACGAGCTTTGTAGCAG	AATTACAA		TCAAACGTCGTGTAGCAG	AATACTCT
ATTTGCCTTGTGTAGCGA	AATCCCGG		TGGGGGCAATTGTAGCCA	ACCAGGTC		TAGGCATTGATGTAGCTT	AATTACAC		TTGTTATCTTTGTAGCTG	AATACTGG
GAAGCTACTGTGTAGCGT	AATCCCGT		GCATCAGCATTGTAGCCT	ACCAGGTT		CTTGCCAGTGTGTAGCAA	AATTACAT		CCCTAGAAGTTGTAGCCC	AATACTTG
CGTGGGCGCCTGTAGCCT	AATCCGCG		GCTCAATTTTTGTAGCAG	ACCAGTCG		ATGCTTGCTGTGTAGCGC	AATTACCG		GGCCCCGTAGTGTAGCAA	AATAGAAA
GTGTGCTATGTGTAGCCT	AATCCGGC		ATAATCCTTGTGTAGCTT	ACCAGTCT		GCATGGTATATGTAGCGC	AATTAGGA		CTCAGAAGCTTGTAGCCT	AATAGAGC
ATTCGGGCCTTGTAGCAA	AATCCGGG		GCTAACCCTTTGTAGCGC	ACCATACA		ACTTCTGCTGTGTAGCCT	AATTAGGG		GAATAGGGAGTGTAGCAC	AATAGAGG
ATAACCACAGTGTAGCAT	AATCCTTT		GACCCGTGCTTGTAGCTT	ACCATAGA		TCTGGTTGCATGTAGCTA	AATTATAA		TGCACTGTAGTGTAGCAT	AATAGATT
TTAACACGTATGTAGCCC	AATCGCAG		CACCTTGCTTTGTAGCTA	ACCATCCC		TCGATAGGCTTGTAGCGT	AATTATAT		GTACATCCCTTGTAGCAT	AATAGCCG
AGCACCAGTCTGTAGCCC	AATCGCAT		GGGAGGTTCCTGTAGCCC	ACCATTGC		TCCACATGCTTGTAGCGT	AATTATCC		AGTATTAAGTTGTAGCCA	AATAGGAC
GTCATTGGGTTGTAGCTC	AATCGCCC		CAACATAGCTTGTAGCGC	ACCATTGT		TCCTTGCGATTGTAGCCT	AATTATCG		GTAGCAATTTTGTAGCCT	AATAGGCA
GCCTTGCCCGTGTAGCAG	AATCGCGC		ACTATAAGCTTGTAGCCA	ACCCACAG		GCGATTTAGTTGTAGCAG	AATTCAAT		AGCAACAAAGTGTAGCGG	AATAGGGA
TCGTGACAACTGTAGCAC	AATCGCTG		GTTCAGATAGTGTAGCAC	ACCCACAT		AGAATTCTATTGTAGCCC	AATTCAGG		CCTATCCTTATGTAGCCA	AATAGGGT
GATACACCAATGTAGCCG	AATCGGAC		GTTCCCAATATGTAGCAC	ACCCAGAA		CCCACTTACTTGTAGCGT	AATTCATA		TGCATTTTACTGTAGCTT	AATAGTAA
TACTACCCCATGTAGCAG	AATCGGGA		GTACTTGTCTTGTAGCTA	ACCCATAC		ACCGAATCCTTGTAGCTC	AATTCATG		ACGGTTACCATGTAGCGC	AATAGTAG
TGCCAGACCGTGTAGCAT	AATCGGTC		CGACTTCACTTGTAGCTG	ACCCATAT		AGCGTACCGTTGTAGCGC	AATTCCCC		TCTGAAGTTCTGTAGCAG	AATAGTCA
CCTATGCTTTTGTAGCCG	AATCGTCG		CACTTGCTATTGTAGCGG	ACCCATTT		ATCACCCATTTGTAGCAT	AATTCCGT		CACTTCAAGATGTAGCCT	AATAGTCC
TATGTTAATATGTAGCAT	AATCTAGG		ACATACATAATGTAGCCC	ACCCCAAC		CCGGGGGCGTTGTAGCCT	AATTCCTA		CCAGCCCTCTTGTAGCAG	AATAGTTT
GCACAATCCATGTAGCTA	AATCTATC		ACCGCTTGCTTGTAGCCT	ACCCCAGG		GTTGCCTTGATGTAGCCG	AATTCCTC		CGACATATTGTGTAGCAC	AATATAGA
AGGGCTCCGATGTAGCGG	AATCTCAA		GCAATTCCCCTGTAGCAT	ACCCCATT		CACGAGCCGGTGTAGCAT	AATTCGAT		ATGGCATGTCTGTAGCTG	AATATAGC
CTTAGGATGCTGTAGCAA	AATCTCCA		GTACTACCTGTGTAGCGT	ACCCCCGG		CATTCCTGTTTGTAGCGC	AATTCGCA		CTTAAACTTCTGTAGCCC	AATATAGG
TGGGGATGCTTGTAGCCC	AATCTCCC		GACTGCAACTTGTAGCAT	ACCCCGAA		ACCCAGCTATTGTAGCTA	AATTCGGC		TATGTAGCGTTGTAGCCA	AATATCAA
TCACCCGTTTTGTAGCAG	AATCTCTA		GAGTCGGAATTGTAGCGT	ACCCCGAC		GTAATCCGCTTGTAGCAC	AATTCGTA		GCTTAAACTCTGTAGCAG	AATATCAG
ATCAACCGATTGTAGCTA	AATCTCTG		CAGGGTAATATGTAGCGC	ACCCCGTT		AGAGGGACGTTGTAGCAG	AATTCGTG		TTGCCTAAGATGTAGCAT	AATATCCC
GAAACCCCATTGTAGCAA	AATCTGCC		CACTCTGCTATGTAGCGT	ACCCCTAA		GCCCACGTTATGTAGCTG	AATTCTAG		TCCTCTACGGTGTAGCAA	AATATCTG
CAGCGCATGTTGTAGCAC	AATCTGGC		ACACCCGAGTTGTAGCGT	ACCCCTTC		CCCAGACCAATGTAGCAT	AATTCTCG		TGGCACCCAGTGTAGCAT	AATATGAC
CACCTGCACTTGTAGCCA	AATCTGTC		CACTCATGCTTGTAGCCC	ACCCGAAT		GTCCTTGTTTTGTAGCGA	AATTGAAC		ACATGAATAGTGTAGCGG	AATATGCA
ATGTCCCAAATGTAGCGC	AATCTGTG		CTCTCACGAATGTAGCTC	ACCCGAGG		CACCCATGCTTGTAGCCC	AATTGCCA		ACAAGCACTTTGTAGCAC	AATATGCT
CCTTCACCCGTGTAGCAC	AATCTTTA		CCGGCCCGAGTGTAGCGT	ACCCGAGT		TCACTCCGTTTGTAGCGC	AATTGGTC		TTGGGTTCCATGTAGCCA	AATATGGC
ATAGGCGTCTTGTAGCAT	AATGAAAA		CGAATTCACTTGTAGCAC	ACCCGATA		CACTCTTGCATGTAGCAC	AATTGGTG		GAGTATCCGGTGTAGCAC	AATATGGG
CTACCGCCCTTGTAGCAC	AATGAACC		CCCACTTGCATGTAGCAG	ACCCGATT		GAATGCTTGATGTAGCAT	AATTGTAT		GTAGAGGGAATGTAGCAG	AATATTAA
GCCGATTGCTTGTAGCGC	AATGAACT		TCTTGGGTATTGTAGCGG	ACCCGCAG		TGATCCCACTTGTAGCAT	AATTGTTT		TAAACTTGTATGTAGCCA	AATATTCC
CCTTGCGCATTGTAGCAC	AATGAAGA		ACTTGCTGCATGTAGCCC	ACCCGCGT		ACGACGAATTTGTAGCGT	AATTTAAA		CAACCCGATATGTAGCAT	AATATTGT
TTGCACCCATTGTAGCCC	AATGAAGG		TCGGTTTGTATGTAGCCG	ACCCGGCT		GGCGCCCTTGTGTAGCAT	AATTTACC		GCGCAACAGTTGTAGCCA	AATCAACG
TTAGTGTGCTTGTAGCAT	AATGAATT		GTCGCCACAATGTAGCTA	ACCCGGTT		AATAAAATGGTGTAGCTA	AATTTACG		CAACACTGCTTGTAGCAT	AATCAATG
TTACAATTGGTGTAGCGC	AATGACCC		ACTCGAACCATGTAGCTG	ACCCGTAC		CTCACTTGCATGTAGCAG	AATTTACT		CCCCGCGCATTGTAGCTG	AATCACAA
TGTGCTGGAATGTAGCAC	AATGACCG		TACATGATTATGTAGCAC	ACCCGTCG		GAGAATTACTTGTAGCTT	AATTTGCA		CGTGAGCATATGTAGCAT	AATCACAT
GCACTCCTTGTGTAGCAT	AATGACGC		CTGGTCCGGATGTAGCTC	ACCCGTTG		GACAATGTCCTGTAGCCT	AATTTGCC		TTGCTTCTTGTGTAGCCC	AATCACCC
CCCAGTAGCCTGTAGCGA	AATGACTA		TCTGCACCAGTGTAGCCC	ACCCTACT		AGATATTGCGTGTAGCGA	AATTTGCG		TTTGGCCCTATGTAGCAT	AATCACTA
CTCTTAAGTTTGTAGCCT	AATGACTT		ACCTCAGGCGTGTAGCAT	ACCCTCCA		GACGACCGCTTGTAGCAT	AATTTGTC		GCTGCATTAGTGTAGCTA	AATCAGAT
CCATATCGCATGTAGCGC	AATGAGAA		ACGTGACAGTTGTAGCGC	ACCCTCCG		TTCGCAATATTGTAGCAT	AATTTTTG		ACAAATGTCATGTAGCGG	AATCAGCC
CGGCTCCGCTTGTAGCCC	AATGAGGC		GCGCCTTGCTTGTAGCCT	ACCCTCCT		TTTTAGTGTGTGTAGCCC	ACAAAAAG		CACTTACGCTTGTAGCGC	AATCAGTG
GAGAGAATGATGTAGCAC	AATGATAA		GTTACCCACTTGTAGCGT	ACCCTCTT		TAGGAAAGGTTGTAGCCA	ACAAAATA		GTAGCTAACTTGTAGCAT	AATCAGTT
AGAACTGTCTTGTAGCAC	AATGATAG		TAGTTTGCATTGTAGCAT	ACCCTGCC		AGCAGGGGTTTGTAGCAA	ACAAACCT		GCACTTTACTTGTAGCCT	AATCATGT
CACATCACAGTGTAGCCC	AATGATCG		GTCATGTAAGTGTAGCGC	ACCCTGCT		CCGGAATTAATGTAGCAG	ACAAACTC		GAGCCCTTTGTGTAGCAG	AATCCACG
TTGCTTCACTTGTAGCCC	AATGATGT		CTAACCATACTGTAGCGC	ACCCTTAG		GCGACCTATTTGTAGCTG	ACAAAGAG		CCGCCCCAAATGTAGCTT	AATCCAGA
TATTCTATTATGTAGCAG	AATGATTA		CACTTGCGCATGTAGCTA	ACCCTTCC		TACATTTCTCTGTAGCAG	ACAAATAG		GTTGCAATTCTGTAGCGA	AATCCAGG
GGCCGCCTGGTGTAGCCC	AATGCAAA		GTCACCCGAGTGTAGCTA	ACCCTTGG		AGTGCCTTAATGTAGCGG	ACAAATCG		GTTAATCTTGTGTAGCAT	AATCCATC
AGAATCCGCTTGTAGCTT	AATGCAGA		TCGATATGCTTGTAGCTA	ACCGAAAT		TGCAACCGAGTGTAGCTT	ACAAATCT		CACCAGCTAGTGTAGCTA	AATCCATT
ACATATAATGTGTAGCAA	AATGCCAC		GAATTGTACTTGTAGCTA	ACCGAATA		GCCACTTGCCTGTAGCAT	ACAAATTG		GTGCAGTATTTGTAGCGC	AATCCCCG
GGGGTCAGGTTGTAGCGC	AATGCCCT		CACACTGCCTTGTAGCTT	ACCGACAG		TGTTTATTTTTGTAGCTG	ACAACAGC		GAAAGACATATGTAGCGT	AATCCCGC
TGGATTCCCATGTAGCAA	AATGCGAG		TGGCACCTGCTGTAGCCG	ACCGACTC		CACTTATGTTTGTAGCGT	ACAACATG		CTTCTGTCCCTGTAGCTG	AATCCGAA
GAATTCCAAGTGTAGCTT	AATGCGGA		TATGCAGCATTGTAGCGA	ACCGAGAC		GTATCCAGCTTGTAGCAC	ACAACCAC		TCCTTACGCTTGTAGCCC	AATCCGAC
TAAATCTGTTTGTAGCGA	AATGCGTT		CACTTGCTTGTGTAGCTT	ACCGAGCC		GTCCTCCCACTGTAGCTA	ACAACCCA		CGTGGGCGCCTGTAGCCT	AATCCGCG
CCCTTTACCTTGTAGCAT	AATGGATG		ATTTTATACGTGTAGCAG	ACCGATAT		CTAAGACACATGTAGCAT	ACAACGCA		CCAGCCCGCTTGTAGCCT	AATCCTGG
ACACGAACCTTGTAGCAG	AATGGCAA		AATCAGTCATTGTAGCAC	ACCGATCA		GGACGCATCGTGTAGCTG	ACAACGCC		ACACTTGTGATGTAGCTG	AATCGAAC
TCGCCCACTATGTAGCAT	AATGGCCA		GCTCTTGTTTTGTAGCAG	ACCGATGT		GACTAGCTCATGTAGCCA	ACAACGGA		TTTTCCTTTATGTAGCAC	AATCGAGG
CGAGCTCAGATGTAGCTT	AATGGCCC		GGGGGTCTCATGTAGCCC	ACCGATTT		GCGCTAGTCTTGTAGCCG	ACAACGGT		GCACCCGCATTGTAGCTT	AATCGATT
CCATATACAGTGTAGCGG	AATGGGAT		TGGCACGCACTGTAGCTG	ACCGCCCC		TTTCTTCTTGTGTAGCCC	ACAACTGT		CAGAATACAGTGTAGCAG	AATCGCCA
GCGTATTGCGTGTAGCCC	AATGGGTA		CCAATAGGAGTGTAGCAT	ACCGCCGG		GGGTACCCGTTGTAGCAT	ACAACTTG		GCATTAGTTATGTAGCCC	AATCGCCT
GGGGTGCGTATGTAGCAT	AATGGGTG		ACTTAATATTTGTAGCTC	ACCGCCTA		TGCATATGCTTGTAGCTT	ACAAGAAA		GTTGAGTGTTTGTAGCTG	AATCGCTC
AGCAGGGGGCTGTAGCTT	AATGGTAG		TTCCACTGCGTGTAGCGC	ACCGCCTC		TTTGCCAAAGTGTAGCAT	ACAAGAGC		ACATAGCACGTGTAGCCA	AATCGGAA
GCACGAAAAATGTAGCTC	AATGGTGG		CAATGATACATGTAGCTA	ACCGCGCT		TACGCATACGTGTAGCAT	ACAAGAGT		TGACATCTCTTGTAGCCC	AATCGGTT
GCATCGGGCTTGTAGCCT	AATGGTTA		CGACTGTTCTTGTAGCAT	ACCGCGTA		CATTTCTGCTTGTAGCCG	ACAAGCAA		ATTGACCACTTGTAGCGC	AATCGTAT
AGCCCTGCTTTGTAGCCG	AATGGTTC		CATGCACGCGTGTAGCCC	ACCGCGTG		CGAATGCGCTTGTAGCCT	ACAAGCCA		CAGGGCGTTTTGTAGCTA	AATCGTGC
ATTTATACAGTGTAGCCT	AATGGTTT		CGAAGGGACCTGTAGCTG	ACCGCTAG		CACAGGTCATTGTAGCCC	ACAAGCTT		GTCACCAGCATGTAGCTA	AATCTAAA
ATACTTAGCTTGTAGCGA	AATGTAAA		AAATCTGTTTTGTAGCCC	ACCGCTCA		GTGCGTAATGTGTAGCGC	ACAAGGTA		AGAGACCACTTGTAGCAT	AATCTAAT
GACGCTCTAGTGTAGCGC	AATGTAAC		CCCGTATGGATGTAGCGC	ACCGGAGC		TGGAACATGGTGTAGCCA	ACAAGGTG		CTGAGCTTCATGTAGCAC	AATCTACA
CGCCTTGCGTTGTAGCAT	AATGTACC		TTCCTGAGCTTGTAGCAG	ACCGGAGG		GGATTGAACTTGTAGCAT	ACAAGTTA		ACATTTTGCTTGTAGCAC	AATCTATG
CAAATCTGCTTGTAGCTG	AATGTACT		CTCTCGAGCTTGTAGCCC	ACCGGCAA		CCACATCTCTTGTAGCAC	ACAAGTTC		CTTAGGATGCTGTAGCAA	AATCTCCA
CTATACCGAGTGTAGCGC	AATGTATA		GATGCATGCATGTAGCAA	ACCGGCGG		TCTCACCACCTGTAGCCA	ACAAGTTG		TCACCCGTTTTGTAGCAG	AATCTCTA
TGGGGCTAGTTGTAGCTA	AATGTCCA		CCGTCTATCATGTAGCCC	ACCGGGAT		CTCAGTATACTGTAGCCC	ACAATACA		AGAACAAGCTTGTAGCCT	AATCTCTC
AACTACGCAGTGTAGCTG	AATGTCTA		CCCACTGTTATGTAGCGC	ACCGGTAG		AGCACCGGTATGTAGCAG	ACAATACC		GGCTGGCATTTGTAGCAC	AATCTGAA
AACCAATGCTTGTAGCCA	AATGTGCG		ATCACATACGTGTAGCAT	ACCGGTCT		CATCCCACATTGTAGCAT	ACAATACG		CAACTATGCTTGTAGCTT	AATCTGGG
CCGCAATATTTGTAGCCG	AATGTGGG		TCGGCTATCTTGTAGCCT	ACCGTAAT		CCCTGTCATGTGTAGCGG	ACAATACT		GAATTCCACGTGTAGCCG	AATCTGGT
TTTGCAGCTTTGTAGCCC	AATGTGGT		TGAGGTGCCTTGTAGCGT	ACCGTACA		CACCTGCTTTTGTAGCTA	ACAATAGC		CGAATTTCCATGTAGCAA	AATCTTCC
GTGTTCTCCATGTAGCAC	AATGTTAA		CCTGGTACGGTGTAGCGG	ACCGTACC		GAGCCATCCTTGTAGCAG	ACAATAGT		ACTTGCATTATGTAGCAA	AATCTTCG
GTTTAATCTGTGTAGCGG	AATGTTCC		TTTTTGCCAATGTAGCAT	ACCGTACT		GGCCCATGCATGTAGCGT	ACAATATT		CCTTCACCCGTGTAGCAC	AATCTTTA
TATGGGCACTTGTAGCAG	AATGTTCT		AAGGAGAGCTTGTAGCTA	ACCGTAGT		CAAGCACCCATGTAGCAT	ACAATCAT		CGGCCCTTGTTGTAGCAT	AATCTTTT
CACCACCTAGTGTAGCTG	AATGTTGG		GTCCAGCATTTGTAGCAA	ACCGTATA		CCTGTGGATCTGTAGCAC	ACAATCCC		GGTTCTTTCTTGTAGCAT	AATGAAAT
GCGGTAATTATGTAGCAG	AATTAAAT		CACTTCAAGTTGTAGCTT	ACCGTCCT		AGGCTTCGTGTGTAGCGC	ACAATCCT		TATGGCGGCATGTAGCAC	AATGAACA
CTGGGTGTATTGTAGCGC	AATTAAGC		ACTATGGTGATGTAGCAC	ACCGTCGA		CCGCATAGAGTGTAGCGC	ACAATCGC		TCATCGTTAGTGTAGCCG	AATGAAGG
CTTGCCATTGTGTAGCCA	AATTACTA		CAGGCACGAATGTAGCAA	ACCGTCTA		GATGCCCTCTTGTAGCAG	ACAATCGT		TTGGACGAGGTGTAGCGA	AATGAATT
TCGTGTGAGATGTAGCCG	AATTACTG		GCATGACCGTTGTAGCAC	ACCGTGCG		TCCTAGCCATTGTAGCAC	ACAATCTG		TTACAATTGGTGTAGCGC	AATGACCC
GACACGTAGATGTAGCAC	AATTAGAT		ACGATTCTTGTGTAGCGT	ACCGTTCA		TTCTTCATCTTGTAGCAT	ACAATGCT		ATCGCGACCTTGTAGCAC	AATGACCT
GTTTATAGCTTGTAGCGC	AATTAGCA		AATTCCACTATGTAGCAC	ACCGTTGC		TTTGGCACCGTGTAGCCA	ACAATGGT		TTCCTTAGCTTGTAGCTC	AATGACGA
TATTGCAGCTTGTAGCAT	AATTAGCC		TCATAACACGTGTAGCAC	ACCGTTGT		GTATAACTTATGTAGCGT	ACAATGTC		CATTTTCCCTTGTAGCAG	AATGACGC
AAGTGCCCAATGTAGCTG	AATTAGCT		CCATGCCTATTGTAGCGC	ACCTAAAG		TTGAACGTTTTGTAGCAA	ACAATTGC		AGTTCAGACTTGTAGCAC	AATGACGG
CTGGCGAACATGTAGCGG	AATTAGTG		AACTATGGTTTGTAGCCC	ACCTACAA		TAATAACCGTTGTAGCAG	ACACAACG		CTCTTAAGTTTGTAGCCT	AATGACTT
TCTGGTTGCATGTAGCTA	AATTATAA		GTCGCACGCATGTAGCAA	ACCTACGG		GCACGCATATTGTAGCTA	ACACAATA		TCTGCCCCCGTGTAGCTT	AATGAGAA
TCCTTGCGATTGTAGCCT	AATTATCG		GCAATTGTAATGTAGCAT	ACCTACTC		CGTGCCTGGGTGTAGCGC	ACACACCC		AATAGTACGCTGTAGCAC	AATGAGCA
ACATTTGCCGTGTAGCAT	AATTCAAC		CACTTCACTTTGTAGCCC	ACCTAGAC		GCCTCCCGAATGTAGCTT	ACACACGT		TGAGGCCGCGTGTAGCAT	AATGAGCT
ACTTGCCATGTGTAGCAG	AATTCCAA		GATCGAGCAGTGTAGCGT	ACCTAGAT		ATCGCATTGATGTAGCTG	ACACAGCA		TATAAGACCATGTAGCAT	AATGAGGA
GTGCCCCTTGTGTAGCCG	AATTCCAC		TTAGCCCGAGTGTAGCCT	ACCTAGCC		GTGACGCTTGTGTAGCCC	ACACAGTG		GTGCCATTCTTGTAGCGA	AATGAGGC
TCTGATGTCTTGTAGCCC	AATTCCAG		CCACTCCGTTTGTAGCAT	ACCTATTA		TTGCATTGCATGTAGCTG	ACACATCC		CGCAGATGTGTGTAGCAT	AATGAGTA
GGCACCCCGTTGTAGCTT	AATTCCGG		CCTCTTTTAATGTAGCAT	ACCTATTC		CGATGCCCCGTGTAGCTA	ACACATCG		GAATAGCATTTGTAGCCC	AATGAGTC
ATATGCAGTTTGTAGCCT	AATTCCTC		AGTTTAATATTGTAGCGT	ACCTCAAG		GGTACGGCAGTGTAGCCG	ACACATTA		ACACCGGTGCTGTAGCCC	AATGATCA
CTCTGCGGCTTGTAGCAA	AATTCCTT		TGTGCACCCGTGTAGCAA	ACCTCAGC		GAGGCCTTCATGTAGCCA	ACACATTT		GCGCCCACCTTGTAGCAC	AATGATGG
GTCTTTTCGTTGTAGCAA	AATTCGAA		GATGCCAGCTTGTAGCAA	ACCTCATA		TAGTTCCGGGTGTAGCTA	ACACCAAC		TCTGCATACTTGTAGCAC	AATGATTG
CCGAATCGCGTGTAGCGT	AATTCGGG		ATGGGCTGTTTGTAGCTC	ACCTCCAC		GTAAACAATATGTAGCGG	ACACCATT		CGAATCCGCTTGTAGCTG	AATGATTT
TGCTTCGCCTTGTAGCAC	AATTCTCA		GAGGGCCACATGTAGCGA	ACCTCCCT		GCAGTAGACTTGTAGCAG	ACACCCCC		AGAATCCGCTTGTAGCTT	AATGCAGA
CCTGACTCGTTGTAGCTG	AATTCTCC		AGGGCAACAATGTAGCGG	ACCTCCGC		CACTAGACTGTGTAGCGC	ACACCTTT		ACTTGCTTTATGTAGCAA	AATGCAGC
CGATCCGTAGTGTAGCGG	AATTCTCT		AAGAATTCCATGTAGCGG	ACCTCGCT		AGGATGCCCATGTAGCAC	ACACGACG		GTGGGCGCCGTGTAGCAA	AATGCAGG
ACCCCCACTATGTAGCAA	AATTCTTA		TGGATTCTAGTGTAGCAG	ACCTCTCT		CGCATACCCTTGTAGCCC	ACACGAGC		CGAGATCTAATGTAGCTT	AATGCAGT
TGACCCTTAATGTAGCCG	AATTGAAG		ATACGCTGGGTGTAGCGG	ACCTCTGT		ACTGCATTTATGTAGCGC	ACACGCGC		ACTGCACACGTGTAGCCC	AATGCATG
GCCAAAGTCGTGTAGCAT	AATTGAAT		ACGGTATTTGTGTAGCGA	ACCTCTTT		GACAGCAATGTGTAGCGT	ACACGGAT		TCGCTTTCCATGTAGCTG	AATGCCGG
CTGAAGTCATTGTAGCAC	AATTGATA		GGATGGGATATGTAGCCT	ACCTGAAA		ATGATTCCATTGTAGCTT	ACACGGGG		TGCCAGGCCTTGTAGCAA	AATGCCTG
CCTGCACCTGTGTAGCCC	AATTGCCT		TTGCCACAGGTGTAGCAC	ACCTGAAC		GCATATCACGTGTAGCCG	ACACGGTT		GCCCCCCCTTTGTAGCTC	AATGCGAA
CACCCGATAATGTAGCAG	AATTGCGC		TTTTCCACGTTGTAGCCC	ACCTGACC		ATCATCACTGTGTAGCAT	ACACGTCC		CTCACAGGGTTGTAGCAC	AATGCGGT
TGCACTGCCATGTAGCGC	AATTGGAC		TCTTTTGCTGTGTAGCTC	ACCTGACG		TAACGTGTGTTGTAGCCC	ACACGTTA		ACTTGATGGATGTAGCTA	AATGCGTA
TGATACCCCTTGTAGCTG	AATTGGGT		TACTATCGGGTGTAGCAC	ACCTGCAC		CCTAAATTCTTGTAGCCG	ACACTAAC		GTTATAGCCATGTAGCTG	AATGCTAA
GCTTGTCATATGTAGCTT	AATTGGTC		CACTTCACCTTGTAGCCC	ACCTGCAT		CGCGCCCGTGTGTAGCAG	ACACTACC		GAGGGCATTGTGTAGCAT	AATGCTAG
CCGCAATACTTGTAGCAT	AATTGTAC		CGCGTGCTTTTGTAGCAT	ACCTGCCC		TCCGCGCCAATGTAGCAG	ACACTACT		AACGGAAGGCTGTAGCAC	AATGCTGG
GTATCTGTGTTGTAGCAA	AATTGTGG		ACTTGGGGTCTGTAGCAA	ACCTGCGA		TTGAATTTGTTGTAGCAT	ACACTAGC		GCCGCAACACTGTAGCAA	AATGGATG
CATTTGCATTTGTAGCAA	AATTGTTG		ATGCCAGAAGTGTAGCGC	ACCTGCTC		CCTAGATGCTTGTAGCCC	ACACTATA		CTTGCCTTTATGTAGCCG	AATGGCAC
GGATTATCATTGTAGCCG	AATTTAAC		CGCAATAAGATGTAGCGG	ACCTGGAT		CACAAACCGTTGTAGCGA	ACACTCAC		AATGCTTGCATGTAGCGT	AATGGCGA
GTGGGAACGTTGTAGCAT	AATTTACC		ACCGCTGGAGTGTAGCCT	ACCTGGGA		TAGAGGTCGATGTAGCCT	ACACTCAT		GAGAAGCATTTGTAGCCT	AATGGGAA
ACGTAACAAGTGTAGCTT	AATTTACG		AAGCTAACTATGTAGCGC	ACCTGTCA		CCTCAGGGACTGTAGCGA	ACACTCCG		GCATAATATTTGTAGCCC	AATGGGCT
GACATTGATTTGTAGCCT	AATTTAGC		ACACACAAGTTGTAGCAT	ACCTTATG		CGCACAATTATGTAGCAG	ACACTCTC		ATGAGTGTTTTGTAGCAA	AATGGGGA
CATTACATTTTGTAGCGA	AATTTCAG		GTACCTGACATGTAGCGC	ACCTTCAG		TATACCGAGATGTAGCCC	ACACTGAG		GCCCCATCTTTGTAGCTG	AATGGGGC
CACCGCTAGATGTAGCTC	AATTTCAT		TCCAACTACGTGTAGCTA	ACCTTGAA		TAGGCTTCCATGTAGCAG	ACACTGCC		CTGAGCATTTTGTAGCCC	AATGGTCG
CGCTTGCAAGTGTAGCAC	AATTTCCG		CATTTCCCAATGTAGCTT	ACCTTGGA		GTAGCCACTTTGTAGCAA	ACACTGCG		GTGCACCTATTGTAGCGA	AATGGTGC
TCTATACCAATGTAGCGC	AATTTCGA		GTGTTCGACCTGTAGCAG	ACCTTGTG		GTTATATGGATGTAGCTC	ACACTGTC		ACTGTTTCTATGTAGCAT	AATGGTTC
AAACTACTAATGTAGCCG	AATTTCGG		GGTACCCGAGTGTAGCAT	ACCTTTAA		CTGCGCAACTTGTAGCGA	ACACTGTG		GTGGGGAGGCTGTAGCAG	AATGTAGA
AAGGTGCGTGTGTAGCAG	AATTTCTG		GTCACCTTTGTGTAGCAT	ACCTTTCC		CATGGCACCCTGTAGCTA	ACACTTCG		GCCGCCTGCATGTAGCGC	AATGTAGG
GCGGGATATTTGTAGCTC	AATTTGAA		CGCGGGCTACTGTAGCGA	ACGAAAAA		AGTTTAACTCTGTAGCTC	ACAGAAAC		TACTTGAGCTTGTAGCCC	AATGTATA
CCCACTAGTTTGTAGCTG	AATTTGAT		ATGGTAGCGATGTAGCAG	ACGAACAC		CCGTTATGGCTGTAGCAA	ACAGAACC		ATATTCCTACTGTAGCAG	AATGTCAA
TAGACTCCTGTGTAGCAT	AATTTGCA		CCCAGGGCAATGTAGCCC	ACGAACGG		TCCTTCACCTTGTAGCAT	ACAGAAGC		ATATCTAAGGTGTAGCTA	AATGTCAC
GACTTACCAGTGTAGCCT	AATTTGGA		CACTTGTTTTTGTAGCCT	ACGAACTC		TGGTCCCCCTTGTAGCGC	ACAGAAGG		ACTTGCGTAATGTAGCAG	AATGTCGT
TTGATATTGGTGTAGCTA	AATTTGTA		CCTATTCGTATGTAGCCA	ACGAACTG		TTGCATTCAGTGTAGCCG	ACAGAATT		TGCCGGCTAATGTAGCAC	AATGTGAG
TTTTTCCGCTTGTAGCAG	AATTTGTC		CGGTGTCCAGTGTAGCTC	ACGAACTT		ATCGACGGATTGTAGCCT	ACAGACAC		CGAGCCTAGCTGTAGCCC	AATGTGTG
TCGTATTGCTTGTAGCAT	AATTTTAT		GTATAACCCATGTAGCCC	ACGAAGAG		CTTATGAGCTTGTAGCTA	ACAGACAT		AAGGTGCGCTTGTAGCCC	AATGTTAA
GAGTTCTCACTGTAGCTG	AATTTTTC		GAGGACGGTGTGTAGCGC	ACGAAGAT		CGATATGTGCTGTAGCTC	ACAGACCT		GCAATCCAGTTGTAGCTT	AATGTTAC
TTCGCAATATTGTAGCAT	AATTTTTG		TTAAGGACCCTGTAGCCT	ACGAATAA		AAGTCGTCCCTGTAGCAC	ACAGACTC		GTTCCCCATTTGTAGCAT	AATGTTCG
CAAGACATTATGTAGCCC	ACAAACAT		ACCGCTCACTTGTAGCAA	ACGAATCT		GCAGGTTGCTTGTAGCAT	ACAGAGAA		GTGTGACAGTTGTAGCTT	AATGTTGG
AGCCCACATTTGTAGCGA	ACAAACCC		CAGCCTTGCATGTAGCGT	ACGAATGC		TCAACCCGCATGTAGCTT	ACAGAGCT		AATGGTACTATGTAGCCG	AATGTTTT
GCATTTAGTATGTAGCCC	ACAAACGA		ATGAACCCTGTGTAGCAT	ACGAATGG		CCCTCTCTTGTGTAGCCG	ACAGAGGA		CTCTGCATTGTGTAGCTC	AATTAACC
GAGGATTCCATGTAGCAT	ACAAACGC		GTCTACCGTATGTAGCTA	ACGAATTT		CATTAACTGTTGTAGCAG	ACAGAGTT		TCCCTCAGGTTGTAGCTA	AATTAAGC
GTTTCGACTCTGTAGCCC	ACAAACTC		AGGGGCAAACTGTAGCTC	ACGACAGA		TACCGCAAGTTGTAGCGG	ACAGATAG		CACTAGCTTTTGTAGCTA	AATTACTA
GTAATGTCCATGTAGCAC	ACAAACTG		GTCGAGGGTTTGTAGCTG	ACGACAGC		CGTAAGTGTTTGTAGCGC	ACAGATCC		TCGTGTGAGATGTAGCCG	AATTACTG
CCTCGAGGCATGTAGCGC	ACAAAGAC		GTACTGCTCATGTAGCTC	ACGACAGT		CATCTATGCATGTAGCGT	ACAGATGG		GGCTCATCAATGTAGCGC	AATTAGCC
GATCCACTTTTGTAGCAG	ACAAAGCA		GCCACTAGCTTGTAGCAG	ACGACCCG		AGCGCTTAGATGTAGCAA	ACAGATTT		AAGTGCCCAATGTAGCTG	AATTAGCT
GTTACTAGTTTGTAGCAG	ACAAAGGG		TGCCTGGTCCTGTAGCCA	ACGACCGC		GGGGTAGCTTTGTAGCGC	ACAGCACA		ACACGCTTGCTGTAGCAA	AATTATGC
GCCACACTATTGTAGCAA	ACAAATCG		GGAAAGGGAGTGTAGCAC	ACGACCGG		TGTGGCCAGGTGTAGCGC	ACAGCACG		CACTTGCCCTTGTAGCCT	AATTATTA
CATGTTCATATGTAGCCA	ACAAATGG		GATTCCACGATGTAGCTT	ACGACCGT		GTTATACTAGTGTAGCTA	ACAGCCGA		GTCTAGAGCTTGTAGCCA	AATTATTC
AGACTACACTTGTAGCAG	ACAAATTT		CTTACTAGCTTGTAGCCT	ACGACGAC		AAACGTACGATGTAGCCT	ACAGCGAG		GGCCACGACTTGTAGCCC	AATTCATA
CCACTCTGCTTGTAGCTC	ACAACAAC		TTGCCTTCGCTGTAGCGT	ACGACGCG		ACGCGCAGCTTGTAGCCA	ACAGCGAT		AATACCTACTTGTAGCGC	AATTCCGA
TTGCAGTTATTGTAGCGG	ACAACAAT		CCTGCGATCGTGTAGCAT	ACGACGCT		TGCACGCACGTGTAGCGC	ACAGCGTT		GGCACCCCGTTGTAGCTT	AATTCCGG
GGTTTACAGATGTAGCAT	ACAACACG		GTAATTAACTTGTAGCAT	ACGACGGT		TTGCCTGCCTTGTAGCCC	ACAGCTAG		GTCCCGACGGTGTAGCCC	AATTCCTC
GGCTATCGCTTGTAGCTT	ACAACAGC		GGAACAAGTTTGTAGCGA	ACGACGTT		CTCCCACGCTTGTAGCAG	ACAGCTGC		CTCTTTGCATTGTAGCTT	AATTCGAC
GGCCGACCCTTGTAGCAA	ACAACAGT		GTTCAAAACCTGTAGCAG	ACGACTAC		ACATTCCAGTTGTAGCCA	ACAGGAAA		TGTTTCATCTTGTAGCGT	AATTCGCC
TAGGCACAAATGTAGCGC	ACAACCCG		GGCACAGCTTTGTAGCCG	ACGACTAG		ACCCATTGTCTGTAGCCC	ACAGGAAC		ACAGCAAACGTGTAGCGA	AATTCGCT
CCAACGGTTGTGTAGCGG	ACAACCGA		GATTCCACTTTGTAGCAC	ACGACTCC		TCTTTTTCATTGTAGCGA	ACAGGAAG		GACAGGGCCGTGTAGCAA	AATTCTAT
CAGCCCACATTGTAGCAC	ACAACCGG		GTCGGTATAATGTAGCAA	ACGACTCT		CGGGGTGTCGTGTAGCTG	ACAGGAGT		CCAACCCGCCTGTAGCTC	AATTCTTG
TGCCTCCGCTTGTAGCCC	ACAACCTG		GTTCACGGCATGTAGCTG	ACGACTTA		CGCTAACACTTGTAGCAT	ACAGGCCC		CCCTAATTGATGTAGCCC	AATTGACC
CCTTGGCTTATGTAGCAA	ACAACGAA		ATTCACCTAATGTAGCGT	ACGACTTC		GCGATTTCGTTGTAGCGC	ACAGGGAC		GGCAAAGTTCTGTAGCAG	AATTGATC
GGACGCATCGTGTAGCTG	ACAACGCC		ACATCCATCATGTAGCGC	ACGAGAAT		AGCCCTCTGCTGTAGCTT	ACAGGGGG		TAATGTTGTTTGTAGCAG	AATTGATT
CTGCTTATCTTGTAGCGT	ACAACGCT		AGCTCGAGTTTGTAGCAC	ACGAGACC		GCCTCTTGCATGTAGCGT	ACAGGTAA		TCGTTCCACCTGTAGCAT	AATTGCAT
GCATAGCGAGTGTAGCTA	ACAACTAG		TGGCACCGAATGTAGCGC	ACGAGAGA		CTTGTATTGGTGTAGCAC	ACAGGTAT		TGCAGATCACTGTAGCCC	AATTGCCA
GGCAGCAGGGTGTAGCAG	ACAACTCC		CATACCCGCTTGTAGCCT	ACGAGAGC		GGCTGACCTGTGTAGCAA	ACAGGTCA		ATAAGTGTTATGTAGCGT	AATTGCCT
TGTTCTGAATTGTAGCTA	ACAACTCG		CACTGACCCTTGTAGCCC	ACGAGATT		TTCCCGAGAATGTAGCGT	ACAGTAAT		CAAGTTGTATTGTAGCAA	AATTGGAC
ACCCTCCGCGTGTAGCTT	ACAACTGG		ATAGACTCCATGTAGCTA	ACGAGCAT		GCGTCCACCTTGTAGCGA	ACAGTATC		TGCCCAAAAGTGTAGCCT	AATTGGCT
CCTATTTGCATGTAGCAG	ACAAGACG		TCATTTCTGATGTAGCGG	ACGAGCGC		GCGACCTGTTTGTAGCCC	ACAGTATT		TGATACCCCTTGTAGCTG	AATTGGGT
TGTAACCTTATGTAGCGC	ACAAGCAG		GGCCCTAGTATGTAGCTT	ACGAGCTC		GGATCGCCATTGTAGCAT	ACAGTCGA		TCACTCCGTTTGTAGCGC	AATTGGTC
CCCTCATCTATGTAGCCT	ACAAGCGA		ATGAGCCAGCTGTAGCTC	ACGAGCTG		AGCACTATCGTGTAGCGG	ACAGTCTC		GCCCAAAAACTGTAGCAT	AATTGTAT
CCGCCAGTCTTGTAGCGT	ACAAGCGC		CGTTTCCTACTGTAGCTG	ACGAGGAC		TCGACAGACGTGTAGCCC	ACAGTCTG		CACTTAGCTATGTAGCAG	AATTGTCC
CCATTTCCAATGTAGCAA	ACAAGGAC		TATACACTTATGTAGCCC	ACGAGGCA		GGGAAATGTTTGTAGCAC	ACAGTCTT		TGCCCACTTTTGTAGCAA	AATTGTGC
TGGGCATGAATGTAGCTA	ACAAGGAG		ATACCCTCCATGTAGCGC	ACGAGGGG		TTCCAATGCATGTAGCCC	ACAGTGAA		CAACTTGTTTTGTAGCTT	AATTGTGT
ACTTGCAGCTTGTAGCAG	ACAAGTAA		CAGGGTAAGTTGTAGCCG	ACGAGGTT		TCAATCGCTATGTAGCCT	ACAGTGAC		TATGGATTCATGTAGCGT	AATTGTTT
AGGCCTTGTTTGTAGCAG	ACAAGTAC		CATGCAATGGTGTAGCTT	ACGAGTGT		TCACCCTGTATGTAGCAG	ACAGTGAG		GCTCTTCGCATGTAGCGC	AATTTAAA
AACTTTCTCATGTAGCAA	ACAAGTCA		GATGACCCCTTGTAGCAT	ACGAGTTA		ACTTGCTTAGTGTAGCAT	ACAGTGCA		GCAATAGACATGTAGCCC	AATTTAGA
TCTATACGTGTGTAGCAT	ACAAGTGG		GTTTTACGGTTGTAGCCT	ACGATAAA		GCATCTGCTATGTAGCAC	ACAGTGCT		CTCTTATCCTTGTAGCAT	AATTTAGG
GACCCCATCTTGTAGCTA	ACAAGTGT		GCTGCCACTTTGTAGCTT	ACGATAAC		CACTTGCTAGTGTAGCTA	ACAGTTAC		TATTATAGTGTGTAGCAC	AATTTCAA
TATCACCACCTGTAGCCA	ACAAGTTG		GCGCATTAGGTGTAGCCC	ACGATACT		ACGCCTACATTGTAGCAG	ACAGTTGG		CCGAGAAATGTGTAGCGT	AATTTCAC
GATCCCGCGGTGTAGCGC	ACAATAAT		TAATACCGCTTGTAGCCG	ACGATCGG		CCCCATCGCTTGTAGCAT	ACAGTTTA		CTGAAGTGTTTGTAGCTG	AATTTCCT
ACCCATTGCTTGTAGCTT	ACAATAGA		GGTCCGCTCGTGTAGCTT	ACGATGCG		GTTGACGGTTTGTAGCCT	ACATACCG		AACACCAGCTTGTAGCTG	AATTTCGG
CTTGACAGCATGTAGCCA	ACAATAGG		ATCGGCTTGGTGTAGCCG	ACGATGGC		TTACCTCCTATGTAGCCT	ACATACGG		AAATGCCACTTGTAGCCG	AATTTCGT
TGGATGCACATGTAGCAT	ACAATGCG		GTCACATCGATGTAGCTA	ACGATGTC		AGTACTTGTATGTAGCTT	ACATACTA		TTGGCACGTTTGTAGCAT	AATTTGCC
AATTCCACTTTGTAGCGC	ACAATGGA		ATTCTTACACTGTAGCGC	ACGATTTG		GTTCTTAGTATGTAGCCT	ACATACTC		TCGGCCCCGATGTAGCAA	AATTTGCG
TTTGGCCTTGTGTAGCAT	ACAATGGG		GCCAAGACGGTGTAGCAA	ACGCCGAC		TGGCCAAGTATGTAGCAC	ACATACTT		GACTTACCAGTGTAGCCT	AATTTGGA
GTATGCATAGTGTAGCTC	ACAATTAA		GGCAAACGGGTGTAGCTG	ACGCCGGG		TCCACCATATTGTAGCCT	ACATATGG		GCATGCAACTTGTAGCCT	AATTTGGC
CTCACTAACGTGTAGCCC	ACAATTCC		GCCACTAAATTGTAGCCG	ACGCCGGT		CACAACGCAGTGTAGCCA	ACATATTA		TCCACTTGTTTGTAGCAG	AATTTTAG
ATCCATTTCGTGTAGCTT	ACAATTTA		TTAAGCTAGATGTAGCCG	ACGCCGTC		GTAGGGTGCTTGTAGCAG	ACATATTC		GATGGAAGCTTGTAGCAG	AATTTTCA
CCTCGCACAGTGTAGCGC	ACACACAG		ACTGCCATAATGTAGCAT	ACGCCTTG		CACTTTCGCATGTAGCCA	ACATATTT		CTACTCGGAATGTAGCAG	AATTTTCG
ACCACAGTCTTGTAGCCA	ACACACAT		CGTGTAGCTATGTAGCAT	ACGCCTTT		CCCTTCATAGTGTAGCTG	ACATCAAT		ATTAATAGTCTGTAGCAG	AATTTTGC
AGCCTCAGTGTGTAGCAA	ACACACCG		TCACGTGTCCTGTAGCGC	ACGCGAGG		TAATTCAACTTGTAGCGT	ACATCCAC		GTTTCGCTGGTGTAGCAG	AATTTTGT
GAATTAAGCGTGTAGCCT	ACACACGC		AGCGTGTCCTTGTAGCTA	ACGCGATA		CATACTCGCTTGTAGCAG	ACATCCAT		AGACACCGCTTGTAGCGT	AATTTTTA
ACTGCTATTATGTAGCTA	ACACACTT		TCCCTGACAATGTAGCGC	ACGCGATG		ACCTTGGCAATGTAGCAA	ACATCCCG		GAGTTCTCACTGTAGCTG	AATTTTTC
TTGTGCAAATTGTAGCAT	ACACAGAC		AGAGACTTGGTGTAGCGG	ACGCGGCC		TGACGCAGCTTGTAGCTT	ACATCGCA		TAGCAGGTTCTGTAGCCC	ACAAAAAG
GTCACGTTCTTGTAGCAT	ACACAGAG		GTTTCAGTTATGTAGCTG	ACGCGGGG		TCCGATGTAGTGTAGCAC	ACATCGTG		ATGCAGAGCATGTAGCTT	ACAAAAGT
GTCAGACGAATGTAGCGT	ACACAGGC		CGAGCGCCTATGTAGCCA	ACGCGTGG		CGTCCCCATGTGTAGCTG	ACATCTAG		GAGAACCCGTTGTAGCAT	ACAAAATT
TCTCGATGTGTGTAGCAC	ACACAGTA		GCCGTTCCCTTGTAGCTT	ACGCGTTT		CACTAGCAGTTGTAGCAT	ACATCTGC		GGGTATTCACTGTAGCCT	ACAAACGC
CTGCATTAACTGTAGCAG	ACACAGTT		CTAGCCTAAATGTAGCAC	ACGCTAGG		AGCCTCGTCATGTAGCAG	ACATCTGG		ACCTGCATTATGTAGCGC	ACAAACGT
CTTTGCCTTGTGTAGCCT	ACACATAG		GATATTGGGGTGTAGCTA	ACGCTATA		GGGTTCCGAATGTAGCAT	ACATCTTA		GATCCACTTTTGTAGCAG	ACAAAGCA
TAGATTATCTTGTAGCAA	ACACATCG		AGCTCATCCCTGTAGCTT	ACGCTCAG		CGATGGCCCTTGTAGCGC	ACATGCGA		CACCCAAGCTTGTAGCCT	ACAAAGCC
ACCACGAAACTGTAGCAC	ACACATGC		CCCCTATCAATGTAGCAT	ACGCTCGT		TGTAACCGCTTGTAGCCG	ACATGCTC		GTTACTAGTTTGTAGCAG	ACAAAGGG
CGCACCACCTTGTAGCGC	ACACATGT		CTTGCACCAATGTAGCTT	ACGCTGAG		GTAACTAAACTGTAGCGG	ACATGTAG		TCACTGCATTTGTAGCGT	ACAAATCA
GCCCCGATGTTGTAGCAA	ACACATTG		ATATCCGATGTGTAGCGC	ACGCTTAT		AGGTCAGAAATGTAGCAA	ACATGTAT		GACCCGAGTATGTAGCGT	ACAAATCC
AAGGTGCTAGTGTAGCCT	ACACCACA		ACCACTCCTGTGTAGCAT	ACGGAAAC		TGGCAAACTGTGTAGCAG	ACATGTGC		CAACTTAGCATGTAGCAT	ACAAATTC
AGACCACCCGTGTAGCAT	ACACCACG		GTGGGCTGTTTGTAGCAC	ACGGAAGA		AGGAGAAACTTGTAGCAA	ACATGTTG		AACTGCACCGTGTAGCAC	ACAACAAG
ACCCGATGTATGTAGCCA	ACACCACT		AACTTCAATTTGTAGCTA	ACGGACGA		CGTATAAGTATGTAGCAC	ACATTACG		GTATCCAGCTTGTAGCAC	ACAACCAC
TTGCTCGTCCTGTAGCTA	ACACCATC		TCACCAGTCCTGTAGCAC	ACGGACTG		ATTACTGCAATGTAGCGG	ACATTAGT		GTTTATGCATTGTAGCAG	ACAACCCG
AATAGGGGTGTGTAGCAC	ACACCCCC		CAGGGCCGGGTGTAGCGG	ACGGACTT		CTTAAACACTTGTAGCGT	ACATTATT		GAGCCCACCTTGTAGCGG	ACAACCGC
TCCACCTGTGTGTAGCAC	ACACCCCT		AATTCCAGTTTGTAGCGC	ACGGAGGG		GTCTTTATGATGTAGCCT	ACATTCCG		CACTACATGATGTAGCTA	ACAACGAC
TCAACTTCCATGTAGCAT	ACACGAAC		TCCGTATGCATGTAGCCT	ACGGAGGT		CGAAAAACCTTGTAGCTG	ACATTCTG		GCCGATATTATGTAGCGT	ACAACGCT
TCTAGAATCATGTAGCCC	ACACGAGT		AGCGACCCGTTGTAGCCA	ACGGCAGG		TGTCATCGTTTGTAGCAT	ACATTGAA		TTCCACTTGTTGTAGCCG	ACAACGGA
AAATACCCCTTGTAGCAA	ACACGATC		GGTAGAAGGATGTAGCTA	ACGGCATC		ACGGAGTGGGTGTAGCGG	ACATTGCA		GATGGACCATTGTAGCCC	ACAACGGC
ATATCTACTTTGTAGCGC	ACACGCAC		TCAAACCCGTTGTAGCTA	ACGGCCCG		TTAACAATAATGTAGCCC	ACATTGGA		CGTGAATGAATGTAGCCG	ACAACGGT
ATCCACTGCTTGTAGCCA	ACACGCAG		CGAGCCTTGCTGTAGCTA	ACGGCCGT		CTCTTAATCATGTAGCAG	ACATTGTC		ACCCTATCTCTGTAGCGG	ACAACGTC
CTTATCCGCCTGTAGCGT	ACACGCTG		GAGATTAAGGTGTAGCCC	ACGGCCTC		GGTTAGCTAGTGTAGCTG	ACATTTAC		AGTCCCCTTATGTAGCAC	ACAACGTG
CGGCCTTAAGTGTAGCCC	ACACGCTT		ACTTCGGCTCTGTAGCGC	ACGGCCTG		CGGGTTTTCTTGTAGCGT	ACATTTCG		TGGCACCCGTTGTAGCAT	ACAACTAG
CACCCAGCGTTGTAGCAC	ACACGGAA		ATCACTTGCTTGTAGCCG	ACGGCGAA		TGGATCAGCTTGTAGCGC	ACCAAAAC		AAATTGCTCTTGTAGCAG	ACAACTAT
CATTGACTGGTGTAGCCG	ACACGGCG		ACTTGCGTTATGTAGCAC	ACGGCTAG		GTCATCCACATGTAGCAG	ACCAAACA		TGTTCTGAATTGTAGCTA	ACAACTCG
GGTGCAATTCTGTAGCTC	ACACGGGC		TAAGGGGCTCTGTAGCAA	ACGGCTAT		CGGCGTCAGGTGTAGCAG	ACCAAACC		GATTCAATCTTGTAGCTA	ACAAGAAA
ATGATTCCATTGTAGCTT	ACACGGGG		CCTGGGGCCGTGTAGCTT	ACGGCTCG		ATTTCCGCTGTGTAGCAC	ACCAAACG		GATATCATTGTGTAGCTA	ACAAGACC
GTAGACCCGTTGTAGCGC	ACACGGGT		CATTACAGCGTGTAGCAA	ACGGCTTA		TGGCCGCATATGTAGCAT	ACCAAATC		CATTAAATCTTGTAGCGC	ACAAGAGC
CAAATTCCCATGTAGCCG	ACACGGTC		GTTTCGTGCTTGTAGCAC	ACGGGAAT		CCATTTCGCTTGTAGCAC	ACCAAATG		GGATCTGGATTGTAGCTC	ACAAGATG
GCATTAGCATTGTAGCTG	ACACGTAC		GTTTCCCGCATGTAGCAC	ACGGGACG		TCTGTGTACGTGTAGCAG	ACCAACAA		CATTTAATCTTGTAGCTT	ACAAGATT
CGATTATGCTTGTAGCCT	ACACTAAG		CCTTCCGGTGTGTAGCGT	ACGGGACT		ATGCTAGCCTTGTAGCCC	ACCAACGC		ACAGGCGTCCTGTAGCTT	ACAAGGCA
TTGCCAACGGTGTAGCAC	ACACTACG		TATACATAACTGTAGCAT	ACGGGATG		GTCCCCTGCTTGTAGCAA	ACCAAGAA		GGCGACTAAATGTAGCAC	ACAAGGCC
GGGTGCCGGATGTAGCAT	ACACTACT		ACCCTGCAAGTGTAGCAG	ACGGGCGG		ACATAGTCGTTGTAGCTG	ACCAAGAG		CTTTTGCGTGTGTAGCAC	ACAAGTAG
GGCTACCCTCTGTAGCGC	ACACTAGT		CCATCGTTTTTGTAGCCT	ACGGGGGT		TGGCACCAAGTGTAGCAT	ACCAAGGT		AACTTTCTCATGTAGCAA	ACAAGTCA
CCTAGATGCTTGTAGCCC	ACACTATA		CCAATCGACATGTAGCAA	ACGGTACT		GTTGCCGAGATGTAGCAG	ACCAAGTT		CAATGCAATCTGTAGCCC	ACAAGTCG
GATAGGACATTGTAGCTA	ACACTCAA		CCATACGGGATGTAGCCC	ACGGTAGA		CCGAATGGAGTGTAGCTT	ACCAATAA		CTTGGTGCTTTGTAGCAG	ACAATATA
TCACTGGCCGTGTAGCTT	ACACTCAG		CTTCTTTGCCTGTAGCGC	ACGGTCAC		GCCACGCGCTTGTAGCCT	ACCAATAC		TTCCAGAGCTTGTAGCGG	ACAATCAG
GCCTCAGCAGTGTAGCCG	ACACTCGG		CTAGCAGACATGTAGCAA	ACGGTCCA		ATGCCCACAATGTAGCGG	ACCAATCT		CGACATTTGTTGTAGCAA	ACAATCCC
TATACCGAGATGTAGCCC	ACACTGAG		TGACACTGAATGTAGCAT	ACGGTCGA		TATGCACCCATGTAGCCA	ACCACACG		TACTACTGCGTGTAGCCA	ACAATCGG
GACTTGCTTGTGTAGCCT	ACACTGGA		GGTTCTGATTTGTAGCTC	ACGGTCGG		AGTCCCTTGCTGTAGCAT	ACCACAGA		GCGTTGCTACTGTAGCAT	ACAATCTG
CTTATGCCAGTGTAGCAC	ACACTGGT		GCCGACATATTGTAGCAT	ACGGTGTT		TATCCCTGTGTGTAGCAT	ACCACAGG		CGCGGAACACTGTAGCGC	ACAATGAG
GGCACCCGCGTGTAGCGA	ACACTTCC		CAGAAGCACATGTAGCGT	ACGGTTAG		ACTAAAACTTTGTAGCAT	ACCACATA		TGATGTTATTTGTAGCTG	ACAATGAT
TTGAAGGTCGTGTAGCAG	ACACTTCT		CAACTGTGAATGTAGCGT	ACGTAACC		TAAGCGCCCGTGTAGCAT	ACCACGCA		GGAGCAGGTGTGTAGCAT	ACAATGCT
CTGGCATCACTGTAGCGG	ACAGAACT		GCCTGCACGTTGTAGCGT	ACGTAATA		CAGAAGCCCTTGTAGCCC	ACCACGGG		TTTGGCCTTGTGTAGCAT	ACAATGGG
GCACGCTTACTGTAGCAC	ACAGACAT		CTCGCCTCGATGTAGCAT	ACGTAATG		CCAGAACACTTGTAGCCC	ACCACGTT		GATCTATCCTTGTAGCGC	ACAATGTC
TTTGAGAAAATGTAGCTG	ACAGACTC		ATTCTTGTAATGTAGCCC	ACGTACAC		ACACCTTGCTTGTAGCAA	ACCACTAT		CAGCTTGTTTTGTAGCGT	ACAATTCA
CGGCAAGCGGTGTAGCTG	ACAGAGAC		TATTCCTAGTTGTAGCAG	ACGTACAG		CTTGCACCGATGTAGCCC	ACCACTGC		TGCATTTCCGTGTAGCAT	ACAATTGG
TCAACCCGCATGTAGCTT	ACAGAGCT		GGTGATTGCTTGTAGCTA	ACGTAGAA		GATCCATTATTGTAGCGG	ACCAGAAC		GGCTTGCTTGTGTAGCCC	ACAATTGT
TTTGCTCCTTTGTAGCCT	ACAGAGGA		AATACTCGAATGTAGCCC	ACGTAGAT		GATCAGGGCTTGTAGCGC	ACCAGAGA		AGGTAATGGCTGTAGCAA	ACAATTTC
CAACTCGCCTTGTAGCCA	ACAGAGTC		ACCCTTGCCTTGTAGCGT	ACGTAGCG		ATTCTATGCATGTAGCTT	ACCAGAGC		AGCCTCAGTGTGTAGCAA	ACACACCG
ACTTGATACGTGTAGCAT	ACAGAGTT		GCTCATGAATTGTAGCGG	ACGTAGGC		AGCACTCACTTGTAGCAC	ACCAGCCA		ACTTGCCTTTTGTAGCAT	ACACACGC
GGAAGCCCGGTGTAGCTT	ACAGCATA		CGATGTACTATGTAGCGT	ACGTATAC		CCCAACACGATGTAGCTC	ACCAGCCG		CTCACTTGCTTGTAGCCC	ACACAGCC
CGTACCACCATGTAGCGC	ACAGCCGG		CACTATGCAATGTAGCTA	ACGTATAG		AGCAGCACCTTGTAGCAA	ACCAGCGA		GCAAAAGTATTGTAGCAC	ACACAGGA
GTACCGTTTCTGTAGCAA	ACAGCCTG		CACTGCTTGCTGTAGCCC	ACGTATCT		GCACATTAGGTGTAGCAA	ACCAGCTT		GTCAGACGAATGTAGCGT	ACACAGGC
CCGAACCGTTTGTAGCAT	ACAGCGAA		GTAAGCCACTTGTAGCCG	ACGTATTG		CGGGAACTGTTGTAGCGG	ACCAGGAA		CACTAGCTTGTGTAGCCG	ACACATAC
CGCATCTTTATGTAGCTG	ACAGCGGA		ACACGACACGTGTAGCAG	ACGTCCAG		TAACTTGCTTTGTAGCGT	ACCAGTAG		CGATGCCCCGTGTAGCTA	ACACATCG
GCACCTTGCCTGTAGCGT	ACAGCGGC		GAATCCACAGTGTAGCTG	ACGTCCTT		GCTTGCAGTATGTAGCCG	ACCAGTTC		TCTGGCCTTGTGTAGCAC	ACACCCCG
ATATATGCGGTGTAGCTG	ACAGCGGT		GGCTCGTGCGTGTAGCAT	ACGTCGAA		CACTATATTGTGTAGCAT	ACCAGTTT		CATACCCATGTGTAGCCC	ACACCCGA
CCGTGTAGCATGTAGCGC	ACAGCGTC		ACCTCCGTGGTGTAGCAA	ACGTCGAG		TATAAAGATGTGTAGCTC	ACCATAAC		GGGGGCTGCTTGTAGCTG	ACACCCGT
GATCCGATCGTGTAGCTC	ACAGCTAA		TAGCGAATAATGTAGCGC	ACGTCGAT		CCACCGTGCTTGTAGCTC	ACCATAAG		ATCACCACGTTGTAGCAT	ACACCCTT
GTGGCATCTGTGTAGCAT	ACAGCTGG		GAATCTGCAATGTAGCCT	ACGTCGGA		GCACACAGCTTGTAGCCC	ACCATACC		TTGCACCCGGTGTAGCCG	ACACCTTA
CACCCGCATTTGTAGCAG	ACAGCTTA		TACAGGTGAGTGTAGCAT	ACGTCGGC		CCTTTAATTTTGTAGCCC	ACCATAGC		ACAAAACTCATGTAGCTA	ACACGACT
GGTTGACCGCTGTAGCGT	ACAGCTTC		GTGCATCCGATGTAGCCC	ACGTCGGG		GCACCCCAAGTGTAGCCG	ACCATATG		TTGCACTGCGTGTAGCGT	ACACGCAC
AACCACTCCGTGTAGCTT	ACAGGACT		CCTCAACAGGTGTAGCGG	ACGTCTAC		CCACATTGTGTGTAGCAG	ACCATCAC		CGAGACTGCGTGTAGCCC	ACACGCGA
TCGCCCAACTTGTAGCAG	ACAGGAGG		ATGAACACCTTGTAGCGC	ACGTCTAG		CGAAGACTGTTGTAGCAG	ACCATCCA		ACGGCATTGTTGTAGCAA	ACACGCGC
TTGGTCTTCTTGTAGCAG	ACAGGATA		ACCTCGCATGTGTAGCGA	ACGTCTCC		AGGCGATGTGTGTAGCTG	ACCATGCC		CGGGGGTATATGTAGCAC	ACACGGCG
CACTCTCTCATGTAGCCT	ACAGGCAG		GCTTGCAGGATGTAGCTA	ACGTCTTT		ATACTTCGCTTGTAGCCG	ACCATGGG		TCAGCAATCTTGTAGCCC	ACACGGGA
ACTTGCATTATGTAGCTT	ACAGGCGA		CGGGCGGTATTGTAGCTA	ACGTGACA		AAGCAAGTAATGTAGCGT	ACCATTAC		GTGATCTCGCTGTAGCCC	ACACGGGC
CATGAGGCTGTGTAGCTA	ACAGGCTA		GCAGCCATTATGTAGCAC	ACGTGACG		TTTACCCTCTTGTAGCCC	ACCATTTG		TCGACGCAGATGTAGCAC	ACACGTAG
TAGGGAAGCTTGTAGCCC	ACAGGCTT		TACACTAGAGTGTAGCGT	ACGTGAGA		TCGTGCATAGTGTAGCTG	ACCCAAGC		CACTTGCATTTGTAGCTA	ACACGTTC
AGCTATGAAGTGTAGCAT	ACAGGGGG		ACCCTCCATATGTAGCAG	ACGTGGAG		GAGGACTCATTGTAGCCC	ACCCAATG		GGGGCTTGCTTGTAGCCT	ACACTAAC
CGAATTCCTTTGTAGCCC	ACAGGGTA		GGTGTAAGCTTGTAGCAT	ACGTGGGA		TATGCCAAGTTGTAGCGT	ACCCACGC		GAGCTCGAGGTGTAGCAT	ACACTAAG
CACCTCAGCCTGTAGCGT	ACAGGTCG		GCCGTCATAGTGTAGCAG	ACGTGTCC		CCTTGACCCGTGTAGCAC	ACCCACTT		ATGAATTCCTTGTAGCGC	ACACTACC
CGAGCATGCTTGTAGCAG	ACAGGTCT		GGCCCTTGCTTGTAGCAC	ACGTGTTC		CACTTGCAACTGTAGCAT	ACCCAGAT		CACTATAGCTTGTAGCAA	ACACTAGA
GGATTAACCGTGTAGCTA	ACAGGTTA		GAGCACATTGTGTAGCAT	ACGTTCAA		CCCAGCTGCTTGTAGCCG	ACCCATCT		AAAAGACGCTTGTAGCAC	ACACTAGG
ACACTAACAATGTAGCTC	ACAGTAAA		ATCCACTGCTTGTAGCGT	ACGTTCAG		CCTTGCCCAATGTAGCAT	ACCCATGT		GGTTTCTTATTGTAGCCC	ACACTATG
CATACACCTTTGTAGCGG	ACAGTAGA		ATAGGTATCTTGTAGCAT	ACGTTGAA		GTCCACTGCTTGTAGCCG	ACCCATTT		GCAGTAAACTTGTAGCAG	ACACTCCC
CAGCAGCATTTGTAGCTA	ACAGTAGC		CGCCCCATGATGTAGCTG	ACGTTGCC		TCTCACCACTTGTAGCAT	ACCCCATC		GTAGCCTTGGTGTAGCTT	ACACTCCT
TCATTGTCTTTGTAGCCG	ACAGTAGG		CCCGACCCCGTGTAGCAA	ACGTTGGG		GGTGCTTGCTTGTAGCGG	ACCCCCGG		GTACGTAGGCTGTAGCGT	ACACTCTT
CAATACCACATGTAGCAG	ACAGTAGT		TTTATCTAAATGTAGCCC	ACGTTTAA		GTCAACCCCTTGTAGCGG	ACCCCGCC		CACCTACCGCTGTAGCTA	ACACTGAT
TTGCGCATACTGTAGCTC	ACAGTCAA		CAATTCTTGCTGTAGCAG	ACGTTTAC		TCTCAAAGCTTGTAGCGG	ACCCCGCG		CTCTCTAGTGTGTAGCAC	ACACTGGA
GATGGCTTGCTGTAGCAC	ACAGTCAG		GCTACCCAGCTGTAGCAG	ACGTTTAT		ACCAAGCCTTTGTAGCGC	ACCCCGGA		CCAGTGTGCCTGTAGCGA	ACACTGGG
TTTATACCAATGTAGCAT	ACAGTCCG		CACCCCTCGCTGTAGCAT	ACGTTTCT		CCACCTTGCTTGTAGCGG	ACCCCGGC		ATTTCCGAAGTGTAGCTG	ACACTGGT
GGATCGCCATTGTAGCAT	ACAGTCGA		CACTCGCATATGTAGCAT	ACGTTTTG		TTACCATACTTGTAGCAG	ACCCCTCT		GTGGCCGCCTTGTAGCAT	ACACTGTA
TGCACCCATTTGTAGCGT	ACAGTCTT		ACGGGCGTCATGTAGCTG	ACTAAACC		CGAGATGCATTGTAGCCC	ACCCCTGC		GTCCCGTGTCTGTAGCAG	ACACTGTG
CGATTAGCAGTGTAGCCT	ACAGTGCG		GTCACTAACTTGTAGCAC	ACTAAGAT		CAAGAGGTACTGTAGCAA	ACCCGAAC		ACTCTCCGCATGTAGCCC	ACACTTAT
TACGAAATAATGTAGCGG	ACAGTGGA		TCACCTGCGATGTAGCTT	ACTAAGCT		CCGGCCCGAGTGTAGCGT	ACCCGAGT		TAAGGTTCAATGTAGCTA	ACACTTTG
TTCACAAACGTGTAGCCA	ACAGTGGC		CAATCATACATGTAGCAG	ACTAAGGA		CCAACTTGCTTGTAGCGC	ACCCGCCT		CGGTTTACACTGTAGCAC	ACAGAAAG
CACTTATGTTTGTAGCAT	ACAGTGTA		CTGTAATATTTGTAGCCC	ACTAAGGG		GACTTTTGCTTGTAGCGG	ACCCGCGC		GCGTACCTCTTGTAGCAT	ACAGAACG
GATTACGAGATGTAGCAG	ACAGTGTG		GACTTGCATGTGTAGCCC	ACTAAGTA		CAACTAATGGTGTAGCGG	ACCCGCTG		CGGTGCTCTCTGTAGCGT	ACAGAAGT
TTGTAAATAGTGTAGCTC	ACAGTTAA		GGTTCTGGGATGTAGCGC	ACTAATCC		CACTTGCCTATGTAGCTT	ACCCGGTC		CACTTTAATATGTAGCGT	ACAGAATC
CACATCGAATTGTAGCTC	ACAGTTAG		ATTCTCGAAATGTAGCGG	ACTAATTT		CCTTCTGTAGTGTAGCAG	ACCCGGTT		CTGCTTAACCTGTAGCGT	ACAGAATG
CAGTACTGCTTGTAGCGT	ACAGTTCA		GTTCCAGCATTGTAGCTC	ACTACACG		CTTCCACTTTTGTAGCAC	ACCCGTAG		TCGGATGCGTTGTAGCCC	ACAGAATT
ATAGAGCTGCTGTAGCCC	ACAGTTGC		CTAGATACTATGTAGCGT	ACTACCGA		TAACTCATGATGTAGCTG	ACCCGTCA		CCGATGAGCTTGTAGCAC	ACAGACAT
GTAGAGGGTATGTAGCAT	ACAGTTTA		TCTGTTGCTGTGTAGCTA	ACTACGAC		CGAGTCTGTTTGTAGCCC	ACCCGTCC		ACAATATGATTGTAGCTA	ACAGACGC
GTATGCCGCTTGTAGCAA	ACATAAAC		TATCGCATTGTGTAGCGG	ACTACGCA		CGGCGCAATATGTAGCTA	ACCCTAGC		ATGACTGAAATGTAGCGT	ACAGACGG
ACACTGCGTCTGTAGCGG	ACATAACT		GTACGAGTTATGTAGCCG	ACTACGCG		TCCCTGCACTTGTAGCCT	ACCCTAGT		AGAAAGCCCGTGTAGCGG	ACAGACGT
CACGCTTAAATGTAGCGG	ACATACAT		TTTCCGCATGTGTAGCGT	ACTACGGA		AGTGGCATTGTGTAGCAG	ACCCTATG		AAGTCGTCCCTGTAGCAC	ACAGACTC
GCTGCCACCTTGTAGCAT	ACATACCA		CTGCCATATATGTAGCCT	ACTACGGC		ACTGGCACCCTGTAGCGG	ACCCTCCT		TCCCGAAGCTTGTAGCAT	ACAGAGAA
TTACTTGCTGTGTAGCTT	ACATACGA		GAGTCACCTTTGTAGCAG	ACTACTAC		GCACCCGAACTGTAGCAC	ACCCTCTT		TGTACTCGTATGTAGCGT	ACAGAGAT
CCCACTTCTGTGTAGCAT	ACATACGT		GTATTGGAGGTGTAGCAG	ACTACTGC		CTAAGACATCTGTAGCCT	ACCCTGAA		TCAACCCGCATGTAGCTT	ACAGAGCT
AAATCCTCAGTGTAGCAC	ACATACTG		AAAAACTGCTTGTAGCTC	ACTACTGT		AGTAACTCGGTGTAGCTG	ACCCTGGT		AAGTGTGGCTTGTAGCGC	ACAGATAA
TGGCCAAGTATGTAGCAC	ACATACTT		AAGCATTAGTTGTAGCGT	ACTAGACT		ATGTCCGCTTTGTAGCCT	ACCCTTAC		ACACTTGCTATGTAGCAC	ACAGATGG
GCAGGTCCGTTGTAGCAA	ACATATCC		CACGCTTGCTTGTAGCGA	ACTAGATT		GGAGTTCGTGTGTAGCGG	ACCCTTTG		GTGAGTCCTCTGTAGCAT	ACAGATGT
TCACTCTGTTTGTAGCCA	ACATATGG		TCTTGACAGATGTAGCAC	ACTAGCTG		AGGAGACGCCTGTAGCGT	ACCCTTTT		GGAAGCCCGGTGTAGCTT	ACAGCATA
GCGTGCAGCTTGTAGCAA	ACATCAAC		TCACTTGCCTTGTAGCCA	ACTAGGAA		TTTCATACGTTGTAGCCA	ACCGAACA		CCGCATTGGCTGTAGCGC	ACAGCCCG
GCGACCTTGCTGTAGCAT	ACATCACC		CTACCTGGGGTGTAGCTT	ACTAGGCG		CGCTCAATTATGTAGCTG	ACCGAAGA		GGCGAAAGATTGTAGCGT	ACAGCCTC
GAGGACAATATGTAGCTG	ACATCATA		TTCCTCGCTGTGTAGCAG	ACTAGTCC		GTGCCTTAGATGTAGCAA	ACCGAAGG		CCACTTTTGATGTAGCAT	ACAGCCTT
CACCTATTAATGTAGCAT	ACATCATC		ACCCAACCTCTGTAGCTG	ACTATAGC		TGTAACCCTATGTAGCAT	ACCGACAA		AACACTTGCTTGTAGCAT	ACAGCGAA
GACTATGAGCTGTAGCCA	ACATCATT		CGATCACTTGTGTAGCCC	ACTATATC		GGTGTTATACTGTAGCGC	ACCGACAC		GGCCTCGCGTTGTAGCCC	ACAGCGAG
AGAGGTATGGTGTAGCGA	ACATCCAA		TGTTCCCGCTTGTAGCGC	ACTATATT		TGAGGCCTTGTGTAGCGT	ACCGACAT		CCCTCCAACTTGTAGCAG	ACAGCGAT
CTACATGGGGTGTAGCCA	ACATCCCA		TTGCATTATGTGTAGCCC	ACTATCAT		CATGCGAGCCTGTAGCAC	ACCGACCC		AACCTACGCGTGTAGCGT	ACAGCGCG
CACTTGCAAATGTAGCGC	ACATCCCT		CTTGGCGCCTTGTAGCCC	ACTATCCA		TCAACTGCAGTGTAGCTT	ACCGACCG		TTACTTCTTTTGTAGCGG	ACAGCGGA
CTTATTATCTTGTAGCCC	ACATCCGC		CACTTTGTAGTGTAGCAA	ACTATCCG		CCGGTACGGTTGTAGCAC	ACCGACTT		CTGCCTGCTTTGTAGCTA	ACAGCGGT
TCCCGAGCATTGTAGCCT	ACATCCTA		CACTGAGCGCTGTAGCAC	ACTATCTG		CAACAGTCCTTGTAGCAC	ACCGAGAA		ACAAGCACTATGTAGCAT	ACAGCGTC
CATAAACATGTGTAGCTA	ACATCCTG		TGATGTCGCTTGTAGCAC	ACTATGTT		GGTGCACAAGTGTAGCCC	ACCGAGGT		TGATATAACCTGTAGCTG	ACAGCTGC
TGACGCAGCTTGTAGCTT	ACATCGCA		CACTTTGCTATGTAGCTC	ACTATTAG		ATACCTTGCATGTAGCAT	ACCGATAA		CAGCTAGCAATGTAGCGT	ACAGGACG
CCAGGACCGTTGTAGCAG	ACATCGCC		CTTCTTGCCATGTAGCAT	ACTATTAT		ACCAGAAATGTGTAGCGG	ACCGATAG		GGACTTCTACTGTAGCTA	ACAGGACT
TTGCTTGCCATGTAGCGT	ACATCGGC		AGTATTGCATTGTAGCGT	ACTATTCA		CTCACTATGATGTAGCCC	ACCGATCA		GACGGTTCTTTGTAGCCG	ACAGGAGC
TACTTATCCGTGTAGCGT	ACATCGGT		CCAACTTGTTTGTAGCAT	ACTATTGT		TCCGGGCCAATGTAGCCC	ACCGATCC		GGAACCAGCGTGTAGCCT	ACAGGATA
TTACATTCGATGTAGCAG	ACATCGTA		TTGCAATGCGTGTAGCCC	ACTCAAGT		CGGAGGGGTGTGTAGCGC	ACCGATCG		GCGAGCAGACTGTAGCTT	ACAGGCCT
GCCGCAATCGTGTAGCTA	ACATCGTC		GCACCTCGTATGTAGCAC	ACTCACCA		GTCCCACAGTTGTAGCAG	ACCGCAGA		TCTGGGCAAGTGTAGCTA	ACAGGCGG
TCCACTGCAGTGTAGCTA	ACATCTAC		CAGAATCCACTGTAGCAT	ACTCAGAC		ACTTAATATTTGTAGCTC	ACCGCCTA		TAGGGAAGCTTGTAGCCC	ACAGGCTT
GCAACAATCCTGTAGCCC	ACATCTCG		GCTGCATACCTGTAGCTC	ACTCAGGA		CCAGCTCTAATGTAGCGC	ACCGCCTC		GCGATTTCGTTGTAGCGC	ACAGGGAC
AGCCTCGTCATGTAGCAG	ACATCTGG		AATCGGGTGCTGTAGCAG	ACTCATAC		TGGAAAAGGGTGTAGCGT	ACCGCGAA		TCGATTCAGTTGTAGCCG	ACAGGGCA
CCCACTTCAGTGTAGCAT	ACATCTTA		GCCACAATGATGTAGCAT	ACTCATAT		ACGAATTGCTTGTAGCGT	ACCGCGAT		CCCTGGCCTTTGTAGCTA	ACAGGGGT
GTTCCCACAATGTAGCGC	ACATGAAG		GTATTCTGCTTGTAGCCT	ACTCATCA		GAGCACAAGTTGTAGCAA	ACCGCGGA		TGTCGCCAAATGTAGCTC	ACAGGTAA
AATTGCAGTTTGTAGCCG	ACATGACA		GGGGAGCGGATGTAGCTA	ACTCATGT		GTAACCGTCCTGTAGCCA	ACCGCGGT		TTCACAGTATTGTAGCAG	ACAGGTAG
CCCTTACCTTTGTAGCAT	ACATGATA		CAGGCCCGAGTGTAGCAT	ACTCCACT		CACGCTTCAGTGTAGCAG	ACCGCTAG		AGCCTCACGATGTAGCTA	ACAGGTCA
ATGGACTCAGTGTAGCGT	ACATGATC		CCTTGTCAGGTGTAGCTA	ACTCCAGT		GTCTCTACGGTGTAGCGC	ACCGCTCG		AACACTTGCCTGTAGCGC	ACAGGTCC
TCTACTAGCTTGTAGCAT	ACATGCAA		GTAGCTAATATGTAGCCC	ACTCCATT		ACTGGCCTAGTGTAGCCC	ACCGCTTC		CGAGCATGCTTGTAGCAG	ACAGGTCT
AATAGCCACTTGTAGCAA	ACATGCAC		CTTTAGAACGTGTAGCCA	ACTCCCCT		CCGGAGAACATGTAGCCA	ACCGCTTT		ATTAGATAGTTGTAGCTA	ACAGGTGG
CGGTGGCTGGTGTAGCGG	ACATGCAG		GCCACTTGCTTGTAGCTG	ACTCCCGA		GTCCCGCAGTTGTAGCAC	ACCGGAAC		CTCTGTGGCATGTAGCAC	ACAGTAAC
TATTGACACGTGTAGCAT	ACATGCCA		TTGCAATTCATGTAGCAC	ACTCCCTA		TGCCCGCTCATGTAGCGA	ACCGGAAG		GCACTACGCTTGTAGCCT	ACAGTAAT
CATGCTGCGTTGTAGCAT	ACATGCCC		TGCTATAGAGTGTAGCGT	ACTCCGGT		CATTCCATTTTGTAGCCA	ACCGGAAT		CTCACCCGTGTGTAGCAG	ACAGTATA
GTTACCCCCTTGTAGCGA	ACATGCGA		TGGCACCCTTTGTAGCAC	ACTCCTCT		GTTTCCTGGCTGTAGCCT	ACCGGAGG		CCCGACGCTATGTAGCAT	ACAGTATC
CATAACTGCTTGTAGCAA	ACATGCGT		TTATCCTGAATGTAGCGC	ACTCCTGG		GTAGCAACGGTGTAGCAA	ACCGGATC		TCATGACGGGTGTAGCAC	ACAGTCAC
CAAAGCCTGGTGTAGCTA	ACATGGAG		GTCTAAGAGTTGTAGCGC	ACTCCTTG		GCATTTCTTATGTAGCTG	ACCGGCAC		GTCAGCTGAGTGTAGCTC	ACAGTCAG
GATACTGTGTTGTAGCTA	ACATGGAT		CCTTGCGCCATGTAGCCA	ACTCGACT		TTTACAGCCATGTAGCCC	ACCGGCTA		GGATCGCCATTGTAGCAT	ACAGTCGA
AACCCGAAGATGTAGCGT	ACATGGTA		GGCATTGGCATGTAGCGC	ACTCGAGA		TTACGCCGCGTGTAGCAG	ACCGGGAC		TGAGCTTCAATGTAGCCA	ACAGTGAC
AGCCCACGCTTGTAGCCT	ACATGGTC		CACTTTGCCTTGTAGCCG	ACTCGAGG		GAGGAGCTGGTGTAGCAT	ACCGGGCA		GGTCATCTGGTGTAGCAC	ACAGTGCT
TCGCACCCCTTGTAGCCT	ACATGGTG		TTTCTGCTGGTGTAGCAC	ACTCGATG		TGACCTAGCGTGTAGCTT	ACCGGTAG		GTCACAGACGTGTAGCTG	ACAGTGGG
GATTAGAACGTGTAGCGG	ACATGTAG		TCACCTTGCTTGTAGCCT	ACTCGCTG		TAATGCACCGTGTAGCCT	ACCGGTGC		GTATCCACTATGTAGCAC	ACAGTGTC
ATCCCGAGAGTGTAGCAT	ACATGTCT		ACTTTAGCAGTGTAGCCA	ACTCGGCA		GTACCCCTCTTGTAGCAT	ACCGGTTT		CACATAATCTTGTAGCAA	ACAGTTAA
GAAAACCATATGTAGCTG	ACATGTTC		ACATCCATTATGTAGCGT	ACTCGGGG		AACACCATAATGTAGCCC	ACCGTAAA		ATACCAACCCTGTAGCGC	ACAGTTAC
GTTGAGCGTATGTAGCAT	ACATGTTT		TGATACTTCCTGTAGCGC	ACTCGGTA		TTGCTGCTATTGTAGCAC	ACCGTAAC		GGAGCCCGGGTGTAGCAT	ACAGTTCG
GGGACCCGAGTGTAGCAC	ACATTAAA		GGCAGTGTGATGTAGCTA	ACTCGTCA		AGAATAAGTGTGTAGCTG	ACCGTACA		CGTACTCAAGTGTAGCCG	ACAGTTGT
CGTATAAGTATGTAGCAC	ACATTACG		AATACGCGTCTGTAGCAA	ACTCGTGC		GTAAATCCCTTGTAGCAT	ACCGTACC		CCCCATCGCTTGTAGCAT	ACAGTTTA
GTGGGTAGGGTGTAGCCT	ACATTACT		AGCACTATTGTGTAGCAT	ACTCGTGT		AGGCTAAGGTTGTAGCCC	ACCGTACT		TTGCATTCCATGTAGCAC	ACATAAGC
AGGCATACCTTGTAGCAT	ACATTAGT		TCTCTGTACTTGTAGCGT	ACTCGTTC		ATGCCCGCTCTGTAGCAG	ACCGTAGT		TGGGCCGTAATGTAGCCC	ACATAATG
CATTACAGTATGTAGCAT	ACATTCAT		ACCAGTTTGCTGTAGCAC	ACTCTAAT		CAATATTCGATGTAGCAT	ACCGTATA		CCGTGTGTTGTGTAGCGT	ACATACCT
CTCTTGTAAATGTAGCGG	ACATTGAT		CCTTGTTTCATGTAGCTA	ACTCTACC		CTGCCCGGCCTGTAGCAA	ACCGTATC		TTCCTGTGTATGTAGCAC	ACATACGC
ACGGAGTGGGTGTAGCGG	ACATTGCA		GTCCGGAGCATGTAGCAG	ACTCTAGG		ATGGACCTTATGTAGCAG	ACCGTCAT		GTTCTTAGTATGTAGCCT	ACATACTC
GTTAAGCTGTTGTAGCTC	ACATTGCC		AGTGTCAAGTTGTAGCCC	ACTCTATG		AGCTGGAGGCTGTAGCAA	ACCGTCCG		GTATTCCTAGTGTAGCTT	ACATATTT
GTACTCAGCGTGTAGCTA	ACATTGCT		GTGAACACACTGTAGCAG	ACTCTCAC		CACTTCAAGTTGTAGCTT	ACCGTCCT		GTCAAGCCTGTGTAGCCC	ACATCACT
AGAATCAGGGTGTAGCGT	ACATTGGC		GATATAAAACTGTAGCAT	ACTCTCTG		GCGTTCTCATTGTAGCTG	ACCGTGAA		TCAATTCACTTGTAGCGT	ACATCCAA
GCCGACGACGTGTAGCCA	ACATTGGT		CTACGAGAATTGTAGCGA	ACTCTGAG		CTAGAGTACATGTAGCGG	ACCGTGGA		GTGGCACCCGTGTAGCGC	ACATCCGG
CACTTGCTATTGTAGCTG	ACATTGTC		ATTACATACGTGTAGCAA	ACTCTTCG		CTATCAGAAGTGTAGCTA	ACCGTGGG		ACTAGCAGCTTGTAGCTC	ACATCGAA
TTTAACCACATGTAGCGC	ACATTGTG		GTCCCCGAGATGTAGCAC	ACTCTTGG		TCATAACACGTGTAGCAC	ACCGTTGT		TTGACAGGCCTGTAGCCT	ACATCGAC
CCGACCTGCTTGTAGCTA	ACATTTAA		TATATCGGATTGTAGCCC	ACTGAAGC		GTGCTTTGCTTGTAGCAC	ACCGTTTA		CTTTCGGTTGTGTAGCAG	ACATCGAT
AACCTCCTTTTGTAGCGC	ACATTTCG		CCAGTCCGACTGTAGCAA	ACTGACGG		GGTCCCCGAGTGTAGCGC	ACCTAAAC		ACTAGCCATGTGTAGCTC	ACATCGTA
GTCGACCCGATGTAGCGC	ACATTTGC		TCCAAGACTGTGTAGCCC	ACTGAGAA		CAGGGCACACTGTAGCCA	ACCTAAAT		CCTGGCCAGTTGTAGCAT	ACATCGTT
GTCCTGCCTTTGTAGCGC	ACCAAAAG		GAGCCCTATGTGTAGCCG	ACTGAGAC		CCCCCTTGTTTGTAGCGA	ACCTAACC		ATCCATTACTTGTAGCAG	ACATCTAA
CACTTGCGCTTGTAGCCG	ACCAAATC		GTGTCGTCTTTGTAGCTC	ACTGAGCA		CCGTGGCACCTGTAGCAT	ACCTAATA		GTAGGACGCATGTAGCCC	ACATCTAG
AAAGGCCCCGTGTAGCTC	ACCAACGG		CATTATGCGTTGTAGCGC	ACTGAGGA		CTCATATGCTTGTAGCAG	ACCTAATC		GAACTCCTCTTGTAGCTT	ACATCTTA
AGAGCACACTTGTAGCGA	ACCAACTA		GACCATATCATGTAGCGG	ACTGATAG		TGGCCGCACCTGTAGCTG	ACCTACCT		GTAATCTACATGTAGCGA	ACATCTTC
ATTAGATGCTTGTAGCTA	ACCAAGAC		GTATTTCGTGTGTAGCTA	ACTGATCC		CACGTAGCATTGTAGCAT	ACCTACGG		GAGAAGTCCATGTAGCGA	ACATCTTG
CCAAACTTCTTGTAGCTT	ACCAATGT		GAAACAAGCGTGTAGCCA	ACTGATCT		AGACGTGGCATGTAGCAT	ACCTAGAG		CTCGAAGCGTTGTAGCTA	ACATGAAC
CTGCAACTATTGTAGCTG	ACCACAAT		GTTCATCTTGTGTAGCTA	ACTGCCAT		GAGTTCGCCTTGTAGCCA	ACCTAGGA		GCAGCTCCAGTGTAGCAC	ACATGAGG
TTTTATCAGGTGTAGCAC	ACCACACC		GTAGGCTTAATGTAGCTG	ACTGCCGC		CACCTTTACTTGTAGCAC	ACCTAGTC		CCCTTACCTTTGTAGCAT	ACATGATA
TATCCCTGTGTGTAGCAT	ACCACAGG		TATTGGTCCATGTAGCTG	ACTGCCTG		TTGCTGCAAGTGTAGCCC	ACCTATCC		ATGGAACGTTTGTAGCAT	ACATGATT
AAAACTTGCTTGTAGCTA	ACCACATC		TCGGGAGCCCTGTAGCAT	ACTGCGAA		CCTTGCTTAGTGTAGCGA	ACCTATCG		GTGGCCCCCATGTAGCAC	ACATGGAT
GTGATCCACTTGTAGCCC	ACCACCAT		TACGGTGTTCTGTAGCCC	ACTGCGGG		GGGTATTGCTTGTAGCAA	ACCTATGG		GCGGTCATAATGTAGCCT	ACATGGCA
CAAAGACATATGTAGCGC	ACCACCGA		GGATTCCACATGTAGCGC	ACTGCGTA		ACTCTTACCTTGTAGCTG	ACCTCAAC		GTCACTGGGATGTAGCTC	ACATGGGA
CCACTCGCAGTGTAGCCT	ACCACCGG		TATACTGAGTTGTAGCGG	ACTGCTAG		GGTCAGCATTTGTAGCCC	ACCTCACG		CCCCGCAATATGTAGCCC	ACATGGGG
CTTGGTTGCATGTAGCGC	ACCACCTG		CTAATTAATATGTAGCGG	ACTGGAAG		GGTCTCCGCTTGTAGCAT	ACCTCACT		GCACCTACACTGTAGCTT	ACATGGTG
CTGCAATTTGTGTAGCAT	ACCACTAA		CTTTAGCCATTGTAGCTC	ACTGGACC		TGACGATCCTTGTAGCAG	ACCTCCAC		GACAATGATATGTAGCGG	ACATGTAG
TTTTAATAGTTGTAGCAT	ACCACTAT		CGTTATCCTCTGTAGCCG	ACTGGAGG		ACGGCAACCTTGTAGCAT	ACCTCCAT		GGGCAAACCATGTAGCGC	ACATGTCC
GGGCCCCCGATGTAGCAT	ACCACTGG		AGACTCCGTCTGTAGCTC	ACTGGCAC		ATTCTCCGTGTGTAGCGG	ACCTCCCC		GATTTTCATTTGTAGCCG	ACATGTCG
GCAACACACTTGTAGCAG	ACCACTGT		CCTGATTCCATGTAGCAG	ACTGGGAA		CGTGCAAGGCTGTAGCTA	ACCTCCCG		AATGCTGGATTGTAGCAA	ACATGTGC
CACTTGTTCTTGTAGCGG	ACCACTTA		GAGGTACACGTGTAGCAC	ACTGGGAT		GAGGGCCACATGTAGCGA	ACCTCCCT		AGAGCCCGCGTGTAGCTA	ACATGTGG
TACTTTAGCATGTAGCCA	ACCAGAAA		TCGGTCTCGCTGTAGCCC	ACTGGTAA		CTATGCTTGCTGTAGCTG	ACCTCCGG		GATACTCGCTTGTAGCCA	ACATTAAG
CACGTTTGCTTGTAGCGT	ACCAGAGA		GGTGCCAGTGTGTAGCTC	ACTGGTCC		GGTTGCCGGCTGTAGCAA	ACCTCGAC		TCTGTGGTAATGTAGCCC	ACATTACC
ATCTCTACGATGTAGCCT	ACCAGCTG		TCTAACAGAATGTAGCCC	ACTGTACT		CTGGCACCAATGTAGCTA	ACCTCGTC		GGGTATTCAGTGTAGCTA	ACATTATC
GTTCAGCATGTGTAGCAG	ACCAGGTA		CACTATGCTTTGTAGCAC	ACTGTAGG		TACGCGTGCATGTAGCCT	ACCTCTAA		TCTATATTGTTGTAGCCG	ACATTATT
AACCCGATGATGTAGCAG	ACCAGTCA		TTGTCCATTTTGTAGCCA	ACTGTCAA		GCTCCATTGCTGTAGCAA	ACCTCTCG		ATTGCATTTGTGTAGCAA	ACATTCAA
AGGCTCAGCTTGTAGCGG	ACCAGTCC		TTGTTATGCTTGTAGCAC	ACTGTCCA		TGGATTCTAGTGTAGCAG	ACCTCTCT		CAGCGCCTAATGTAGCAA	ACATTCAC
ATAATCCTTGTGTAGCTT	ACCAGTCT		TCTTGTTTGCTGTAGCAC	ACTGTCCC		AGAGCCACCTTGTAGCTG	ACCTCTTC		GGTTAACCCCTGTAGCCT	ACATTCCA
TGACCACCAGTGTAGCAC	ACCAGTTG		CGCGCGACGATGTAGCCC	ACTGTCCG		GTCGCCGTAGTGTAGCCC	ACCTCTTG		GAATTACCGTTGTAGCAG	ACATTCGT
CAATATGGTTTGTAGCGC	ACCATAAA		CGCCTTGGCTTGTAGCGA	ACTGTCCT		TGTGCTGGTCTGTAGCAG	ACCTGAGC		GAGAACCGCTTGTAGCCA	ACATTGAA
CACTCCACTTTGTAGCTG	ACCATAAG		AGCAGATGTCTGTAGCGC	ACTGTCGC		ATCGGGTTAATGTAGCAA	ACCTGATA		AATTCCCACTTGTAGCAG	ACATTGAG
AATGCCCTGGTGTAGCTA	ACCATAAT		AAATCGACCATGTAGCGG	ACTGTCTA		TATAATTGCTTGTAGCGC	ACCTGCCA		CTCTAACTGTTGTAGCAG	ACATTGAT
GACAGACCGGTGTAGCTG	ACCATACT		GATTCCTATTTGTAGCAT	ACTGTGAT		AATAATAAGGTGTAGCGC	ACCTGCGT		TGGTTCGAAGTGTAGCTA	ACATTTCA
GAACCCACCTTGTAGCTG	ACCATATG		TCTCACGCAGTGTAGCGC	ACTGTGCC		CATATAGAGGTGTAGCGA	ACCTGGAC		AGGGACCGCTTGTAGCTT	ACATTTGT
GGAAATACGGTGTAGCAA	ACCATCTG		CCCACCACCTTGTAGCAT	ACTGTTGC		AACTGAACCTTGTAGCCA	ACCTGGGT		ATGCTGTTTTTGTAGCCT	ACCAAATG
GGTAGAGGAGTGTAGCAG	ACCATCTT		GTCCCTTGTTTGTAGCTT	ACTTAAAA		CTGGCAAAGATGTAGCCC	ACCTGTGT		CTTGACAACATGTAGCGT	ACCAAGCA
GAGAAAGCCCTGTAGCGC	ACCATGAG		AGCCTTCTACTGTAGCGG	ACTTAAAG		TACGTCCATATGTAGCAG	ACCTGTTA		GACAGATTAATGTAGCGC	ACCAAGCC
CATTTAGCATTGTAGCCC	ACCATTAT		GATTACCCATTGTAGCAA	ACTTAACG		ATTTCTTCGCTGTAGCTA	ACCTTCAT		TGACCATTAATGTAGCAT	ACCAAGCT
GACTTGCATATGTAGCCT	ACCCAACA		TGGAGAGGGCTGTAGCGT	ACTTAAGA		TGGTTTGCCATGTAGCCC	ACCTTGGA		TCCAAATCCGTGTAGCTA	ACCAAGGC
TCATATTGCCTGTAGCGC	ACCCAAGG		ATCCACCTTGTGTAGCTT	ACTTAATC		CCTATTATTGTGTAGCAC	ACCTTTAC		CAGGGGGCCATGTAGCTG	ACCAAGTG
TCATCCCAAGTGTAGCAG	ACCCAATA		TTCCACATATTGTAGCAT	ACTTCCAG		CGAATTCCAATGTAGCAG	ACGAAAAT		CCGAATGGAGTGTAGCTT	ACCAATAA
ACGCCTGGTGTGTAGCGT	ACCCAATG		GGCTTTGACTTGTAGCAT	ACTTCCGG		TAGGCATAAATGTAGCGC	ACGAAAGC		GATCATGTGTTGTAGCAT	ACCAATAT
CGTGCAGCGGTGTAGCGT	ACCCAATT		TCAGCAATTTTGTAGCGC	ACTTCGAT		TTGCATTCCTTGTAGCGG	ACGAAAGG		GCCTTAGCCTTGTAGCAG	ACCAATTA
ACTATAAGCTTGTAGCCA	ACCCACAG		GCAGTGTTTTTGTAGCAG	ACTTCGTG		TGACCGACGCTGTAGCAG	ACGAACAC		CCACTCGCAGTGTAGCCT	ACCACCGG
CATATAGAATTGTAGCTC	ACCCACAT		AGTCCAATGCTGTAGCGT	ACTTCTGT		TGATTTTGGCTGTAGCTA	ACGAACCC		TTAAGCCGACTGTAGCGT	ACCACCTC
GTGCAGGAATTGTAGCCC	ACCCACCC		CTAGCACCGATGTAGCCG	ACTTGAAA		TTAACGGTCGTGTAGCGC	ACGAAGCA		TTTCTCCCGGTGTAGCAT	ACCACCTT
AAATTCCACTTGTAGCCC	ACCCAGAT		CGAGACGCTCTGTAGCGC	ACTTGAAG		CAATGCTATATGTAGCCC	ACGAAGCG		GGCCCCCGAGTGTAGCCT	ACCACGGC
GGGCCGAAATTGTAGCTG	ACCCAGCC		CATACTCGAGTGTAGCCC	ACTTGAAT		ATCATTCCCATGTAGCAG	ACGAAGGG		GTTCTTGGTTTGTAGCTC	ACCACGGG
GCGGGGATCATGTAGCCT	ACCCAGTA		TCTCCACGCTTGTAGCAA	ACTTGAGA		TCTCGTAAAGTGTAGCAG	ACGAAGGT		ACCCGAGCTATGTAGCCG	ACCACGGT
TATGCCGCCTTGTAGCAG	ACCCATAT		GTTCCACAATTGTAGCAT	ACTTGGAT		GAAGTCACCGTGTAGCAT	ACGAATAG		GCTCCCGAGTTGTAGCAT	ACCACGTC
GGCATCCGCTTGTAGCAT	ACCCATCC		GGGACCCGCTTGTAGCCC	ACTTGGGA		GTGTTATTAGTGTAGCAG	ACGAATAT		AACTGCCAGTTGTAGCAG	ACCACTAC
CATCTATTCGTGTAGCAT	ACCCATGT		CTTCACCCGATGTAGCTT	ACTTGGGT		GTACCCGGACTGTAGCAT	ACGAATCT		CCTGGCCCGATGTAGCCC	ACCACTTG
TCTAAGCGGCTGTAGCAA	ACCCATTG		TTCCCAGCATTGTAGCTA	ACTTGTAA		TCCGCGCATTTGTAGCAC	ACGAATGC		CATTTTTACTTGTAGCAG	ACCAGAAA
GGCGCCACTTTGTAGCAT	ACCCCAGA		TGACACACTATGTAGCAC	ACTTGTAG		GTATAAGGCATGTAGCCC	ACGAATTA		AACTATTCTGTGTAGCCA	ACCAGAAT
CGTACACGGGTGTAGCGT	ACCCCAGG		GTGTCCAGGCTGTAGCAC	ACTTGTTA		GGCTGAAAGGTGTAGCAC	ACGAATTT		ATGGCACCAATGTAGCAA	ACCAGACG
AGAACAGCCGTGTAGCAG	ACCCCCAC		GCCTAAGCATTGTAGCTT	ACTTTATC		CTTCCCCACTTGTAGCAT	ACGACAGT		GTCGATCTGGTGTAGCAA	ACCAGCCC
GGTGCTTGCTTGTAGCGG	ACCCCCGG		CGGATACGTTTGTAGCTA	ACTTTATT		TTACGCTATATGTAGCAC	ACGACATG		ACCCGTGAGATGTAGCAC	ACCAGCCT
GTTTGCCGTTTGTAGCAC	ACCCCCTG		GGTACAAGCTTGTAGCCC	ACTTTCCC		GTTAATCGCATGTAGCAG	ACGACCCT		AACACACCAGTGTAGCGT	ACCAGCGA
GTATTACAGATGTAGCTA	ACCCCCTT		TGTGACCCAATGTAGCGC	ACTTTCGG		TGCCTGGTCCTGTAGCCA	ACGACCGC		GACTTTCACGTGTAGCAG	ACCAGCGG
CTTTTGCGGATGTAGCGT	ACCCCGAT		GCAGCACGGCTGTAGCTG	ACTTTCGT		ACGGGCGGACTGTAGCCC	ACGACCTG		AGGGGAAAGATGTAGCTA	ACCAGCTC
GCGCAGCTGTTGTAGCGG	ACCCCGCA		GAGCGATTGCTGTAGCAG	ACTTTGGC		AAACGAGGCGTGTAGCCC	ACGACGAA		GCCATCCCCTTGTAGCAT	ACCAGGAC
ACCAAGCCTTTGTAGCGC	ACCCCGGA		GATAGATTGGTGTAGCTA	ACTTTGGT		GATCACACGGTGTAGCGT	ACGACGGT		GTCAGCATGATGTAGCCG	ACCAGGCT
ATCTCAAGCTTGTAGCCG	ACCCCGGC		CGGGTGCACTTGTAGCAT	ACTTTTAT		GAGGTCTGCTTGTAGCAT	ACGACGTG		GCTCAATTTTTGTAGCAG	ACCAGTCG
ATTACTAATATGTAGCTG	ACCCCGGG		CGAGGACGATTGTAGCAG	AGAAAACC		CCATAGAGATTGTAGCGC	ACGACTCA		TATTATGTAATGTAGCTC	ACCAGTGC
CCGGGCAAAGTGTAGCAG	ACCCCGTT		TTAATAGATCTGTAGCGT	AGAAACGC		GATTCCACTTTGTAGCAC	ACGACTCC		TGATCTACATTGTAGCTC	ACCAGTGT
TTTCTTATATTGTAGCAT	ACCCCTAC		ACATTATAGATGTAGCAC	AGAAAGGC		TCCGGTCGAGTGTAGCGC	ACGACTGC		AACAGTCCAGTGTAGCGA	ACCAGTTA
CCACTTGCAATGTAGCAA	ACCCCTCC		GCCACTATAATGTAGCAT	AGAAATAA		GCGCTTAACCTGTAGCGG	ACGACTGT		TCTAGATGCTTGTAGCTG	ACCATAAA
GGACTTAGCATGTAGCAC	ACCCCTCG		TAATCCAGTATGTAGCTC	AGAAATCC		CCTGACGGGTTGTAGCAC	ACGAGAAC		AATGCCCTGGTGTAGCTA	ACCATAAT
GGTTATCATGTGTAGCAC	ACCCCTTT		GTACCTTTCTTGTAGCAT	AGAAATCT		GTTGAATGCTTGTAGCGG	ACGAGCCA		CAACCACATGTGTAGCTG	ACCATACA
CCCTGCAGTTTGTAGCCA	ACCCGCGG		TTCTAAACCTTGTAGCAT	AGAAATTA		CGGTTCCAGATGTAGCGC	ACGAGCGT		TGTGAGTGCTTGTAGCAT	ACCATACC
ACTTGCTGCATGTAGCCC	ACCCGCGT		GTGAAATGATTGTAGCGC	AGAACACC		ACTTGACGCATGTAGCAA	ACGAGTAA		TTCACTCACTTGTAGCAA	ACCATACG
ATGAACTACTTGTAGCCT	ACCCGGAC		GGAAGCATCATGTAGCAA	AGAACATC		CGACTGCTTTTGTAGCCC	ACGAGTAC		GTTGCATGCTTGTAGCCA	ACCATAGG
ACTACAATTCTGTAGCGC	ACCCGTCC		ATTTCCCCGGTGTAGCTC	AGAACATG		TCTTCAAACGTGTAGCAG	ACGAGTGG		GAACCCACCTTGTAGCTG	ACCATATG
CCCGAAAGCTTGTAGCAT	ACCCGTTT		CACTACGTATTGTAGCAT	AGAACATT		TCCTTCCAATTGTAGCTG	ACGAGTGT		TCCAGAAGCTTGTAGCAC	ACCATCAC
GCTTGTTCAGTGTAGCTG	ACCCTAAA		CGCGGTGTGATGTAGCCG	AGAACCTG		ACCTCCTGCTTGTAGCAA	ACGATAAC		TATGCCAATTTGTAGCGC	ACCATCGG
AATCTCTGATTGTAGCCC	ACCCTACA		CATTTCGCGGTGTAGCTG	AGAACGCG		CTCTGCATAGTGTAGCCA	ACGATAAG		CTACTTAGCTTGTAGCCG	ACCATCTT
GAATCTACGTTGTAGCAA	ACCCTACC		TTTGTGACAATGTAGCTA	AGAACGGT		CGATCTAGCTTGTAGCTA	ACGATAGC		GCAGACATCGTGTAGCCT	ACCATGAT
TCTACCAAGTTGTAGCGT	ACCCTCAC		ACCTTGCCATTGTAGCAG	AGAACGTT		GATCCACTTTTGTAGCGC	ACGATAGG		TGCATCAGCATGTAGCCC	ACCATGCC
TTGGGTCACGTGTAGCTA	ACCCTCCC		ATCGATAATATGTAGCGC	AGAACTCC		GCACCATGCTTGTAGCGC	ACGATATT		CGCTTACATATGTAGCTT	ACCATGGT
AAAGTTCAGATGTAGCGC	ACCCTCCT		CTTAGGGAAGTGTAGCCC	AGAACTCT		GTGGCACCCATGTAGCGC	ACGATCAG		GGTGCCTTGATGTAGCCC	ACCATGTT
TCTCTAGTTTTGTAGCAC	ACCCTCGA		CTAAAATCCTTGTAGCAT	AGAACTTC		ACCCGTTCATTGTAGCGG	ACGATCAT		GTATTGCACTTGTAGCAT	ACCATTTT
ACATCGTCACTGTAGCCT	ACCCTCGG		GCAACCACATTGTAGCTT	AGAAGACA		AATCTTCGGCTGTAGCTG	ACGATCCC		TCTGAGCAGTTGTAGCAC	ACCCACGT
GCCTCATAGGTGTAGCAG	ACCCTGGA		ATTGCACCCCTGTAGCAC	AGAAGAGA		ACATAGATTTTGTAGCGC	ACGATCGT		GTTCCCAATATGTAGCAC	ACCCAGAA
GCCTCGACAGTGTAGCAG	ACCCTGTT		TTCCTCAAGATGTAGCGC	AGAAGCCG		ATTGCTTACATGTAGCTA	ACGATCTA		TATGCTTTCCTGTAGCGC	ACCCAGAT
TTACAACCCTTGTAGCGG	ACCCTTCC		CGGGACTCTATGTAGCCT	AGAAGCTC		ATCGGCTTGGTGTAGCCG	ACGATGGC		GCGGGGATCATGTAGCCT	ACCCAGTA
CCCACTTGTATGTAGCCC	ACCCTTTA		ATCATGTCGATGTAGCAA	AGAAGCTG		GTAATTCCCTTGTAGCAC	ACGATTCA		TTGTTGCATGTGTAGCTG	ACCCATAC
GCAAACACGGTGTAGCCC	ACCGAAAA		GAACTACAGTTGTAGCAG	AGAAGGAC		TATCCACTGTTGTAGCAC	ACGATTCC		CCTTGCCCAATGTAGCAT	ACCCATGT
AGACCCTTGGTGTAGCAC	ACCGAAAC		GGAGCCTTCATGTAGCCC	AGAAGGCC		ATACACTACGTGTAGCCT	ACGATTGG		CTACCACTATTGTAGCCC	ACCCCACT
GCACCAGTTATGTAGCGC	ACCGAACA		CACCACTTAGTGTAGCCT	AGAAGGTG		CCAAATGCGGTGTAGCCG	ACGCAAGA		CCTTTCCTGGTGTAGCGT	ACCCCAGG
CATACGAGAGTGTAGCGC	ACCGAAGT		AAGCCTTATGTGTAGCCC	AGAATATC		TAAATGTGCCTGTAGCTC	ACGCAATG		TCTCGAGTTATGTAGCCC	ACCCCATG
TTACCTTGCTTGTAGCAG	ACCGACAA		CACCTACAGCTGTAGCTC	AGAATCTT		AATAACAGTGTGTAGCCT	ACGCACCG		CACCCGACTCTGTAGCCT	ACCCCCCA
CACACTGCCTTGTAGCTT	ACCGACAG		TCTGCCACCTTGTAGCAC	AGAATGCG		TTCCTCTACCTGTAGCGA	ACGCACCT		GTTTTCGACCTGTAGCAG	ACCCCCCC
TAGAATTCGATGTAGCAG	ACCGACGT		CTGGCAAACTTGTAGCAT	AGAATTGG		GTTGTAATTATGTAGCTG	ACGCAGAG		CTGGACCCTCTGTAGCCA	ACCCCCCT
TTTATGAGACTGTAGCAT	ACCGACTC		CAAGACCTATTGTAGCTT	AGAATTTT		AATGCCGCTGTGTAGCTT	ACGCAGCA		TTCACTTGCTTGTAGCCA	ACCCCGAA
ACCTATCCAATGTAGCTA	ACCGACTT		CTTGTTAAAGTGTAGCGC	AGACAAGG		CTGCTAACTTTGTAGCTG	ACGCAGCC		GGCTGTGCCTTGTAGCGT	ACCCCGAC
CTTCTTTATGTGTAGCAG	ACCGAGAT		AATACCTCATTGTAGCAT	AGACACCG		TTGGTACCTATGTAGCTA	ACGCAGGA		CGCTTATGCTTGTAGCCA	ACCCCGCG
GTCGTCGTGTTGTAGCGC	ACCGAGTG		TACGACAGGTTGTAGCTA	AGACACTC		GAGCTTCTCATGTAGCAT	ACGCATAC		TTCCGACCTTTGTAGCGG	ACCCCGCT
GCCACTTGCTTGTAGCCT	ACCGATAG		TACCCGAGAATGTAGCAA	AGACACTT		GAGTTTTACTTGTAGCCT	ACGCATCC		GTTACCATCTTGTAGCAT	ACCCCGGT
TCATTCGTGTTGTAGCCC	ACCGATCA		GAAGTACAAATGTAGCTT	AGACAGAT		AAAATACCAGTGTAGCGA	ACGCATCT		TTAATTCAGTTGTAGCAT	ACCCCTCC
GGGCCCCGCTTGTAGCTA	ACCGATTC		TTCGCCACCGTGTAGCAT	AGACAGGA		TGCCTAGTAATGTAGCCT	ACGCATGG		CACTTGCATTTGTAGCTA	ACCCGAAA
CTTAATTGCTTGTAGCAT	ACCGATTT		ATGCGCTTTGTGTAGCCT	AGACAGGT		CCGATCACCGTGTAGCTA	ACGCATTA		TTTCATCGCTTGTAGCAT	ACCCGAAG
CGAACCCACGTGTAGCAG	ACCGCAAT		TGAACCCTTGTGTAGCCC	AGACAGTC		CACCCAGCTATGTAGCTT	ACGCATTG		TTTTATTCCGTGTAGCAG	ACCCGACC
CATTCATGTTTGTAGCGC	ACCGCCAC		CACTATTTGTTGTAGCAT	AGACAGTT		CGAGCACGCTTGTAGCAT	ACGCCAAA		AAAGGATGTATGTAGCTG	ACCCGCCA
GTCGGCATCTTGTAGCAT	ACCGCCAG		TAAACCCCGTTGTAGCGG	AGACATCG		CGAAAAGGCTTGTAGCTA	ACGCCAAC		ACAGGTTCATTGTAGCCT	ACCCGCGA
TTGGGGCAGTTGTAGCGT	ACCGCCCA		ATGCGCAACTTGTAGCAT	AGACATTA		ATTGCGAGTGTGTAGCAT	ACGCCACC		CCAACACATTTGTAGCGC	ACCCGCGT
GGGTTTAAGATGTAGCGT	ACCGCGAT		GCCACTTTGATGTAGCAT	AGACATTG		ACCGCCACTTTGTAGCTA	ACGCCATG		GCTGGTGTGGTGTAGCTT	ACCCGCTC
CAGAGCGGGTTGTAGCGT	ACCGCGCC		TTGTACCCAATGTAGCTT	AGACCAAA		TCCGCATGTATGTAGCTC	ACGCCATT		GCATTCTAGATGTAGCTG	ACCCGGAT
ATCAGACCGTTGTAGCGT	ACCGCGCG		CTTCTGCTCGTGTAGCAA	AGACCAGG		AAGGCGCCCGTGTAGCGG	ACGCCCCA		GTGTATATCGTGTAGCCC	ACCCGGCA
ACTTGTCAGATGTAGCGG	ACCGCGCT		TTCACGAGAGTGTAGCTA	AGACCCCA		ATTATCACTATGTAGCAT	ACGCCCTC		GCGATTAACATGTAGCCG	ACCCGGCT
GCTATTTGCTTGTAGCCG	ACCGCGGC		GCTAGGGGGGTGTAGCAT	AGACCCCC		GGATCACACTTGTAGCCG	ACGCCCTG		TAATCCATAATGTAGCCC	ACCCGGGT
AGGTTTCTTATGTAGCTA	ACCGCTAA		GCCGTGAACTTGTAGCAT	AGACCCGT		GTTTCCACTTTGTAGCAA	ACGCCGAA		AGGCTTGTCTTGTAGCCA	ACCCGGTT
TTTACCACCTTGTAGCAT	ACCGCTAC		ACGTTCTGGCTGTAGCTG	AGACCCTT		TGAAATGCGGTGTAGCGC	ACGCCGTT		GTGACCCACTTGTAGCAT	ACCCGTGC
ACTGGGAAAGTGTAGCAC	ACCGGACC		GCATTTTGCTTGTAGCGG	AGACCGAA		GCAGTTTTGATGTAGCGC	ACGCCTAT		GATGTGACACTGTAGCTA	ACCCTACC
GCAGAACACATGTAGCTA	ACCGGAGA		CTTTCATTAGTGTAGCAT	AGACCTAG		CACCTGCCTTTGTAGCCC	ACGCCTCA		CATCTTGCGGTGTAGCGC	ACCCTCCG
GTAGCAACGGTGTAGCAA	ACCGGATC		CATCTTGCATTGTAGCAT	AGACCTGT		CAGGGTGGCATGTAGCGC	ACGCCTCG		GCGGAAACGATGTAGCAG	ACCCTGTG
CATCTAATATTGTAGCAC	ACCGGCAG		AGATCTTGCTTGTAGCGT	AGACGAAT		TCCAGTACAGTGTAGCTC	ACGCGAAA		CAGGAGTCCATGTAGCAT	ACCCTGTT
CACTAGAGCTTGTAGCCT	ACCGGCCC		CCACTTGCATTGTAGCCC	AGACGAGA		TTGAGCAGTTTGTAGCGG	ACGCGATA		GGGCTCGGTGTGTAGCGC	ACCCTTTT
GGCTCCGTGCTGTAGCCA	ACCGGCTG		GGGCAGCCTTTGTAGCCT	AGACGAGC		AGGTAACGTGTGTAGCAA	ACGCGATC		CATACGAGAGTGTAGCGC	ACCGAAGT
GTCGTTGCCTTGTAGCCC	ACCGGGAA		TTCATTCGCTTGTAGCAC	AGACGAGT		ACCACGCGCTTGTAGCCG	ACGCGCAT		TCGTACCCCTTGTAGCAA	ACCGAATC
CAGTTGGTCTTGTAGCAC	ACCGGGAC		GCCCGGTCGGTGTAGCCG	AGACGATC		TGTGTTGCTTTGTAGCAG	ACGCGCCA		TCAACTGCAGTGTAGCTT	ACCGACCG
ATGGCCCCCGTGTAGCAG	ACCGGGGT		GCGAGATTCGTGTAGCGT	AGACGCGA		CACTGCCTCTTGTAGCTG	ACGCGCGA		TGGCACCTGCTGTAGCCG	ACCGACTC
CGGCATCCCTTGTAGCAA	ACCGGGTA		GCATTACCGATGTAGCAG	AGACGCGT		TGAACTGGGATGTAGCAT	ACGCGCGC		TATGCATACCTGTAGCAC	ACCGAGAA
AAGCACTTATTGTAGCAG	ACCGGTAC		TGCACGCGTGTGTAGCGC	AGACGCTA		GCTGCATTCGTGTAGCAC	ACGCGCGG		GCTGATCCCTTGTAGCAT	ACCGAGCA
CACTTTGCCATGTAGCAC	ACCGGTGC		TCGACACCCGTGTAGCAC	AGACGGCT		CTCTGAATGATGTAGCGC	ACGCGGAC		AGAGGAGCCGTGTAGCAC	ACCGAGCC
GTTAATAATGTGTAGCTC	ACCGGTTG		ACTTAATAGGTGTAGCCT	AGACGTAC		CTCCATTCGGTGTAGCAC	ACGCGGAT		CCGCCCCAAATGTAGCTA	ACCGATAT
GATAACAACGTGTAGCTC	ACCGTAAC		GTCCAGGTAGTGTAGCGT	AGACGTTC		AACCGATTAGTGTAGCCC	ACGCGTGT		AAGCATTTCATGTAGCTT	ACCGATGG
GTCCAGCATTTGTAGCAA	ACCGTATA		TTCAATTACGTGTAGCTT	AGACGTTG		GTTAGGGCATTGTAGCAG	ACGCTCCC		AGGCCACCATTGTAGCAT	ACCGATTC
CAACGTGTCATGTAGCTA	ACCGTATG		TCATAGACTGTGTAGCGT	AGACTAAA		CGCGTCTGCTTGTAGCGA	ACGCTCGC		CGAACCCACGTGTAGCAG	ACCGCAAT
TACGGGTCCTTGTAGCGG	ACCGTATT		GGGGTCACTCTGTAGCAT	AGACTAAC		ACGAACCACGTGTAGCTG	ACGCTCTA		ATGAAACCCGTGTAGCCT	ACCGCAGG
CTGGAGCTGATGTAGCTC	ACCGTCAA		GACTCAGCTGTGTAGCAG	AGACTACG		GTAGCGGCCGTGTAGCGA	ACGCTGAT		TTAGACGACGTGTAGCGG	ACCGCCCA
CGAATGACATTGTAGCAG	ACCGTCAG		TTAAGTGCTCTGTAGCAG	AGACTAGG		CGCCCATACTTGTAGCAT	ACGCTGTA		GTTTGTTGCTTGTAGCAG	ACCGCCCC
TTGGGTCTCATGTAGCAT	ACCGTCCT		GTCACTGCAATGTAGCAC	AGACTATT		AGATACCTCTTGTAGCGT	ACGCTTAA		CCAATAGGAGTGTAGCAT	ACCGCCGG
TTCCCTTGGTTGTAGCAG	ACCGTCTG		CGGAGACGATTGTAGCCC	AGACTCAG		TTCGCACTCATGTAGCCA	ACGGAAAG		GAGAATTCCATGTAGCGC	ACCGCCGT
GACTTAGCCTTGTAGCAC	ACCGTGAC		CCGTTCGTGCTGTAGCAG	AGACTCAT		GGGTCTCCGTTGTAGCAC	ACGGAAGT		TATCACATTATGTAGCAT	ACCGCGCA
CTTCAGCGGCTGTAGCAC	ACCGTGCG		TTGCGATGAATGTAGCGG	AGACTCCT		ATCCATTTGTTGTAGCTC	ACGGAATT		GAGCACAAGTTGTAGCAA	ACCGCGGA
CCCACTTAGGTGTAGCAC	ACCGTGCT		AAGATGGTAATGTAGCGG	AGACTGAG		AGCTGAAAGGTGTAGCTA	ACGGACAC		GCAAAACAGCTGTAGCCG	ACCGCTCT
ATAGCGATGATGTAGCAC	ACCGTGGG		GGTAGCGCGCTGTAGCTA	AGACTGGA		AATGGCCATGTGTAGCGT	ACGGACCA		CACTTATTCATGTAGCGC	ACCGCTGG
CACTATGCTATGTAGCCC	ACCGTGGT		GTTCTCTCGGTGTAGCAG	AGACTGTT		GATCATCCTGTGTAGCAC	ACGGACCT		AGCACCCACTTGTAGCTC	ACCGGAAT
GTCTTGGTGGTGTAGCTG	ACCGTTAC		CAACCCGTAATGTAGCGT	AGACTTAG		TGGGAATAAATGTAGCCG	ACGGAGCA		GCCTTTTGCTTGTAGCCT	ACCGGCAG
TTGATTATTTTGTAGCAC	ACCTAAAT		AAGCCACAGCTGTAGCAA	AGACTTCT		TAACATCCCGTGTAGCTG	ACGGAGCT		GGTCACGGGCTGTAGCAG	ACCGGCGC
TGCGCATTGATGTAGCGT	ACCTAAGC		AATTCGTAACTGTAGCGT	AGACTTTC		TTGCTTCCGTTGTAGCGT	ACGGAGGC		GGCTCCGTGCTGTAGCCA	ACCGGCTG
TAACCCCCTTTGTAGCAC	ACCTAATC		TGGGTATAATTGTAGCAT	AGACTTTT		GTTCGACGTCTGTAGCGG	ACGGAGTC		CTAGATTCCTTGTAGCTT	ACCGGCTT
ATTACTGACATGTAGCGC	ACCTACAT		GACGCTTAAATGTAGCTA	AGAGAAAC		AGCATGTCCATGTAGCTA	ACGGAGTG		GAGGAGCTGGTGTAGCAT	ACCGGGCA
GGATTAAGCTTGTAGCTG	ACCTACCA		CGGTTTTCTTTGTAGCAA	AGAGAAGC		CATCACATTTTGTAGCTT	ACGGATGG		ACTGTACACTTGTAGCCT	ACCGGGCT
TGGCCGCACCTGTAGCTG	ACCTACCT		CGCTTGCGTTTGTAGCAT	AGAGAATG		GAGAAGTCTTTGTAGCCA	ACGGATGT		CAATAACCCATGTAGCGC	ACCGGGGA
CGAGCTACTCTGTAGCAC	ACCTACGA		CCAGCCTCAGTGTAGCTG	AGAGAATT		GCAACAACATTGTAGCTA	ACGGCAAC		CTACAAGCTCTGTAGCCC	ACCGGGTA
GCCTTCCACGTGTAGCAT	ACCTACTT		CACTTTGTTATGTAGCAG	AGAGACCT		CCCATCGGGGTGTAGCCC	ACGGCAAG		TAATAAGTCTTGTAGCTA	ACCGGTCA
CCTTGACGCATGTAGCCC	ACCTAGAT		CACGATAGCATGTAGCTA	AGAGACTA		ACAACCCCAGTGTAGCCC	ACGGCAAT		TCGAAGCCCGTGTAGCTG	ACCGGTCT
TCATACCTCATGTAGCGC	ACCTATAG		GTAACATCGGTGTAGCGC	AGAGAGAC		GTTTGAAGTGTGTAGCCC	ACGGCATT		TCACTACCCATGTAGCAA	ACCGGTGG
GCGGCAACATTGTAGCAG	ACCTATGC		GTACCCGGCTTGTAGCTT	AGAGAGCG		ACCTTTTCAGTGTAGCAG	ACGGCCAA		ATCGTAAGCGTGTAGCCT	ACCGGTTA
GGGTATTGCTTGTAGCAA	ACCTATGG		ATTGACTGCTTGTAGCAG	AGAGAGTC		GGTTTTAGGGTGTAGCTT	ACGGCCCT		AACACCATAATGTAGCCC	ACCGTAAA
AAGGGCGAAATGTAGCGG	ACCTATTC		GCCCACTTCTTGTAGCTA	AGAGAGTT		GTATTCCTCGTGTAGCTA	ACGGCGTA		GACCCCTCTGTGTAGCGT	ACCGTAAC
GACCTCCCGGTGTAGCTG	ACCTCAAT		ATCTCACCTATGTAGCGT	AGAGATCG		ACCGTACTCTTGTAGCAC	ACGGCGTC		TGAGCGGTCATGTAGCAA	ACCGTAAG
GGTCTCCGCTTGTAGCAT	ACCTCACT		AGAAATCTACTGTAGCCT	AGAGATCT		TCTCCCTGCTTGTAGCGC	ACGGCGTG		TATCCGTCAATGTAGCAA	ACCGTACG
AGGACTGCCGTGTAGCTC	ACCTCAGA		CTACTTTGAATGTAGCTC	AGAGCATC		CTATACATCATGTAGCGT	ACGGCTGG		CTAGCGTGCGTGTAGCAA	ACCGTAGA
CAGATAAGTGTGTAGCAG	ACCTCAGC		ACCTTGGCAGTGTAGCGG	AGAGCCTC		TGGCCCCCGATGTAGCAG	ACGGGAAC		GTACTCACCATGTAGCCC	ACCGTAGC
TAACCTTATTTGTAGCTA	ACCTCAGT		CCGCGTAATATGTAGCCC	AGAGCGAA		TAACCGAGAATGTAGCGC	ACGGGACA		CTGGAGCTGATGTAGCTC	ACCGTCAA
GCCTGTCAGTTGTAGCAT	ACCTCATC		TACCGGCTCTTGTAGCAC	AGAGCGGG		GATGCGTTGGTGTAGCCT	ACGGGAGT		TTGGGTCTCATGTAGCAT	ACCGTCCT
GTGAACTGAATGTAGCGT	ACCTCCCA		CGCCTGAGGATGTAGCCC	AGAGCTAC		GGTTAGAGCCTGTAGCTG	ACGGGCAA		ATCCAGGGACTGTAGCGC	ACCGTCGA
CTATGCTTGCTGTAGCTG	ACCTCCGG		CATCTTGTCGTGTAGCTC	AGAGCTGC		TCTTTGGCGGTGTAGCTA	ACGGGGGG		CGCTCTCTCGTGTAGCAA	ACCGTCTT
ATTGCTGCAATGTAGCTT	ACCTCGAC		CCTACAACGATGTAGCGA	AGAGCTTT		GGCAGGGCTCTGTAGCAT	ACGGGTAC		AGTTCCAGCTTGTAGCAT	ACCGTGAA
GGAGACTGCTTGTAGCAA	ACCTCGAT		ACCACTTGCTTGTAGCTG	AGAGGAGT		ACTGCCCGTGTGTAGCGT	ACGGGTTA		CCAACCCGCATGTAGCAC	ACCGTGCA
GTGTACTGTATGTAGCCC	ACCTCGGA		GCATTTAACGTGTAGCAT	AGAGGTGT		TCGTACTATATGTAGCGT	ACGGGTTC		CCAGACAACATGTAGCTC	ACCGTTAA
GCCTTGACTATGTAGCAT	ACCTCGGC		TCACAGCCCTTGTAGCAT	AGAGTAAT		CATGCTCAAATGTAGCAT	ACGGTAAG		CACCTTGCGTTGTAGCAC	ACCGTTAG
TGCCCTTGCTTGTAGCTG	ACCTCGTA		TACTTGCACATGTAGCGC	AGAGTACT		GCACACTACATGTAGCCC	ACGGTACA		GCCGCGTAATTGTAGCCC	ACCGTTCG
CACTTGGCCATGTAGCCC	ACCTCGTC		GCAACACACTTGTAGCTC	AGAGTATA		AACCAGGTCTTGTAGCCA	ACGGTACG		CAGAAACACATGTAGCAG	ACCGTTTA
GCCATCCACGTGTAGCAC	ACCTCTAG		CTGCGCTTCGTGTAGCCT	AGAGTATC		CGATTGGCAATGTAGCAG	ACGGTATA		CAATGCATTTTGTAGCAC	ACCTAAAA
TGCTCCACTTTGTAGCAT	ACCTCTCA		CCTAGTAGTTTGTAGCCC	AGAGTATG		GTACATGGGTTGTAGCCC	ACGGTATC		ACACTAGAGGTGTAGCAT	ACCTAAGA
GTACATGTACTGTAGCAT	ACCTCTTA		GCTCTTGCCGTGTAGCAT	AGAGTATT		CGAATGCTTGTGTAGCTA	ACGGTATG		CGAATGGTTGTGTAGCAA	ACCTAATC
CCCGCATGAATGTAGCAC	ACCTGACC		CCGAGCAGCGTGTAGCTA	AGAGTCCT		CTCTCTTCAGTGTAGCAC	ACGGTATT		GCTTTATTCATGTAGCCA	ACCTAATG
CGTGAAATGATGTAGCAT	ACCTGATG		GCACTGCTACTGTAGCCA	AGAGTCGC		ATATGCTGTATGTAGCCG	ACGGTCAA		GTCAATAACTTGTAGCAT	ACCTAATT
ATGGAATATATGTAGCAT	ACCTGCGC		CAGGCATTCTTGTAGCGG	AGAGTCGT		GTACGCGCGATGTAGCTG	ACGGTCCA		CGACAATGCTTGTAGCAG	ACCTACAG
ACAGAGGTGTTGTAGCAC	ACCTGGAC		GGCAAGTTGATGTAGCCG	AGAGTCTA		TACTCACTAATGTAGCAC	ACGGTGAA		GGATTAAGCTTGTAGCTG	ACCTACCA
CAGTTGATAGTGTAGCTC	ACCTGGAT		AGAGCACACCTGTAGCCT	AGAGTCTG		TGACCAACAATGTAGCCT	ACGGTTCG		ACGAGGCGCTTGTAGCAA	ACCTACTG
AACTGAACCTTGTAGCCA	ACCTGGGT		ATTACCACCGTGTAGCAG	AGAGTGAT		CCGGTCTAATTGTAGCGT	ACGTAAAA		TGGGAAGCTGTGTAGCCC	ACCTAGAC
GCCTTTTCAATGTAGCGG	ACCTGTAA		GCCACCACTTTGTAGCCT	AGAGTGCG		CACTCTCATATGTAGCTC	ACGTAAAG		CACCTTGCAGTGTAGCGG	ACCTAGAG
TACGTCCATATGTAGCAG	ACCTGTTA		GTAGACCATATGTAGCTG	AGAGTGCT		AGCTCTCTAATGTAGCAC	ACGTAACG		AAACTACAATTGTAGCTA	ACCTAGCG
TCAAATTGGTTGTAGCGC	ACCTGTTC		CGCTTTACATTGTAGCGC	AGAGTGGA		TAGTCATAAATGTAGCAC	ACGTAACT		GACTTAGCATTGTAGCCT	ACCTAGCT
TGCTGCAGTTTGTAGCAT	ACCTTAAA		CGATCCACCTTGTAGCTG	AGAGTGTA		CTCCTGCTTGTGTAGCGT	ACGTAATG		TGAGAAAGATTGTAGCCA	ACCTAGTG
GTAATTATTTTGTAGCCA	ACCTTACA		GGGCCCTACATGTAGCTA	AGAGTTAG		TAGAGACTGATGTAGCGA	ACGTACAG		GAGGCATCTGTGTAGCAG	ACCTATCG
GTACTACGGCTGTAGCTA	ACCTTACG		TCACGATGCTTGTAGCCT	AGAGTTTC		CCGATGACAGTGTAGCTT	ACGTACCA		GCTCTTGGCTTGTAGCAT	ACCTATCT
ACTCCACTTTTGTAGCAT	ACCTTAGA		GGGTGCCGCATGTAGCCA	AGAGTTTG		ACATGCATTGTGTAGCTT	ACGTACCT		ACGCACTTGGTGTAGCTA	ACCTATGG
GGGAAAGGCTTGTAGCAC	ACCTTCCA		CCCCACGCTATGTAGCAT	AGAGTTTT		TCCCCTCTCATGTAGCAC	ACGTACGG		CCTCGTCGAGTGTAGCAA	ACCTATTC
GATGTAACTCTGTAGCTA	ACCTTCCT		CATCCTGCCTTGTAGCCT	AGATAAAA		GAACACACTTTGTAGCAG	ACGTAGAT		ACCATTAAGATGTAGCAG	ACCTCAAA
CGGTATGAAGTGTAGCTA	ACCTTCTA		CCAGCCCAGATGTAGCTC	AGATAATG		AACTTATATGTGTAGCCT	ACGTAGGC		TAAACCCGTTTGTAGCCA	ACCTCAAC
CCTTTTGCTTTGTAGCAG	ACCTTCTC		CACCCCTAATTGTAGCCA	AGATACCA		GTCCACTGTTTGTAGCGC	ACGTAGGT		AGTTTAATATTGTAGCGT	ACCTCAAG
ATGCTTGCACTGTAGCCA	ACCTTTAT		GCCCATATCTTGTAGCAC	AGATACCG		CCGCACCTGATGTAGCAT	ACGTAGTA		CCAGATTGCTTGTAGCAT	ACCTCAAT
ATTAACATATTGTAGCTG	ACCTTTCT		ACGACCCCCTTGTAGCGC	AGATACCT		AGCACCATTGTGTAGCAT	ACGTATAA		AGGACTGCCGTGTAGCTC	ACCTCAGA
GAATTCCGCGTGTAGCTG	ACCTTTTC		CCAATTGCCTTGTAGCCG	AGATACGC		CCTTGACTTTTGTAGCTA	ACGTATCC		AATGCATTGATGTAGCAA	ACCTCATA
TTGTGATAGGTGTAGCAT	ACGAAAAA		GTGAAGCAAGTGTAGCAG	AGATACTG		GATCAAGAGATGTAGCTT	ACGTATTA		TAATGCTATGTGTAGCTA	ACCTCATT
CTTGCACCGATGTAGCAG	ACGAAACC		GAAAACCCTATGTAGCAT	AGATACTT		CACCCCCACTTGTAGCAA	ACGTATTC		TAATGTGGGATGTAGCGT	ACCTCCGC
CCCACTTGCTTGTAGCCC	ACGAAAGG		TCTCATGCCTTGTAGCGT	AGATAGAA		CCCCCCAATTTGTAGCTT	ACGTATTG		CAACGAAGCTTGTAGCCT	ACCTCCTC
TCTAATTGCTTGTAGCCC	ACGAAAGT		GGTGCGTTAATGTAGCTC	AGATAGAC		ATCGCATTCTTGTAGCAG	ACGTCAAG		CCCGACTTGTTGTAGCAA	ACCTCCTT
TTTACATTTTTGTAGCAG	ACGAAATT		CCTGGTACCCTGTAGCAC	AGATAGCT		GCAGTAGCAGTGTAGCAC	ACGTCAAT		TCTAATACTTTGTAGCAG	ACCTCGAA
CATCTCGCCATGTAGCAT	ACGAACCA		CCCGAGCATTTGTAGCTA	AGATATGC		ACAGGTTTAGTGTAGCGG	ACGTCAGA		GACAGTTTGGTGTAGCAA	ACCTCGCT
TGATTTTGGCTGTAGCTA	ACGAACCC		GTAGGTGCGCTGTAGCCG	AGATATTG		AGCTGACACATGTAGCCC	ACGTCAGT		GCCTTGACTATGTAGCAT	ACCTCGGC
TACACACGCCTGTAGCCC	ACGAACTC		TGTGTTTAAGTGTAGCCG	AGATCACA		GTGTGTTGCATGTAGCTA	ACGTCCAC		CACTTGGCCATGTAGCCC	ACCTCGTC
GAAACTTGTTTGTAGCTG	ACGAAGCA		CTTGCAGCCATGTAGCGA	AGATCATG		TTGTCTTAGGTGTAGCAG	ACGTCCGG		AAGTGACGGTTGTAGCCC	ACCTCTAG
CACTGCCTGATGTAGCCC	ACGAAGTA		TATACCCATCTGTAGCCT	AGATCATT		GGCTGTCCCGTGTAGCAG	ACGTCCTA		TCTGGGTGGTTGTAGCCC	ACCTCTTT
AAATATTAGGTGTAGCCC	ACGAAGTC		TGGCACCGGTTGTAGCCC	AGATCCAC		GAATCCACAGTGTAGCTG	ACGTCCTT		CTTCACTGTTTGTAGCTC	ACCTGAAC
GCTACGAGAATGTAGCTT	ACGAATAA		TAGCCGTAGGTGTAGCAA	AGATCGAA		GCATTTGTGGTGTAGCTC	ACGTCGGG		GGTCCGTCGATGTAGCGT	ACCTGAAT
GCTTGCAATATGTAGCCC	ACGAATAC		TCGCATAATATGTAGCCA	AGATCGAC		ACCTCGCATGTGTAGCGA	ACGTCTCC		TCTCTTATCATGTAGCGA	ACCTGAGT
GTCAAAGCCTTGTAGCCC	ACGAATCC		CCGGCTTCCGTGTAGCCA	AGATCGCA		CCGTGAAGGTTGTAGCTA	ACGTCTGC		ATCGGGTTAATGTAGCAA	ACCTGATA
ATGAACCCTGTGTAGCAT	ACGAATGG		TTTCCAAGCTTGTAGCCC	AGATCGCC		CACTCATGCTTGTAGCGC	ACGTGAAT		GGCTTCCGGATGTAGCAC	ACCTGCCG
CACCTGGTTCTGTAGCAT	ACGACAAG		TTGCTAGAGATGTAGCGA	AGATCGCG		TGGCTAAGGGTGTAGCTA	ACGTGAGA		ATGGCATCAGTGTAGCGG	ACCTGCTA
CTAAGCCCCATGTAGCTT	ACGACACC		TGTGGCGTCGTGTAGCAT	AGATCTAA		GTAGACCATGTGTAGCAA	ACGTGCCA		GTGATCTCCTTGTAGCAC	ACCTGGAC
AGGTAAAGCTTGTAGCAA	ACGACAGC		GTTACCAAGATGTAGCCG	AGATCTAC		AAGGGCTCTCTGTAGCTC	ACGTGCCC		TTGTCGGAATTGTAGCGC	ACCTGGCA
GTACTGCTCATGTAGCTC	ACGACAGT		TCGCCTAGCCTGTAGCTC	AGATCTCC		TTACCTCATGTGTAGCAC	ACGTGCGG		CCCGCAGCTTTGTAGCCT	ACCTGGTC
TTCAGTGGGATGTAGCGG	ACGACATA		GATTCTTGCTTGTAGCAT	AGATGAAA		GCACCTAGAATGTAGCCT	ACGTGGGC		GCCTTTTCAATGTAGCGG	ACCTGTAA
GAGCGTTCGGTGTAGCCC	ACGACATC		GTGAGTTAGATGTAGCGA	AGATGAGG		GTATCCATCATGTAGCCG	ACGTGTCT		CCAAGATCATTGTAGCGA	ACCTGTCG
TTACGCTATATGTAGCAC	ACGACATG		GCGCATTATTTGTAGCAT	AGATGCTA		AATATGCAAATGTAGCAG	ACGTGTGT		CCACACATGCTGTAGCAG	ACCTGTCT
CCTTGTGTCATGTAGCAG	ACGACCCC		GGGAACAACCTGTAGCTC	AGATGGAC		CACGCCCCCTTGTAGCCA	ACGTGTTC		TACGTCCATATGTAGCAG	ACCTGTTA
AGGGGTCCGTTGTAGCAT	ACGACCTA		ATACAAATGTTGTAGCCC	AGATGGGG		GTGGGTAGGATGTAGCTA	ACGTTACC		TCAAATTGGTTGTAGCGC	ACCTGTTC
ACGGGCGGACTGTAGCCC	ACGACCTG		CCCGAAATCCTGTAGCCC	AGATGGTA		GAGACTTTGCTGTAGCCC	ACGTTATA		GAGCTTGTATTGTAGCTG	ACCTGTTG
CGCTGCAAGATGTAGCAA	ACGACGAC		TAGACCCGCATGTAGCTA	AGATGTAA		CACAACAACTTGTAGCAT	ACGTTCCT		TGCTGCAGTTTGTAGCAT	ACCTTAAA
CACTTTCGCTTGTAGCTA	ACGACGTG		ACACTGTTCTTGTAGCCC	AGATGTAT		AAATTGTACTTGTAGCCC	ACTAAAAA		AGGACCTAAGTGTAGCTG	ACCTTACA
GGTGTCCCGATGTAGCCA	ACGACTCG		CGGCCCTCATTGTAGCGG	AGATGTCC		ACGCAGTGTCTGTAGCGG	ACTAAAAC		CCGCTTCTAATGTAGCAA	ACCTTACT
ATTCACCTAATGTAGCGT	ACGACTTC		CCCCTTGCCATGTAGCGT	AGATGTGT		AGTAACTGGTTGTAGCGT	ACTAAACA		GTTCAGCCTTTGTAGCAT	ACCTTATT
GGGTGACCCTTGTAGCAT	ACGAGAAA		CACTTATACTTGTAGCTT	AGATGTTC		GGACACAGTGTGTAGCGG	ACTAAACT		ATTTCTTCGCTGTAGCTA	ACCTTCAT
CACTGACCCTTGTAGCCC	ACGAGATT		TGAGAGGTGGTGTAGCTT	AGATTAAG		CACCCTTGTTTGTAGCTG	ACTAAAGT		GCTTCCCGCTTGTAGCAC	ACCTTCGG
TTTTTCCTTATGTAGCCC	ACGAGGAA		CCTCTTTTTGTGTAGCAG	AGATTACG		AACATTAGTCTGTAGCAC	ACTAACAA		AGCACCCCGATGTAGCAC	ACCTTGAA
TAACCCCATATGTAGCCC	ACGAGGCT		ACGCGTAGGGTGTAGCAA	AGATTCGT		TCTTCATTACTGTAGCCC	ACTAACAG		CATATAGGCTTGTAGCCC	ACCTTGAT
GAATAGCGTGTGTAGCCT	ACGAGGGT		CCGAGCCACTTGTAGCGT	AGATTCTC		GCTAGTAGCCTGTAGCAC	ACTAACCC		CGAGCTTGCTTGTAGCTA	ACCTTGGA
GAAGTCCTGATGTAGCAT	ACGAGTAC		CCGGCTGACTTGTAGCGT	AGATTCTG		AAGGGTCCCTTGTAGCGG	ACTAACTT		GGTGAACTATTGTAGCTG	ACCTTGTA
CACCACAATTTGTAGCAT	ACGAGTCA		TAGGCCTTCTTGTAGCTT	AGATTGCA		GTCACTAACTTGTAGCAC	ACTAAGAT		GGTTCAGGGGTGTAGCAA	ACCTTGTC
CATCTTTGCGTGTAGCTA	ACGATAAC		CAACTTGTTATGTAGCGA	AGATTGGA		ACTGGTTTCTTGTAGCAC	ACTAAGCC		GTGTTCGACCTGTAGCAG	ACCTTGTG
CCTTCATAGTTGTAGCGC	ACGATACA		GTCTCCTGCTTGTAGCCG	AGATTGGT		GCCTTCACTTTGTAGCCC	ACTAAGTG		GTGCAAATCTTGTAGCCA	ACCTTTAC
CAGTGACACATGTAGCGA	ACGATAGC		TTGGTACTAATGTAGCAA	AGATTGTA		TTGGCTATGTTGTAGCAT	ACTAATTT		GTCACCTTTGTGTAGCAT	ACCTTTCC
GGTATCGCGCTGTAGCTA	ACGATATC		CATAAATGCTTGTAGCGG	AGATTTCA		GCAATATTGTTGTAGCAG	ACTACAAC		GAATTCCGCGTGTAGCTG	ACCTTTTC
CTCGACGTAATGTAGCCT	ACGATCCC		GTATACTTGATGTAGCTA	AGCAGGTG		AGCTTTTTGGTGTAGCGC	ACTACACC		TTGTGATAGGTGTAGCAT	ACGAAAAA
ACATAGATTTTGTAGCGC	ACGATCGT		GCACAGTAGGTGTAGCTT	AGCATGTG		GTTCCAGCATTGTAGCTC	ACTACACG		AAACAGTATGTGTAGCAA	ACGAAAAG
CAAGACCGATTGTAGCCT	ACGATGAA		CCAACTTCTATGTAGCGT	AGCCAGGC		TGCGCCCGTATGTAGCAG	ACTACACT		TGATTTTGGCTGTAGCTA	ACGAACCC
ATTCTGCATATGTAGCGT	ACGATGGA		AATGCAATATTGTAGCTA	AGCCAGGT		GTTTGTCACTTGTAGCAG	ACTACAGT		CATTTCCGTTTGTAGCCT	ACGAACGA
CACTGCTTGCTGTAGCCA	ACGATGGC		AATTAACATATGTAGCAT	AGCCATGC		CTAGATACTATGTAGCGT	ACTACCGA		CGCGGCGGCGTGTAGCTC	ACGAACGT
GGGTCGCCCGTGTAGCAT	ACGATGTG		TTGGTCTGCTTGTAGCGC	AGCCCGCG		TCACATTCCTTGTAGCTG	ACTACCGG		CGCAACCCATTGTAGCCC	ACGAAGCA
ATGAATAACTTGTAGCAG	ACGATTAT		GCAATAGCATTGTAGCCC	AGCCCTAT		TTTGGGTTTATGTAGCGC	ACTACCTA		TGAGTTCCCTTGTAGCCG	ACGAAGGG
TATCCACTGTTGTAGCAC	ACGATTCC		AACGCTTGCATGTAGCTA	AGCCCTTA		GGCTCTCGAATGTAGCGC	ACTACCTT		GCAGACTTCGTGTAGCTC	ACGAAGTT
GGACCATGCTTGTAGCGC	ACGCAAAA		CTCCATACCTTGTAGCAT	AGCCCTTT		CCTCTGAAACTGTAGCAG	ACTACGAC		TTCTGGGAACTGTAGCAT	ACGAATCT
CCTGACAATGTGTAGCTG	ACGCACAA		TGGCACCCATTGTAGCCC	AGCCGAGG		GTGTATACCTTGTAGCAC	ACTACGAG		GACCAGAGCTTGTAGCAG	ACGAATGT
AGACTGTTAATGTAGCAG	ACGCAGAA		CCCGGCTAGCTGTAGCGT	AGCCGCTC		AAAGCACCTTTGTAGCAG	ACTACGAT		ATACATAGCTTGTAGCCC	ACGACCCC
TGTGATGAATTGTAGCGT	ACGCAGAC		ACCAGGCACATGTAGCGC	AGCCGCTG		CAACAACAAATGTAGCGC	ACTACGCT		AACAGCCCAGTGTAGCTA	ACGACGAG
CCTAGCACCATGTAGCAA	ACGCAGCG		TCATCTCTCGTGTAGCGT	AGCCGGTG		CGATGCATGCTGTAGCGG	ACTACGTA		GTCCGTTCAATGTAGCAG	ACGACGCG
CTGGCTGCTTTGTAGCGC	ACGCAGGG		CACTTCCATTTGTAGCCC	AGCCGGTT		ATTCCTCCCTTGTAGCAC	ACTACGTT		GTCGGTATAATGTAGCAA	ACGACTCT
TATTCCCACTTGTAGCCT	ACGCAGTG		CCCCTACGAATGTAGCGC	AGCCTAGA		TTCCATGAGGTGTAGCGG	ACTAGACC		TCCGGTCGAGTGTAGCGC	ACGACTGC
GCAGGCCATATGTAGCTG	ACGCATAA		CACTATGATGTGTAGCAG	AGCCTCCT		CCCGTAGCGCTGTAGCGG	ACTAGATA		GTTCACGGCATGTAGCTG	ACGACTTA
GTAGCCTAGATGTAGCCC	ACGCCACC		AGGCATCCGTTGTAGCGG	AGCCTGAT		CATAAGCGCTTGTAGCAT	ACTAGATG		ACCTCACAGATGTAGCTT	ACGAGACC
CCTGCAGCCGTGTAGCCA	ACGCCACT		GTAATTCCACTGTAGCGA	AGCCTGGG		GGGAGACCTTTGTAGCCC	ACTAGCAA		AATTACACCATGTAGCAC	ACGAGAGT
TACTCTCGCTTGTAGCTT	ACGCCAGT		AACTTAGGCATGTAGCCT	AGCCTTTG		TTGGCAGCCCTGTAGCAA	ACTAGCCC		CTTTCTTTTTTGTAGCAC	ACGAGCAT
GACTTGTAGTTGTAGCAA	ACGCCATC		GTGTTCTTCTTGTAGCAT	AGCGAAAC		CGTGCTCTGGTGTAGCAT	ACTAGCGG		GTTGAATGCTTGTAGCGG	ACGAGCCA
CCTTGCAGCATGTAGCAG	ACGCCCAA		CTCAATCGCTTGTAGCTG	AGCGACTC		CCAAAACTAATGTAGCGC	ACTAGGAG		CACCAGCTAGTGTAGCAG	ACGAGCGA
TAGCGGTCTATGTAGCCA	ACGCCCAC		ATCCATTGCGTGTAGCAG	AGCGACTG		ATGTGCAATATGTAGCTA	ACTAGGGA		CGTTTCCTACTGTAGCTG	ACGAGGAC
CGCCCGAAAGTGTAGCAG	ACGCCCTG		GTCGTTCCCTTGTAGCTC	AGCGAGGG		GTATGCACCATGTAGCCC	ACTAGGGC		ACTTAGCTCCTGTAGCGC	ACGAGGAT
GCACAGTAAGTGTAGCTA	ACGCCGCC		TCCGCCTTGGTGTAGCCC	AGCGATCG		CCTATACTCATGTAGCAG	ACTAGGGT		CCTACAAGGGTGTAGCCT	ACGAGGCT
TGGCATACTCTGTAGCTC	ACGCCGTG		CCCCGACTTGTGTAGCAT	AGCGATTC		GCACTGCTGTTGTAGCCG	ACTAGGTA		GATGCTGTGATGTAGCGC	ACGAGGTA
CATCTAGTTATGTAGCGG	ACGCCTAC		CCCTAGCACTTGTAGCAA	AGCGCAGA		CAAGCGCAAGTGTAGCTC	ACTAGTAA		CGACTGCTTTTGTAGCCC	ACGAGTAC
TAACTCCTCTTGTAGCGG	ACGCCTCT		GCACGACCTGTGTAGCCT	AGCGCCGT		GTTATTCGCCTGTAGCAT	ACTAGTAC		CCTTGTGGCATGTAGCAT	ACGAGTCA
TAAAACCAGATGTAGCTG	ACGCGAAA		CACTCTAGCTTGTAGCAC	AGCGCGGT		TTCCTCGCTGTGTAGCAG	ACTAGTCC		ATACTTGCCTTGTAGCTG	ACGAGTCC
GCAGGTGGGATGTAGCAG	ACGCGAAC		TCTTGAACCTTGTAGCGT	AGCGCTTA		ATTGTCGATGTGTAGCAT	ACTAGTTA		GGATTTCGTTTGTAGCAT	ACGAGTGC
ACGGGAAGTCTGTAGCTT	ACGCGACC		GGATACCCACTGTAGCTG	AGCGCTTC		GTCTCCGGTCTGTAGCGT	ACTATAAG		CAGCCTTGCTTGTAGCTA	ACGAGTTA
ACCCGCAGTTTGTAGCAC	ACGCGACG		CGCAACAGTTTGTAGCAA	AGCGGAAA		CTTTACCACTTGTAGCGT	ACTATAAT		CCTTCATAGTTGTAGCGC	ACGATACA
GCATTCCGCCTGTAGCAC	ACGCGAGG		CCTTCAACAGTGTAGCTC	AGCGGACA		TGTTCCCGCTTGTAGCGC	ACTATATT		CACACACGCATGTAGCGG	ACGATATC
TCCCCTGCATTGTAGCAA	ACGCGCCC		ACCTGCTCGCTGTAGCTA	AGCGGAGG		GAGGTCAGTGTGTAGCTA	ACTATCGT		GCACCATGCTTGTAGCGC	ACGATATT
TGAGTCAATTTGTAGCGG	ACGCGCCT		TCTTAAATCGTGTAGCAC	AGCGGCAG		TTGCCACCTGTGTAGCTG	ACTATCTA		GCACTGCCTCTGTAGCAC	ACGATCCA
GTAACAAGGGTGTAGCCC	ACGCGCGC		TCCTCTTGGTTGTAGCGG	AGCGGCGC		TAATTGCGGCTGTAGCAG	ACTATCTG		CTCGACGTAATGTAGCCT	ACGATCCC
TGGCCCAACTTGTAGCAT	ACGCGGAC		GACACGAAAGTGTAGCGC	AGCGGCGT		AAGGACAGCTTGTAGCGG	ACTATGAC		ACATAGATTTTGTAGCGC	ACGATCGT
GGTTTATGCTTGTAGCCG	ACGCGGGG		GCCGGCACTCTGTAGCTC	AGCGGCTC		TCTGGGCAATTGTAGCAT	ACTATGCA		CCACCTGCCATGTAGCTG	ACGATGCA
GCCGCCTGCTTGTAGCAC	ACGCTAAA		CTGATACAGGTGTAGCCA	AGCGGCTT		ACCCGAGAAGTGTAGCAA	ACTATGCG		CGCCTCCACTTGTAGCGC	ACGATTAA
TAACTTACGTTGTAGCAT	ACGCTAAG		GGCTAGTGTGTGTAGCCC	AGCGGTAG		CACCAATTAGTGTAGCTG	ACTATTAA		GTCTTGTCAGTGTAGCTT	ACGATTGT
CCACCACACATGTAGCGC	ACGCTCCG		CATTACCACTTGTAGCAG	AGCGTAGA		ACACTAGCTTTGTAGCAA	ACTATTTA		CCAGGATAGCTGTAGCGG	ACGATTTA
CACATACCGATGTAGCGG	ACGCTCCT		GAATCTTCAATGTAGCTC	AGCGTCGA		GCATTTCTGTTGTAGCAC	ACTCAAAG		CTGTAATGCGTGTAGCTG	ACGCAAAG
CAACTTGGCTTGTAGCAT	ACGCTCGA		TTTGGACCTCTGTAGCTA	AGCGTCTG		GGGGCCCACTTGTAGCAT	ACTCAACT		GGGTATGCCTTGTAGCCA	ACGCAACA
CCAGTCCAGATGTAGCGC	ACGCTGTG		GCCGACTTGATGTAGCAC	AGCGTGAC		TGCCTCCACTTGTAGCCT	ACTCAAGT		TTGCTTAAAATGTAGCAC	ACGCAAGA
CCACCCCCTATGTAGCGC	ACGCTTTG		GCACCCGAATTGTAGCCT	AGCGTTCA		GAACACCACTTGTAGCGT	ACTCAATA		AGCCACAGAGTGTAGCAA	ACGCACGT
GTAACCCACTTGTAGCAT	ACGGAAAA		AGTATGCCTATGTAGCGG	AGCGTTGG		GCATAAGTAGTGTAGCTT	ACTCACAC		AAGACTTGAGTGTAGCCA	ACGCACTC
GGAACCATTTTGTAGCAT	ACGGAAAT		TGTGGCACCCTGTAGCTG	AGCGTTTT		GGTCTTATAGTGTAGCAC	ACTCACGC		GGCCCGTTTATGTAGCTT	ACGCAGAA
AACCGCTGCATGTAGCCG	ACGGAACC		TACTTGAGCTTGTAGCAT	AGCTACGA		GGGTCTGTCTTGTAGCAC	ACTCACTC		TTGCCCACTGTGTAGCAC	ACGCAGAG
TACATTTAGTTGTAGCGT	ACGGAACG		AATCTGTATATGTAGCCC	AGCTACGG		ATCAGCCCATTGTAGCGC	ACTCAGCA		CTCCCAGTGGTGTAGCCG	ACGCAGAT
TTCTTGAGTATGTAGCTG	ACGGAATG		GAGACATACTTGTAGCAG	AGCTACTA		CGGTAGTCTATGTAGCTT	ACTCAGCT		GGGTAGCCAATGTAGCCT	ACGCAGCC
ATCCATCATATGTAGCAC	ACGGACAA		GCACCCAGAATGTAGCTT	AGCTATCG		ACGGGTCAATTGTAGCGT	ACTCAGTG		TTGCGTTTCCTGTAGCAA	ACGCAGGA
TGCAGTTACATGTAGCTA	ACGGACCG		GCCGCATCAATGTAGCTG	AGCTCCAC		CCTGCTATCCTGTAGCGC	ACTCAGTT		CTCCGCAAAGTGTAGCGG	ACGCAGGT
AAGCACCCTCTGTAGCCC	ACGGACGC		GCTAGAGGGCTGTAGCAA	AGCTCGTA		TTCCTGGTCTTGTAGCGC	ACTCATAA		GACAGATTAATGTAGCCT	ACGCAGTG
GCATCGCGTATGTAGCGT	ACGGACTC		AGCTCCTCAATGTAGCGT	AGCTCTCG		TTTTCATGCATGTAGCCA	ACTCATTC		CTGAGAATGTTGTAGCCC	ACGCAGTT
ATGCCGTATGTGTAGCAC	ACGGAGCC		TTGCTATAGCTGTAGCGT	AGCTCTGC		GTTTCCACTCTGTAGCAT	ACTCCATA		GCACTAACCTTGTAGCCT	ACGCATAA
CTCTCGTCAATGTAGCAG	ACGGAGGA		TGGAACTGCTTGTAGCCT	AGCTCTTA		CTGGGCCCTCTGTAGCCA	ACTCCCCT		GAATAATCCTTGTAGCCC	ACGCATAG
CAGCATGCCGTGTAGCTC	ACGGAGTT		ATTAGGCATTTGTAGCAG	AGCTGACG		GCCCCATTAATGTAGCAC	ACTCCGAT		AGAGACTATGTGTAGCAC	ACGCATCC
CCCGGCCCGGTGTAGCCA	ACGGCAAT		CTGCAGCTCATGTAGCCC	AGCTGATT		CACATGCTTGTGTAGCGC	ACTCCGCA		TGGCCATTAGTGTAGCGC	ACGCATTG
GTTTTCTTCGTGTAGCCC	ACGGCACT		GTCATGACCGTGTAGCAC	AGCTGCCG		GACCGATCATTGTAGCTG	ACTCCGGG		TGGTGTGCTTTGTAGCAA	ACGCCAGA
CGAGCGCCCGTGTAGCAC	ACGGCCCG		CGAAGGATGGTGTAGCGC	AGCTGCGT		GGAGACTGCTTGTAGCCA	ACTCCTCA		CTTTATTTGCTGTAGCAG	ACGCCCCC
CGGCACCCTATGTAGCAA	ACGGCGGA		GCCCCTGAGATGTAGCTT	AGCTGCTA		TGGCACCCTTTGTAGCAC	ACTCCTCT		TTCCCTGGGTTGTAGCAA	ACGCCCCG
GTGGGGTAGGTGTAGCAG	ACGGCGGT		CACAACGGCATGTAGCAG	AGCTGGTC		GGCACGCGGATGTAGCCC	ACTCGAAC		CCCCCACACTTGTAGCGG	ACGCCCGT
TCGATTGCCATGTAGCAT	ACGGCGTC		TCACTAACACTGTAGCAG	AGCTGTAT		GCGATACGACTGTAGCCC	ACTCGACC		CGCCCGAAAGTGTAGCAG	ACGCCCTG
GCCTTCCGAATGTAGCTG	ACGGCTTA		TGGTACTACTTGTAGCAT	AGCTGTTG		CATTGCTTGATGTAGCCT	ACTCGATC		CACTAGGGCTTGTAGCAC	ACGCCGAC
GACTCCAGCTTGTAGCCC	ACGGGACA		ATCTACAGCTTGTAGCGG	AGCTTAAA		TAACTACTTTTGTAGCTC	ACTCGCAC		AAAGTCTCGTTGTAGCTA	ACGCCGAT
GCCTCACCCGTGTAGCCC	ACGGGAGG		TCCAACTGCTTGTAGCAG	AGCTTACC		TTCCAACGCTTGTAGCCC	ACTCGGAT		TGGCATACTCTGTAGCTC	ACGCCGTG
AACCCGTGTATGTAGCGT	ACGGGCAA		CTTTTAACTTTGTAGCAG	AGCTTCAG		GGTTTTCCCGTGTAGCCC	ACTCGGGA		ACCTTGGCAATGTAGCGG	ACGCCTAA
CAGTCCAGCTTGTAGCAT	ACGGGCCC		AGAGGGGGGTTGTAGCTA	AGCTTCCA		GGGGATTCTCTGTAGCCG	ACTCGTCA		GCTCAACAAATGTAGCCG	ACGCCTAT
TATAACAGGTTGTAGCCA	ACGGGCCT		GAATGTAACTTGTAGCCA	AGCTTCCC		GCGTGAGTTATGTAGCAT	ACTCGTCG		CCTCTTTGATTGTAGCCT	ACGCCTGG
TCAATCCATGTGTAGCCT	ACGGGGGG		TGTCGCTACCTGTAGCGA	AGCTTTAT		TGATACCCGGTGTAGCTT	ACTCGTTG		TTGAATTACGTGTAGCAC	ACGCCTTC
CCCGGTAACGTGTAGCAC	ACGGGGGT		TTGGCACACATGTAGCAC	AGCTTTGC		TGTCCCGTCATGTAGCAT	ACTCTACT		ATTCTGGCTTTGTAGCGG	ACGCCTTT
CGCAGTGGGATGTAGCCC	ACGGGGTA		CTGCCCTGTATGTAGCTA	AGGAACAG		GTCCGGAGCATGTAGCAG	ACTCTAGG		GTATTCCAATTGTAGCGT	ACGCGAAA
GCAAACAGGATGTAGCAT	ACGGGTGT		CTATCCCTTTTGTAGCTA	AGGAAGGG		TCCGCATTAATGTAGCCA	ACTCTATT		ACGGGAAGTCTGTAGCTT	ACGCGACC
ACTGCCCGTGTGTAGCGT	ACGGGTTA		TACTTGCGCTTGTAGCCT	AGGAAGGT		AGCATCTGCTTGTAGCAT	ACTCTCAA		GCATCAAGTATGTAGCAG	ACGCGAGT
GTTTTCATAATGTAGCCC	ACGGTAAA		CTATGCATAGTGTAGCCC	AGGAATAC		GTTTCTCGATTGTAGCCC	ACTCTCAG		GGTCAGTCAATGTAGCTA	ACGCGCCA
CCGATGTACTTGTAGCAA	ACGGTAAC		CTGGTTTTACTGTAGCTC	AGGAATAT		TAATTCCACATGTAGCGC	ACTCTCAT		GAGTCTCAGTTGTAGCGC	ACGCGCTC
CACCCACCCTTGTAGCCG	ACGGTAGG		CCCCTCTTGTTGTAGCAT	AGGACCAA		TGGTCACGTTTGTAGCAA	ACTCTCCT		GCATCATCAGTGTAGCCC	ACGCGCTG
GTATCCGTTTTGTAGCAA	ACGGTATA		CTGGCAGGTCTGTAGCAG	AGGACCGC		GATCGTGACATGTAGCAG	ACTCTCGC		GCGCATTCACTGTAGCAG	ACGCGGAC
ATTTGACCATTGTAGCTA	ACGGTATG		CTGGCGATATTGTAGCCT	AGGACTAG		GCAGCGCGGATGTAGCGA	ACTCTCGT		CATACTTGCTTGTAGCTT	ACGCGGGC
TAAGCTTCTATGTAGCAG	ACGGTCAC		ATCTCTCGCTTGTAGCCA	AGGACTGC		TCCGGGCATGTGTAGCCA	ACTCTGAA		GTTTCAGTTATGTAGCTG	ACGCGGGG
AAGTAACGCTTGTAGCCT	ACGGTCAT		GCTAACTCTATGTAGCTC	AGGACTTC		GTTGACCCGATGTAGCTG	ACTCTGCC		CGAGACCCGATGTAGCGC	ACGCGTCC
ATTGGTCCAGTGTAGCTA	ACGGTCCT		ATAAGAAGGTTGTAGCTA	AGGAGCAA		AGGATTGACTTGTAGCCC	ACTCTGCG		GTCTAGCTAATGTAGCTT	ACGCGTGT
GCCCAACACTTGTAGCAA	ACGGTCGG		GATCCACTTGTGTAGCCA	AGGAGGCG		TTATAAGCAATGTAGCTA	ACTCTGCT		TTGCACGGCGTGTAGCCA	ACGCGTTT
TCCAGTTCAGTGTAGCCT	ACGGTCTG		GCGCCGCCGATGTAGCGT	AGGAGTAC		ACTCAGGTTCTGTAGCGG	ACTCTTCG		TAACTTACGTTGTAGCAT	ACGCTAAG
TCGTTATCCGTGTAGCGC	ACGGTGAG		TCTTACAGTTTGTAGCAC	AGGAGTGC		GGCATAGGACTGTAGCAT	ACTCTTTT		CGAGCATAGGTGTAGCTA	ACGCTATT
GGGGACTTAGTGTAGCAC	ACGGTGCG		AGCTTGCAGATGTAGCAT	AGGATACT		GGGTTTGCACTGTAGCGT	ACTGAAAA		AGCTCATCCCTGTAGCTT	ACGCTCAG
GAACCCTGGGTGTAGCGC	ACGGTGGG		GATTTAAGCGTGTAGCAG	AGGATAGC		GATCTGCATATGTAGCGC	ACTGAAGC		GTCCAGGCTATGTAGCCA	ACGCTCCC
ACCAGGTGCGTGTAGCCA	ACGGTGGT		CCTGCTACAATGTAGCGA	AGGATCAA		CCATGGTCATTGTAGCAC	ACTGAAGT		CAACTTGGCTTGTAGCAT	ACGCTCGA
CTCAAATGCGTGTAGCTA	ACGGTGTC		CTAGAGACCATGTAGCAT	AGGATCGT		AACCGTACCCTGTAGCAT	ACTGAATA		GCTTGGAATGTGTAGCGG	ACGCTCTC
ACACAGTCGATGTAGCCT	ACGGTGTG		CTATTATCGATGTAGCCC	AGGATCTC		ATCTTCCACTTGTAGCGC	ACTGACCC		CAGGCTTGCCTGTAGCTG	ACGCTGGG
AGAGCTAAGGTGTAGCAC	ACGGTTAG		CAATCATAAGTGTAGCCT	AGGATGAA		GGGCCCTACGTGTAGCGC	ACTGACCT		CGCCCATACTTGTAGCAT	ACGCTGTA
TATTAAGCTTTGTAGCCA	ACGGTTAT		ATCTATCCTGTGTAGCGG	AGGATGGG		CCAGTCCGACTGTAGCAA	ACTGACGG		AAGATGTTCATGTAGCTA	ACGCTTAA
GCGATGCAGGTGTAGCTG	ACGGTTGC		AGCATAACCGTGTAGCGG	AGGATGGT		CCTATCTAACTGTAGCGT	ACTGACTA		CACGCACACTTGTAGCCA	ACGCTTTA
AGCCGTGGGATGTAGCAC	ACGGTTGG		ATAATTCCCTTGTAGCGT	AGGATGTC		GTCTAGTATGTGTAGCAC	ACTGAGAA		AGGGGACTTTTGTAGCGG	ACGCTTTG
AGCACCAGCTTGTAGCCC	ACGTAAAG		ACGCCACAGGTGTAGCGC	AGGATGTG		GTGAAGACAATGTAGCAC	ACTGAGTG		GCCCATTGCTTGTAGCCC	ACGGAAAG
ATTGCTTCCGTGTAGCGT	ACGTAACT		CCGCCAACTTTGTAGCAC	AGGATGTT		CGCCTTCCGGTGTAGCAT	ACTGAGTT		TTGGCTGCCATGTAGCGA	ACGGAACC
TCCCTGCATTTGTAGCAA	ACGTACAA		CGATAACGGTTGTAGCTC	AGGATTAG		GTATTGATATTGTAGCAT	ACTGATAA		CCAATGACACTGTAGCAC	ACGGAACT
GTAGGCCACATGTAGCAT	ACGTACAC		TGGGTGCGCGTGTAGCGT	AGGATTGC		GGTTCGAGCTTGTAGCGC	ACTGATGT		GGGTCTCCGTTGTAGCAC	ACGGAAGT
GGGCTTCGCTTGTAGCTA	ACGTACCC		TCTGCGCACGTGTAGCGG	AGGATTTA		CAGAGGTCGATGTAGCAA	ACTGATTA		AGATAGATTATGTAGCTA	ACGGAATA
ATGCTTGTGATGTAGCAA	ACGTACCT		CAATTCTCAATGTAGCTA	AGGATTTC		CCGAAAATTTTGTAGCGG	ACTGCAAG		TGCAGTTACATGTAGCTA	ACGGACCG
AGGGTCTTCGTGTAGCGT	ACGTACGC		GCCGCGCAGGTGTAGCAC	AGGCCAAG		AGCCTCAGCGTGTAGCGT	ACTGCAGG		CCCCTGTAGGTGTAGCAG	ACGGACGC
AGTTTAGTGTTGTAGCAC	ACGTAGAT		GATTCCACGGTGTAGCAC	AGGCCAAT		CCATCTTGCCTGTAGCGG	ACTGCAGT		TATCCAGCCTTGTAGCAC	ACGGAGAG
GTTGATGTGATGTAGCCC	ACGTAGCA		CAGCACTCTGTGTAGCCT	AGGCCATT		AACGTGTAATTGTAGCCG	ACTGCATA		GTGATCATCTTGTAGCCC	ACGGAGAT
CTGTAGCTTGTGTAGCCA	ACGTAGCC		GATGGGGAGGTGTAGCTG	AGGCCCCT		AGTGCTGCGGTGTAGCGA	ACTGCATC		TTGCTTCCGTTGTAGCGT	ACGGAGGC
GCCCTCGCTATGTAGCTA	ACGTAGTG		ATGCCTGGGGTGTAGCCT	AGGCCCGT		AGCTTGTAGATGTAGCTA	ACTGCATT		CAGCATGCCGTGTAGCTC	ACGGAGTT
ACATAGTGGTTGTAGCGG	ACGTAGTT		AAGTACCTGGTGTAGCTA	AGGCCCTC		CGCACCCAGATGTAGCAC	ACTGCCAA		TCATGCATCTTGTAGCAG	ACGGATCG
TCTGCTATCCTGTAGCAA	ACGTATTC		CTGCACCTTTTGTAGCTT	AGGCCGAT		GTCTAGCTTGTGTAGCGG	ACTGCCAG		CCCGTGAGTATGTAGCCT	ACGGATGC
AGCTCCAAATTGTAGCTA	ACGTCATG		CTTTGCAATTTGTAGCGA	AGGCCGCG		GTTTGCCACTTGTAGCAC	ACTGCCAT		CCCGGCCCGGTGTAGCCA	ACGGCAAT
GTGTGTTGCATGTAGCTA	ACGTCCAC		GGCATTCACTTGTAGCGT	AGGCCGTG		GGGCCCCACTTGTAGCAT	ACTGCCCG		CAGCACCCGATGTAGCAG	ACGGCAGC
GCGCTTACCATGTAGCAC	ACGTCCAT		GCGACAAACCTGTAGCCT	AGGCCTCG		TACCTGTCAATGTAGCGC	ACTGCCTA		ATGGCACCAGTGTAGCGA	ACGGCAGT
CTTGACACAGTGTAGCCC	ACGTCCCC		CGCATGCGTGTGTAGCTT	AGGCCTTG		AATTAGTACATGTAGCTT	ACTGCCTC		TGCCTAGCGCTGTAGCCA	ACGGCCAA
AAGGCCCCCATGTAGCAG	ACGTCCTG		TTGCCGACCGTGTAGCCT	AGGCGAAA		CGCTTGCCTTTGTAGCCC	ACTGGAAG		TGCGGCTTTATGTAGCTA	ACGGCCAT
GAATCCACAGTGTAGCTG	ACGTCCTT		ACCTACCCATTGTAGCTA	AGGCGACC		TTTGGCTACCTGTAGCAC	ACTGGAAT		CTCTTTCACTTGTAGCAT	ACGGCCCC
TAGAACCAACTGTAGCAG	ACGTCGAC		GTACACGCCTTGTAGCAC	AGGCGAGA		GACTGGTACTTGTAGCAG	ACTGGACG		CGAGCCGTGCTGTAGCTA	ACGGCCGT
TAGCGAATAATGTAGCGC	ACGTCGAT		GTGAAACCCTTGTAGCAC	AGGCGAGG		TCCACTGCCGTGTAGCAC	ACTGGCTT		GTTGACCGTTTGTAGCTG	ACGGCCTA
TCAGCAAGCCTGTAGCCT	ACGTCGCC		AGCACCCGCTTGTAGCAA	AGGCGATT		AACAAAGAGTTGTAGCCT	ACTGGGAG		TGACTAGGATTGTAGCCT	ACGGCGAA
GTCAGTCTGCTGTAGCTG	ACGTCGGA		TCACAAACTCTGTAGCGT	AGGCGCAT		ATACATATTGTGTAGCGT	ACTGGGTC		AATCAGTATATGTAGCCT	ACGGCGAT
CAGTCATAGATGTAGCAT	ACGTCGGC		ACACCCTGGATGTAGCCT	AGGCGCCT		ATCTGCCTTTTGTAGCTA	ACTGGTCG		CTGGCCGTAATGTAGCTG	ACGGCGCA
GTAACGGCCATGTAGCTA	ACGTCTAA		AAGGATGCATTGTAGCGT	AGGCGCGC		AGCTAGCACGTGTAGCAA	ACTGGTCT		TAGCAAGTGTTGTAGCGT	ACGGCGGC
TTATTCTTGGTGTAGCGC	ACGTCTCG		GCACACTAGTTGTAGCAT	AGGCGCTT		ATGAACCACATGTAGCCG	ACTGGTGC		GACGCCCGCATGTAGCAC	ACGGCGGG
AAATGACCGCTGTAGCGG	ACGTCTGG		TTCTTGAAGTTGTAGCCC	AGGCGGTC		GGAGGCGGTCTGTAGCCC	ACTGTAAC		CTGACACCTTTGTAGCGC	ACGGCGGT
AGTCATCGCTTGTAGCGT	ACGTGAAA		AACTCCTCGTTGTAGCCC	AGGCGGTT		TGAAGCTTTATGTAGCGG	ACTGTAAG		CACTTGTCTTTGTAGCCA	ACGGCGTA
TGGCACCCAGTGTAGCAT	ACGTGAAG		TCTGTACACTTGTAGCAG	AGGCGTTT		ACGTATACCGTGTAGCCG	ACTGTAGT		GATTACCCGATGTAGCCT	ACGGCTAA
TCCCAGTCACTGTAGCTA	ACGTGAGC		TATACCACCTTGTAGCCC	AGGCTAAG		AGCACTCCGTTGTAGCAG	ACTGTATA		TAGATCCTCCTGTAGCTC	ACGGCTAC
AAGGGCTCTCTGTAGCTC	ACGTGCCC		ACGGTATCAGTGTAGCTG	AGGCTACG		AGTTTATCATTGTAGCGG	ACTGTATG		CGTTCCCGCTTGTAGCAG	ACGGCTCG
CTCAACCACTTGTAGCCC	ACGTGCCT		CAGGGTTTAATGTAGCGC	AGGCTAGC		TTGTTATGCTTGTAGCAC	ACTGTCCA		CATTAGAGTTTGTAGCCC	ACGGCTCT
CCACGTACTTTGTAGCTT	ACGTGGGT		GCCAATGATTTGTAGCCC	AGGCTCAA		CGGGAATTTGTGTAGCTG	ACTGTCGC		GGCCACTAAGTGTAGCGG	ACGGCTGT
TGCTTGCTTATGTAGCCC	ACGTGGTA		GTCCCGGCCTTGTAGCCC	AGGCTCTA		ACTTTATGCTTGTAGCCA	ACTGTCTG		CTGACATGTATGTAGCGC	ACGGGAAA
GGGGCGTGGGTGTAGCTG	ACGTGGTG		ACCCTATCGTTGTAGCCG	AGGCTGTG		TGGATGTTTCTGTAGCGG	ACTGTGGA		GACTCCAGCTTGTAGCCC	ACGGGACA
ACGAATAATTTGTAGCGA	ACGTGGTT		CCCTATCGCGTGTAGCTG	AGGCTTAC		CTAATAATCTTGTAGCAC	ACTGTGGT		AGTATATTAATGTAGCCA	ACGGGAGC
GCTGAATCCTTGTAGCAC	ACGTGTAT		GAGGCCCGCGTGTAGCTC	AGGCTTTA		TAATATACAATGTAGCTA	ACTGTTGG		GGCACTTGCATGTAGCTG	ACGGGATA
TATAAATTGGTGTAGCTT	ACGTGTCA		CCTTTACAAATGTAGCGT	AGGGAAAT		TTGTGCATTTTGTAGCCC	ACTTAACC		CGCTTATTAGTGTAGCTT	ACGGGATT
CAGCGCTCGCTGTAGCGG	ACGTGTGG		CACCCGGGAGTGTAGCGG	AGGGAATA		CGTCCATTAGTGTAGCAC	ACTTAACG		TCTCAGTAGATGTAGCTG	ACGGGCAG
TCCTCTTGCTTGTAGCAA	ACGTGTGT		GTGAGAACCCTGTAGCCT	AGGGAATG		AGCTTGCCCTTGTAGCTT	ACTTAAGT		GAGCTGTATTTGTAGCCC	ACGGGCCT
CAGTATTTACTGTAGCCT	ACGTTAAA		GGGCCACAATTGTAGCAT	AGGGACCC		CTTGCTGCAGTGTAGCAT	ACTTAATC		CGACATTGTGTGTAGCGC	ACGGGCGA
CGTACATTCGTGTAGCTG	ACGTTACG		ACAAAACCTATGTAGCTT	AGGGACCG		AAGTTTAGTGTGTAGCTT	ACTTACAC		CTGTTTACCGTGTAGCGT	ACGGGCGC
CTATGCCACATGTAGCAC	ACGTTGAC		CTATACGCACTGTAGCCC	AGGGACGA		TAAGGATGTATGTAGCCC	ACTTACAG		CCGTATAATATGTAGCCC	ACGGGCGG
CACTTGCCTATGTAGCCA	ACGTTGCT		CACCAGCCCTTGTAGCAA	AGGGAGTT		CGGCCCATTATGTAGCAA	ACTTACCT		CACACACTAATGTAGCTC	ACGGGGAA
GAATTCCGAATGTAGCAT	ACGTTTAA		ATTAACAGCATGTAGCGC	AGGGATCA		GGCAAGTGCTTGTAGCCC	ACTTACGA		GCTCATTGCTTGTAGCCA	ACGGGGAG
AATATTATGGTGTAGCAC	ACTAAAAT		CCAACAACCGTGTAGCAC	AGGGATGT		GACAGATCCTTGTAGCGC	ACTTACGC		AATCAAGTAGTGTAGCTT	ACGGGGCG
GAAGCTAGTGTGTAGCCC	ACTAAACG		CCTCTTGCCCTGTAGCCC	AGGGATTT		GCAACCATGGTGTAGCCC	ACTTAGCC		TTGCGCCCAGTGTAGCGT	ACGGGGCT
TACATTTTCATGTAGCGT	ACTAAATC		GGAAGGGTGGTGTAGCAC	AGGGCACG		CGAGCAGCAATGTAGCAC	ACTTAGTG		AAGTGCCTTGTGTAGCCC	ACGGGTCT
AGATCGTAAGTGTAGCAG	ACTAAATT		GGCACATCACTGTAGCCT	AGGGCCCG		TGAACCTCCTTGTAGCCT	ACTTATAT		GGCCTTTGTATGTAGCCA	ACGGGTGC
GTCAATCGACTGTAGCCC	ACTAACCA		TCTACACTCTTGTAGCTC	AGGGCCTT		ATCATCCGTATGTAGCAT	ACTTATCA		GCAAACAGGATGTAGCAT	ACGGGTGT
CGATAACCTTTGTAGCAT	ACTAACCC		ACATGCGTCCTGTAGCAA	AGGGCGAA		CCCACCCGAGTGTAGCTT	ACTTCATC		GCAGAGCTCGTGTAGCCC	ACGGTACA
ATTAGCTGGGTGTAGCGA	ACTAACTG		TTAATCGTTGTGTAGCTA	AGGGCGAG		GCGTGCAGCTTGTAGCAT	ACTTCGAC		TGAGAATCCGTGTAGCGG	ACGGTACG
AAGGGTCCCTTGTAGCGG	ACTAACTT		GGCCCCCTAATGTAGCGC	AGGGCGCT		GCTTCATGTTTGTAGCCC	ACTTCGGT		AGTCCATTTTTGTAGCTT	ACGGTAGT
AATCCTTGTGTGTAGCCT	ACTAAGCC		AATACTTTGTTGTAGCAA	AGGGCGGA		GCAGTGTTTTTGTAGCAG	ACTTCGTG		TTAGCAAATGTGTAGCAG	ACGGTCAA
TTCACGCCTGTGTAGCCT	ACTAAGGC		TACTCCACCTTGTAGCGC	AGGGCGTT		TGGACGAGCGTGTAGCAT	ACTTGACT		CGTGGCGCCGTGTAGCGT	ACGGTCAT
AACTAGCTGATGTAGCCT	ACTAAGGG		GATTATAATTTGTAGCTA	AGGGCTGC		CTACCGACTATGTAGCGG	ACTTGTAA		GTACGCGCGATGTAGCTG	ACGGTCCA
GCGCTTGCAGTGTAGCCT	ACTAAGGT		AGCTATATGATGTAGCCC	AGGGCTTG		CCTTATGCAGTGTAGCAG	ACTTTAAA		ACACTTGCTTTGTAGCCC	ACGGTCCG
TCATCTTGCATGTAGCTT	ACTAAGTT		CATAGACTATTGTAGCTA	AGGGGGAA		GCCGGAAGTTTGTAGCAA	ACTTTAAT		TCGTTATCCGTGTAGCGC	ACGGTGAG
TGTTTGCAAATGTAGCCG	ACTAATAC		TTGCATCTGGTGTAGCAG	AGGGGGCT		GCACCACACTTGTAGCAT	ACTTTACC		AGAGCTAAGGTGTAGCAC	ACGGTTAG
GGCTGCAACGTGTAGCAT	ACTAATCG		GCCCCCGTGATGTAGCTA	AGGGGTCG		CGCAGGGGGATGTAGCAG	ACTTTACG		CCGGTCTAATTGTAGCGT	ACGTAAAA
GGAGGGCTTATGTAGCCC	ACTAATGG		TACACCACCTTGTAGCAG	AGGGGTGT		GTTCACTGAGTGTAGCAG	ACTTTAGT		TGCCTTGTATTGTAGCTA	ACGTAACA
ACCAACAGCTTGTAGCAC	ACTAATGT		GTTCAATCCTTGTAGCTA	AGGGTACT		CCTTTATCATTGTAGCGC	ACTTTATA		TCCCTGCATTTGTAGCAA	ACGTACAA
GAAACTAGCGTGTAGCAA	ACTAATTC		CCTCATCCCATGTAGCAC	AGGGTAGT		CACTTGCAATTGTAGCCC	ACTTTCCC		CACTGCATATTGTAGCTG	ACGTACAT
TTGGCTATGTTGTAGCAT	ACTAATTT		GGGTAGTCAGTGTAGCAC	AGGGTCCC		CAGGGACTCATGTAGCAG	ACTTTCCT		GGTGATTGCTTGTAGCTA	ACGTAGAA
TGTGATGAGATGTAGCGC	ACTACAAG		TTCCGACTTATGTAGCTA	AGGGTCCT		TTAATTCTCTTGTAGCAT	ACTTTCTA		ATTGCGCTATTGTAGCCC	ACGTAGAC
GCTGTTCCATTGTAGCAT	ACTACCAG		TCGACACACGTGTAGCGG	AGGGTTGC		GGTATACGTATGTAGCAT	ACTTTGAA		ACCATACTGTTGTAGCGC	ACGTAGCA
AAAATTACCGTGTAGCGG	ACTACCCC		ACTTGATGCGTGTAGCAG	AGGTAAAC		GCTTCACTAATGTAGCCC	ACTTTGGC		CTGTAGCTTGTGTAGCCA	ACGTAGCC
GTGCAAATAGTGTAGCTA	ACTACCCG		ACATACCACATGTAGCGC	AGGTAACG		ACTACCGCTATGTAGCCA	ACTTTGGT		AATTTATTATTGTAGCGT	ACGTAGTG
TCACATTCCTTGTAGCTG	ACTACCGG		GACCTATCCATGTAGCTC	AGGTAAGC		AAGTGTTCTATGTAGCGG	ACTTTGTA		ACATAGTGGTTGTAGCGG	ACGTAGTT
CTTCGCATCATGTAGCGT	ACTACCTG		TCAACTCTTGTGTAGCAG	AGGTAAGT		AGGGGACTTATGTAGCAG	ACTTTGTG		CCCGAGCCCTTGTAGCGT	ACGTATGT
GGGCCCTACTTGTAGCGT	ACTACGAA		CCGGCACATGTGTAGCTC	AGGTACCA		ACGTCGACAATGTAGCTC	ACTTTTAA		TGCTCCAGCTTGTAGCAT	ACGTATTA
TTGCTTTGAATGTAGCCG	ACTACGGA		CTACCGCTAGTGTAGCAA	AGGTACGC		GCCAAACTTCTGTAGCAA	ACTTTTCG		CCCCCCAATTTGTAGCTT	ACGTATTG
GCAGCTACCGTGTAGCCC	ACTACGGT		CATCTCCGCTTGTAGCGT	AGGTAGAC		GCATTTGCCATGTAGCGC	ACTTTTGG		CAGTCTCCGGTGTAGCGA	ACGTCAAT
CACGAGCTCCTGTAGCCC	ACTACTAG		GTATATACCTTGTAGCAT	AGGTAGCC		GTTTTCTTTGTGTAGCTA	AGAAAACA		GTCATCCATTTGTAGCCG	ACGTCACT
TTTCCCCAGTTGTAGCAT	ACTACTCC		AAGCCCATGATGTAGCGC	AGGTAGGC		CGGTCGTGTTTGTAGCGG	AGAAAACG		GGTGCTTGCTTGTAGCCC	ACGTCAGC
TAGGCCGGCTTGTAGCAG	ACTACTCT		GATCACCATTTGTAGCAC	AGGTAGTA		GATACTTACATGTAGCCA	AGAAACCA		GGGAGATGGGTGTAGCCT	ACGTCCAG
GGTATTCCAATGTAGCAT	ACTACTTA		CCATCCACTTTGTAGCAG	AGGTATGG		ACATTCTGCTTGTAGCAT	AGAAACCG		GCTCTCCACGTGTAGCAT	ACGTCCCG
GCCATATGATTGTAGCTC	ACTACTTG		CTCTTGTCATTGTAGCTA	AGGTCAAA		TAGTAAGAGATGTAGCTA	AGAAACGC		GGGCAGCGCTTGTAGCGG	ACGTCCGT
CCGTAAATCTTGTAGCAT	ACTACTTT		GTGTGGCATTTGTAGCAT	AGGTCAAC		TGTGAGTATTTGTAGCAT	AGAAAGAG		AACATAAGGATGTAGCGC	ACGTCCTA
TCCGCGTGCTTGTAGCAA	ACTAGACA		ATGCATCTCGTGTAGCTG	AGGTCAAG		TCTGCTTGCTTGTAGCCG	AGAAATAG		TCAGCAAGCCTGTAGCCT	ACGTCGCC
CCTGTCAGAATGTAGCCT	ACTAGAGC		ATGGCTACGTTGTAGCTC	AGGTCATA		ACTTCTCTTGTGTAGCAT	AGAAATGG		CCCCGTTCAGTGTAGCAC	ACGTCGGT
TGCACTATAATGTAGCCT	ACTAGCAT		GTATTTCTGCTGTAGCTC	AGGTCCAG		TTCTAAACCTTGTAGCAT	AGAAATTA		TCACATTGAGTGTAGCAC	ACGTCGTC
ACCAATTTCATGTAGCGC	ACTAGCCC		GGGGCCCCTATGTAGCGG	AGGTCCGA		AAGCCTAACGTGTAGCCC	AGAACAAC		AGACTGGTAATGTAGCTG	ACGTCGTG
CGTAGCATCCTGTAGCTC	ACTAGCTC		GTTCACCCGATGTAGCAC	AGGTCCTT		CAGGTTGCAATGTAGCAA	AGAACAAT		CACCCGATCTTGTAGCTA	ACGTCTAA
GAGTTATCTATGTAGCGC	ACTAGGAT		CTCCGCTACTTGTAGCGC	AGGTCGAA		TACATTGCAATGTAGCTC	AGAACATC		CCGTGAAGGTTGTAGCTA	ACGTCTGC
GGATAATCCTTGTAGCCT	ACTAGGCA		CTCACTGCTTTGTAGCCC	AGGTCGCA		TGTCCGGGCATGTAGCAA	AGAACCAG		CGGGCGGTATTGTAGCTA	ACGTGACA
GGATCACCTATGTAGCCA	ACTAGGCT		TCCTTTATCTTGTAGCAG	AGGTCGGT		AAAGAATTCCTGTAGCTC	AGAACCGC		GCAGCCATTATGTAGCAC	ACGTGACG
ATGTGCAATATGTAGCTA	ACTAGGGA		GTCCCGTGCTTGTAGCAT	AGGTGATG		GTTAGTGATCTGTAGCAG	AGAACCGT		TTTGCATGTGTGTAGCTC	ACGTGAGA
ATTCCCCTCATGTAGCAC	ACTAGGGG		ATTTACTACTTGTAGCTC	AGGTGGAG		GAAGGTAGTATGTAGCAG	AGAACCTG		TCCCAGTCACTGTAGCTA	ACGTGAGC
TATGCGCCTTTGTAGCCT	ACTAGGTC		GCGTTGAAAGTGTAGCCC	AGGTGTAG		CTTGGCAGCATGTAGCCA	AGAACGAG		CTCTGGCACATGTAGCAG	ACGTGCAA
GTACGGTAAGTGTAGCAG	ACTAGTAT		TACCGCGGAGTGTAGCGT	AGGTGTTA		GGGTGTCCCTTGTAGCCA	AGAACGAT		GAACTGCGACTGTAGCTC	ACGTGCCA
TATTCACGGTTGTAGCGG	ACTAGTCG		AGCACTGTTATGTAGCCT	AGGTGTTG		TAGATTGACTTGTAGCTC	AGAACGGG		GGACGTGCTCTGTAGCCA	ACGTGGCG
CCTTGAGCACTGTAGCCG	ACTAGTGC		ACTAGTTACTTGTAGCAT	AGGTTACC		AGGTAACTTGTGTAGCTA	AGAACGTA		CATACCGCTTTGTAGCGT	ACGTGGGT
CACAGCCCCTTGTAGCCT	ACTATACA		CACTTGCCAATGTAGCAA	AGGTTACG		ATTCATGGCATGTAGCAC	AGAACTAA		ACTCTGCCCTTGTAGCCG	ACGTGGTG
TCTGACTGGGTGTAGCAG	ACTATACC		GAATAAGTCTTGTAGCCC	AGGTTACT		GGGACCAGCTTGTAGCAG	AGAACTGC		TCAGGGAGGCTGTAGCAT	ACGTGTAC
CAACACACAATGTAGCAG	ACTATAGA		CATGCACGCTTGTAGCAG	AGGTTCAT		CTAAAATCCTTGTAGCAT	AGAACTTC		TGAAGTTGTGTGTAGCGA	ACGTGTCT
CATCTTGCTTTGTAGCTG	ACTATAGT		CACCCGTAGGTGTAGCGA	AGGTTCCC		TCTACCAGCTTGTAGCCC	AGAAGAAA		CACACGGTCATGTAGCGT	ACGTGTGG
CTCACAACTTTGTAGCCG	ACTATATC		GTTTATACCATGTAGCCC	AGGTTCTA		ACATCATGCTTGTAGCTA	AGAAGAAT		GTTGTCCATTTGTAGCAC	ACGTGTGT
TCCTGACTGCTGTAGCGT	ACTATCAT		GCACCAGAGATGTAGCAC	AGGTTCTC		GCAGCCAATTTGTAGCGC	AGAAGACT		AGCTCTATCTTGTAGCAG	ACGTGTTA
TCCCTCACTTTGTAGCAT	ACTATCTT		GACACTGTCATGTAGCGT	AGGTTCTG		TCTACTCTTTTGTAGCAC	AGAAGAGT		AGGCCCCGTGTGTAGCAG	ACGTTAGC
GACATTATCTTGTAGCCT	ACTATGAT		CCACTGTGCTTGTAGCCC	AGGTTGAT		CATGGTTACATGTAGCCC	AGAAGGAG		TTACCTGGCATGTAGCAA	ACGTTCCA
TAGATACAAGTGTAGCCA	ACTATGGT		ACTGGATGTTTGTAGCGG	AGGTTTAC		GCACGCCTGGTGTAGCCC	AGAAGGCT		TTACTTTGCTTGTAGCGG	ACGTTCGC
CTCTTCCACTTGTAGCAC	ACTATGTC		ACCCGGTGGGTGTAGCGT	AGGTTTAG		CAGCCCACCTTGTAGCTC	AGAAGGGA		CTAGACGCGGTGTAGCAC	ACGTTCGT
GGACCTAGATTGTAGCGA	ACTATGTG		CCGTATTGGGTGTAGCAG	AGGTTTAT		TTCCTCTTAATGTAGCCC	AGAAGGTC		CTGACTTGCTTGTAGCCA	ACGTTGCA
CACCAATTAGTGTAGCTG	ACTATTAA		CACTTGATAATGTAGCCT	AGGTTTCT		GTACAATGCTTGTAGCCT	AGAAGGTT		ACCCATATTATGTAGCAC	ACGTTGCC
GCGGCACATTTGTAGCGG	ACTATTAC		TCACGCAACTTGTAGCAG	AGTAAACC		GTCCACTACTTGTAGCCA	AGAAGTTC		ACACCAGTTGTGTAGCGA	ACGTTGGA
CAGCCTTGATTGTAGCCA	ACTATTGG		GTTGCCCAATTGTAGCAT	AGTAACCT		AATTGGTCCATGTAGCCT	AGAATACT		GATATTACCATGTAGCAT	ACGTTGGT
TTTGCATTATTGTAGCAA	ACTATTTA		CCTTGCCCGTTGTAGCAA	AGTAAGAT		GCCCCTGCCTTGTAGCAT	AGAATCCC		CCGTCACATGTGTAGCAT	ACGTTTTA
GGGGTTGAATTGTAGCCC	ACTCAAAG		GTTGCCTTGGTGTAGCAC	AGTAAGGT		GGAAATGCTCTGTAGCTC	AGAATCCG		GAAGCTAGTGTGTAGCCC	ACTAAACG
GTGATATAGATGTAGCAG	ACTCAACA		TCTCTTGCCCTGTAGCTC	AGTAATCC		GCCCTTAGCATGTAGCCT	AGAATCGC		AACGGCTGTATGTAGCTT	ACTAAATC
GATCCACACATGTAGCAT	ACTCAACG		CCCTTCTACGTGTAGCTC	AGTAATCG		GCACTCGCCATGTAGCAG	AGAATCTC		TATTTGCGTTTGTAGCCC	ACTAACGT
TCGAATCGCGTGTAGCTA	ACTCAAGA		TGGTACTTGCTGTAGCGA	AGTACAAA		CTCGTTCGTTTGTAGCCG	AGAATCTG		GATTGCCGTTTGTAGCGT	ACTAAGAA
TTGGGGTTCCTGTAGCGC	ACTCAAGC		GCTTGTCTTTTGTAGCGC	AGTACAGC		ATTAAAATGGTGTAGCCC	AGAATGAA		ACCCACGGGATGTAGCGG	ACTAAGCA
CGAACTGGTTTGTAGCAG	ACTCACAT		TGCCTCCGAGTGTAGCGC	AGTACAGT		CCGTAACGCTTGTAGCAG	AGAATGAG		TTAATCTGCGTGTAGCCG	ACTAAGCT
TACAATAGAGTGTAGCAA	ACTCACGG		TGGGACACCTTGTAGCGG	AGTACGAA		GTTAATCCCTTGTAGCAT	AGAATGCT		TTACCTTGCGTGTAGCCC	ACTAATGG
TGAGCGCTCGTGTAGCGG	ACTCAGAT		GAAACACTTATGTAGCGT	AGTACGAT		GGCGCTCACGTGTAGCAG	AGAATGGT		CTCAGATGCTTGTAGCTT	ACTACCCA
GCTTTCACCTTGTAGCAA	ACTCAGGC		CTATTCTGTGTGTAGCGT	AGTACGCC		AGCATTGCATTGTAGCTG	AGAATTAA		CTTCGCATCATGTAGCGT	ACTACCTG
TGTCAAGATGTGTAGCAG	ACTCATTA		ATTTCACTAGTGTAGCGC	AGTACGTG		CCACGCCTTGTGTAGCCC	AGAATTCT		GGCTCTCGAATGTAGCGC	ACTACCTT
TGCGCTGTGATGTAGCAG	ACTCCAAC		TTCTTGCAGATGTAGCAT	AGTAGACA		CAAAAACGCGTGTAGCTA	AGAATTGG		CCATCTTGCGTGTAGCCA	ACTACGAT
CCGAGGCGCCTGTAGCCC	ACTCCAGG		GCCAAGCGCGTGTAGCGA	AGTAGAGC		CGTGGACGAGTGTAGCAG	AGAATTTC		TATCGCATTGTGTAGCGG	ACTACGCA
CCGGACTACATGTAGCGG	ACTCCCAG		CTCTACGATATGTAGCTA	AGTAGAGG		CCAATATAGTTGTAGCGC	AGACAACC		CAACAACAAATGTAGCGC	ACTACGCT
CAAGGTTACGTGTAGCCC	ACTCCCCC		CACTTGGTAGTGTAGCAA	AGTAGAGT		GTTTATCGGGTGTAGCCA	AGACAACG		TTGCTTTGAATGTAGCCG	ACTACGGA
GCCACTTGCTTGTAGCTG	ACTCCCGA		CATCACCCAGTGTAGCTG	AGTAGATA		CGGGGTCACTTGTAGCAT	AGACAATA		ATCAACAGCTTGTAGCCC	ACTACGGG
TTCAACCTACTGTAGCTG	ACTCCGAT		TCCAGGGCCATGTAGCAA	AGTAGTAC		CACGGCGTAATGTAGCAG	AGACAATG		GAGAATAGCTTGTAGCCC	ACTACGGT
TGCCTTGGCCTGTAGCGG	ACTCCGCC		GTTAATGTTATGTAGCTT	AGTATAAC		GCTTGTTTCATGTAGCAC	AGACACAC		AGGACGTCCATGTAGCCC	ACTACGTC
GTGTGCCGGCTGTAGCGT	ACTCCTAA		TCTCACTGCTTGTAGCCA	AGTATATC		ACAACTTGCTTGTAGCAG	AGACACCC		TGAACATGCTTGTAGCAG	ACTACGTG
TCTCGCTGAGTGTAGCCC	ACTCCTAG		GCGGTACCGATGTAGCTT	AGTATCAT		TCCCCCCCATTGTAGCTA	AGACACGA		AACCCGACTTTGTAGCTA	ACTACTAA
GCAGCGGCTCTGTAGCGG	ACTCCTAT		CTGGAGCGGGTGTAGCGC	AGTATCCT		GTTTTTGCATTGTAGCGT	AGACACGT		CTCCTTGCGTTGTAGCTT	ACTACTAT
CAGTGATAATTGTAGCCA	ACTCCTTA		TGCCCTGGTGTGTAGCTT	AGTATCGT		TACCCGAGAATGTAGCAA	AGACACTT		TAGGCCGGCTTGTAGCAG	ACTACTCT
GGTAGTATTTTGTAGCTC	ACTCGAAG		GTGCTATTCGTGTAGCAA	AGTATGAT		GATTAACTGGTGTAGCTA	AGACAGAA		AAAAACTGCTTGTAGCTC	ACTACTGT
AATCGGCCAATGTAGCAT	ACTCGAAT		ATGGCCCGCGTGTAGCGC	AGTATGGA		ATCCTCTTGGTGTAGCAC	AGACAGAG		CCATTTCGCTTGTAGCGC	ACTACTTA
TTACTGCATTTGTAGCTA	ACTCGACA		AGAGCCCTGTTGTAGCGC	AGTATGGT		GCCCGCTTTATGTAGCTA	AGACATAA		GTGTCTTAATTGTAGCTT	ACTACTTG
CATTTGCGCTTGTAGCTT	ACTCGACC		ACATTCCTCCTGTAGCTC	AGTATTAC		ATGCGAAACTTGTAGCAT	AGACATCA		ACCCATAGTTTGTAGCAG	ACTAGAAA
CACTTTGCCTTGTAGCCG	ACTCGAGG		TAACTCCGCTTGTAGCGT	AGTATTCT		GTCACCTAGATGTAGCAT	AGACATCT		ACGCTGCTCGTGTAGCCC	ACTAGAAC
TAACTACTTTTGTAGCTC	ACTCGCAC		TTGATACGCTTGTAGCGC	AGTCAAAC		ATTTATTTTTTGTAGCTG	AGACATGC		TCCGCGTGCTTGTAGCAA	ACTAGACA
CGACTTGCTGTGTAGCGG	ACTCGCGC		CCGACCACCTTGTAGCAT	AGTCAACC		GCACTTGTATTGTAGCAC	AGACCCGC		GTTTGTGGTCTGTAGCAG	ACTAGACG
CAGGGCCTGATGTAGCCC	ACTCGCGT		CCTTGCAGAGTGTAGCCT	AGTCAACT		ACGGTCTGCGTGTAGCCG	AGACCGCT		CGTCTGCTTGTGTAGCCT	ACTAGAGT
GAGACAAGAGTGTAGCCG	ACTCGCTA		GATACCCACGTGTAGCAG	AGTCAAGT		GACCGCGTTCTGTAGCGT	AGACCGGC		AAATAGCCCTTGTAGCGC	ACTAGCAA
TCCTGGCCCGTGTAGCGC	ACTCGCTC		CCTCACCGGTTGTAGCCT	AGTCACCA		GGGGTGATCTTGTAGCAT	AGACCTAT		CACTTGCTGTTGTAGCCA	ACTAGCAC
CATTATCGTTTGTAGCTA	ACTCGCTG		GTCCGTCCTATGTAGCGC	AGTCACCG		CCACTTGCAATGTAGCCT	AGACCTTA		CGGCCTACTCTGTAGCTC	ACTAGCAG
GAACCAATAGTGTAGCTG	ACTCGGAT		TAACCACCTTTGTAGCCT	AGTCACGT		CACTTGCGCATGTAGCTA	AGACGAAC		TTACCATGCTTGTAGCCC	ACTAGCGG
ACTTTAGCAGTGTAGCCA	ACTCGGCA		GTGCCCAGCTTGTAGCCT	AGTCAGAT		GTATGTCCGGTGTAGCGT	AGACGACC		GGTGATAGGGTGTAGCTA	ACTAGGAC
TCAACGGGCATGTAGCTA	ACTCGGCC		ACCTCACTCTTGTAGCCA	AGTCAGGA		TTCGGCGCCTTGTAGCAT	AGACGAGC		CTGATGTTTCTGTAGCTA	ACTAGGCC
GCAGCACGTCTGTAGCTG	ACTCGGCG		CACTTGCCCATGTAGCGT	AGTCAGGT		CTCGTATGTATGTAGCAG	AGACGAGG		ATTCCCCTCATGTAGCAC	ACTAGGGG
AGACATATGGTGTAGCCG	ACTCGGCT		CGTCTCCTCATGTAGCAT	AGTCATCC		ACCCCTTGGTTGTAGCCA	AGACGAGT		CCGCGACGCTTGTAGCTT	ACTAGGTA
AGAAACGTATTGTAGCGG	ACTCGGTT		CACTGCTGCATGTAGCGA	AGTCATCG		GCCAAGTCTGTGTAGCTG	AGACGATT		CAAGCGCAAGTGTAGCTC	ACTAGTAA
CATGCTAGCCTGTAGCCC	ACTCGTAA		TGCCTTATGTTGTAGCAT	AGTCCAAC		GCTTATTCCGTGTAGCAC	AGACGCGG		ACCCACCTTATGTAGCAG	ACTAGTAC
ACACAGGCGCTGTAGCCC	ACTCTAAC		CGGCCTTTTATGTAGCAA	AGTCCATA		ATCTTGCATATGTAGCCC	AGACGGTA		ATACCCATAGTGTAGCCC	ACTAGTCC
CCACCCGAGTTGTAGCCC	ACTCTACC		AGAGGCACCTTGTAGCGG	AGTCCATG		CACTTGCCTCTGTAGCAG	AGACGGTG		AAATGAGTAGTGTAGCGT	ACTAGTGG
GACCATATGCTGTAGCCC	ACTCTAGC		GTCCCACCATTGTAGCGT	AGTCCCCA		GCATAACGCGTGTAGCTC	AGACGTAC		TGTCCGCGCTTGTAGCCG	ACTATAAA
CGTAAGCGGGTGTAGCTA	ACTCTCAT		GTGCTCGACATGTAGCTG	AGTCCCGA		GTTGCGCTCTTGTAGCTC	AGACGTGC		TCTGTTCTAGTGTAGCGG	ACTATACC
GATACCGTGATGTAGCAA	ACTCTCGG		GATCACTTGTTGTAGCCC	AGTCCCGC		GGGGTCACTCTGTAGCAT	AGACTAAC		CGAACACGCTTGTAGCCC	ACTATATA
AATATAGATATGTAGCGA	ACTCTGCA		CCCGATGGTATGTAGCAC	AGTCCCGG		GATTCCACTATGTAGCGC	AGACTAAT		TAACCACTGGTGTAGCGT	ACTATATC
GTAAAGGATTTGTAGCAG	ACTCTTAT		CTCACTTCTATGTAGCCT	AGTCCCTT		GTCCGGGTAGTGTAGCTT	AGACTACA		AATATACGGCTGTAGCAC	ACTATATT
TTAGGCTCAGTGTAGCTA	ACTCTTCT		GCTGTTGCCTTGTAGCAC	AGTCCGAG		AGAGCTTGTATGTAGCAC	AGACTACC		ATTGTAATTTTGTAGCGC	ACTATCAA
CACGTCCTTCTGTAGCAG	ACTCTTTT		GCTTACCACTTGTAGCAT	AGTCCGCG		CTACTGCTGCTGTAGCCA	AGACTCAG		TCCTGACTGCTGTAGCGT	ACTATCAT
ATTTGAGTTCTGTAGCGG	ACTGAACC		CTGCCTTGCGTGTAGCAT	AGTCCGTG		TGCTTCAGAATGTAGCAA	AGACTCCC		CTGGCCCGGGTGTAGCAT	ACTATCCC
AACGTCAGGCTGTAGCCA	ACTGAAGC		TTCCCGCCTTTGTAGCAA	AGTCCTAC		TTGGCATCCATGTAGCAA	AGACTCGC		GCACCCAGCCTGTAGCCT	ACTATCGG
AGATCGGTTTTGTAGCAA	ACTGACCA		GTCCGCGTGATGTAGCAG	AGTCCTCC		CACTTGCAAATGTAGCAC	AGACTGTT		CACCCGAAAATGTAGCTT	ACTATCGT
CATAGTGGTCTGTAGCGC	ACTGACCT		TGGAGTGCCATGTAGCCC	AGTCCTCT		TTGCCCCACATGTAGCAA	AGAGAACA		CAACTTGTCATGTAGCAT	ACTATGCC
CATTGGAGTGTGTAGCGT	ACTGACGA		GCTTTAATACTGTAGCTC	AGTCCTTC		GGTGGCATTATGTAGCCA	AGAGAACG		GTCATTGCTGTGTAGCGT	ACTATGGT
CCGAAATCTCTGTAGCGG	ACTGACGG		TACTCCCAGTTGTAGCGC	AGTCGAAA		GTCACCCGCTTGTAGCAT	AGAGAAGG		CTCTTCCACTTGTAGCAC	ACTATGTC
ACGTGCAGCGTGTAGCTG	ACTGACTC		TACCCCCGCTTGTAGCGG	AGTCGAGA		CGCTTGCGTTTGTAGCAT	AGAGAATG		AAGATGGTGTTGTAGCTT	ACTATGTT
GACGCCGCCATGTAGCCA	ACTGAGGC		CACCGAACTCTGTAGCAA	AGTCGAGG		CGGCGGTGCCTGTAGCGC	AGAGAATT		AAATAGACCTTGTAGCCC	ACTATTGC
AAATCCTCTATGTAGCGC	ACTGATTC		GGGAGTCTCCTGTAGCTA	AGTCGCAG		ATCATCACAGTGTAGCCC	AGAGACAT		TGAGACCAGGTGTAGCAT	ACTATTGT
AAACATCAACTGTAGCAC	ACTGATTG		TAACATCTCGTGTAGCGC	AGTCGCCT		ATTGACTGCTTGTAGCAG	AGAGAGTC		CCGCGCATTTTGTAGCAT	ACTATTTC
CGTGGCACCCTGTAGCCT	ACTGCAGA		ATACGCGGTTTGTAGCAC	AGTCGCGC		GCAAATTACATGTAGCGG	AGAGATGG		CCAGTGCATATGTAGCCC	ACTATTTG
CCGGGAGTCGTGTAGCGC	ACTGCGCA		TACTATGGCTTGTAGCTC	AGTCGCTA		ATCAGCCTTGTGTAGCAG	AGAGATGT		AAGCACCACGTGTAGCAT	ACTCAAAA
TTCCACGGAGTGTAGCAA	ACTGCGTC		TCTGCCAAAATGTAGCTA	AGTCGCTC		AGATGATGCTTGTAGCTC	AGAGCCAA		ACCCTTAGCTTGTAGCCT	ACTCAAGC
GCTTTAAGCTTGTAGCTT	ACTGCGTG		GCTTCTATGGTGTAGCCG	AGTCGGAA		CGGCACTCGATGTAGCAA	AGAGCCAC		ACCCCAGAGGTGTAGCAG	ACTCAATG
CTTGCGCGAGTGTAGCAC	ACTGCTCT		CACACCGGGATGTAGCCT	AGTCGGCA		GCAAACACCTTGTAGCAG	AGAGCCAT		GCGACTCGCTTGTAGCAA	ACTCACAT
GCTCGCAACATGTAGCAT	ACTGCTGG		ATTCCCACAGTGTAGCAT	AGTCGTAA		GCCGTTAACTTGTAGCGT	AGAGCCCT		GGTCTTATAGTGTAGCAC	ACTCACGC
TTGTGTTGAATGTAGCGG	ACTGGAAT		TACTTGGCCTTGTAGCGT	AGTCGTTG		TGCACCCACTTGTAGCAC	AGAGCCGA		TAACTTGCATTGTAGCCT	ACTCACGG
GCCACTTGCTTGTAGCCG	ACTGGAGG		AGTGCCTCGATGTAGCAC	AGTCGTTT		CCGCGTAATATGTAGCCC	AGAGCGAA		ACGCGCCATTTGTAGCCA	ACTCATAA
CGTTTTTTAGTGTAGCAA	ACTGGATC		CCACTTTCCTTGTAGCAA	AGTCTAAG		TGTGTGCCATTGTAGCAC	AGAGCGAC		CTTGAAGCATTGTAGCTC	ACTCATCA
CCATGGTTAATGTAGCAC	ACTGGCAG		TGCATTGGAATGTAGCCT	AGTCTACC		CTGGGCCCCGTGTAGCAT	AGAGCTGT		AGGTGTCTTATGTAGCAG	ACTCATCT
GTGCACACCATGTAGCCT	ACTGGCGC		GTGGGGCCCTTGTAGCAG	AGTCTCCG		TTCTTGCGCCTGTAGCCC	AGAGGCCA		GATGTCCCATTGTAGCAT	ACTCCAGT
GTACCACTGGTGTAGCAT	ACTGGCGT		GGGTGCGGAGTGTAGCAC	AGTCTGAC		CCTCCTCTTGTGTAGCAT	AGAGGGAA		GTACTTGGGTTGTAGCAG	ACTCCATA
CCTGTTACTGTGTAGCTA	ACTGGGGC		CCTGGCATCTTGTAGCAG	AGTCTGCA		GCATTTAACGTGTAGCAT	AGAGGTGT		GTGGGCGATTTGTAGCCT	ACTCCATC
ACACCTTGCTTGTAGCCC	ACTGGGTA		TTTCGCTATATGTAGCCC	AGTCTGCC		CTGCTAAGGATGTAGCCG	AGAGTAAC		TCCGCCTTTATGTAGCTA	ACTCCCAG
ATACCAAGCTTGTAGCCC	ACTGGGTC		ACACATTCAGTGTAGCGC	AGTCTGGT		TCGACCGCCTTGTAGCAC	AGAGTCAT		CTTTAGAACGTGTAGCCA	ACTCCCCT
GTTATGCAGGTGTAGCCA	ACTGGTAA		TGTATAGCCTTGTAGCAT	AGTCTTAC		TAAACTCTGATGTAGCAC	AGAGTCCA		TGCCTTGGCCTGTAGCGG	ACTCCGCC
ACACCCTGCTTGTAGCTG	ACTGGTAC		TGTATTGCTTTGTAGCCG	AGTGAAAA		TCCCTCTTGTTGTAGCGA	AGAGTCGG		GTAACACCTGTGTAGCTT	ACTCCGTA
TTCACCCTAATGTAGCAT	ACTGGTTA		TCCATAGTCCTGTAGCGT	AGTGAACT		ATCCACCCTGTGTAGCAG	AGAGTCGT		TCTCGCTGAGTGTAGCCC	ACTCCTAG
GCATACTATGTGTAGCTA	ACTGGTTG		CCAAAACCATTGTAGCAT	AGTGAATG		TTGAGATGCTTGTAGCCC	AGAGTGAA		CTTGCGCTATTGTAGCTT	ACTCCTAT
TGAAGCTTTATGTAGCGG	ACTGTAAG		TCAGGAGGGTTGTAGCGC	AGTGACAG		GTCCATTGGGTGTAGCCC	AGAGTGAC		GCCTCAATGCTGTAGCCA	ACTCCTGC
CAACTGAGATTGTAGCGG	ACTGTACA		TTAGATCTAGTGTAGCGT	AGTGACCC		GTAGACCATATGTAGCTG	AGAGTGCT		GCAGCGCTCTTGTAGCAA	ACTCGAAT
CCTTGCTTAGTGTAGCGC	ACTGTACC		TGAGGCCCTCTGTAGCAC	AGTGACTG		GATAGCGAGGTGTAGCAT	AGAGTGTA		CCTTGCGCCATGTAGCCA	ACTCGACT
AAGCAACCTCTGTAGCGT	ACTGTAGC		ATTCACCACTTGTAGCCA	AGTGAGTG		AGAACTCCCTTGTAGCAC	AGAGTTCC		TGTAACCATTTGTAGCAC	ACTCGAGT
ATATGTAATTTGTAGCGT	ACTGTCGG		CACTCGCCCATGTAGCTT	AGTGAGTT		CCCTCACGCTTGTAGCCA	AGATAAAG		CATTGCTTGATGTAGCCT	ACTCGATC
CCCACTAGCTTGTAGCAC	ACTGTGCG		ATTGGCAGCATGTAGCGG	AGTGATAC		CTCAACAGCTTGTAGCGT	AGATAAAT		TAACTACTTTTGTAGCTC	ACTCGCAC
CTCATATTCTTGTAGCAT	ACTGTGTC		GTTATAGGCTTGTAGCAC	AGTGATAG		CCATTTTGCTTGTAGCTA	AGATAACA		TTGGTCCATTTGTAGCAC	ACTCGCCA
CCGCAGAATTTGTAGCTA	ACTGTTAA		TACACAAACTTGTAGCAA	AGTGATAT		TCGAATCGAATGTAGCGC	AGATAACT		GGAGTCTTCATGTAGCCC	ACTCGCGA
AAATGGGGATTGTAGCGT	ACTGTTAC		GTTAGGTACTTGTAGCTA	AGTGATCG		GGAGTAGCTATGTAGCTC	AGATACAT		CAGGGCCTGATGTAGCCC	ACTCGCGT
GAAAAGATAATGTAGCAC	ACTTAAAG		AAAAATGGGATGTAGCAA	AGTGATCT		ACTTGCACAATGTAGCAC	AGATACCC		GTGCGCTAAATGTAGCAC	ACTCGGAC
CTTTCCTTTGTGTAGCGA	ACTTAACG		ATCACACGCTTGTAGCAT	AGTGATGT		CACTTACGCTTGTAGCGT	AGATACGA		CAAACCTGAATGTAGCAA	ACTCGGAG
CACATTATGCTGTAGCCC	ACTTAAGA		CTATATCTTCTGTAGCAA	AGTGATTC		TTCCACATCCTGTAGCAA	AGATACGG		AGACATATGGTGTAGCCG	ACTCGGCT
CCCTTTGCAATGTAGCGC	ACTTAATA		CACTCATGTTTGTAGCCA	AGTGCAAC		CGGTGGCGCTTGTAGCCC	AGATACGT		GGCGGGTTGGTGTAGCAG	ACTCGGTG
TAAGGATGTATGTAGCCC	ACTTACAG		ACACGTGGGGTGTAGCGG	AGTGCAGA		GAAAACCCTATGTAGCAT	AGATACTT		ACCCAGCAATTGTAGCTC	ACTCGTAC
GCAGACTTATTGTAGCGG	ACTTACCA		GCCCACTTGATGTAGCCG	AGTGCAGG		GTGAATTCCTTGTAGCGC	AGATAGCG		GCGTGAGTTATGTAGCAT	ACTCGTCG
CGGCCCATTATGTAGCAA	ACTTACCT		ACATGGGGAGTGTAGCAA	AGTGCAGT		CCTGGTACCCTGTAGCAC	AGATAGCT		ACGTCCGCTGTGTAGCTA	ACTCGTGC
GTGTAACGAATGTAGCTC	ACTTACGG		TGCTACGTCCTGTAGCAT	AGTGCATC		ACGCCCTGCTTGTAGCAA	AGATAGGG		ACCTGCTGTGTGTAGCCC	ACTCGTTG
GTACATCAACTGTAGCAA	ACTTACGT		CAGACTTCCTTGTAGCCC	AGTGCCAT		GGATGCGTGTTGTAGCAC	AGATAGTG		TCAGGTCCTATGTAGCCC	ACTCTATC
AGTCCTGACGTGTAGCAG	ACTTAGAC		TTATCTAGCTTGTAGCTG	AGTGCCGA		GGCCTTCCAATGTAGCAC	AGATATAA		CGGGAAGCGATGTAGCAT	ACTCTCGA
AATCATACGTTGTAGCTA	ACTTAGGC		ATAGTAGCCTTGTAGCCC	AGTGCCGG		AACTTGCATTTGTAGCCT	AGATATGT		ATATGCATGTTGTAGCGC	ACTCTCTC
ACATCGGAACTGTAGCCC	ACTTAGTA		GTGGCTGGTTTGTAGCCC	AGTGCCTA		AAACCTGTTTTGTAGCGA	AGATCAGA		CGGGCCTGGTTGTAGCAG	ACTCTGAC
CGATATCTAATGTAGCAC	ACTTATAG		GGCAGTGGAATGTAGCGC	AGTGCCTG		CTTGAATGCTTGTAGCCT	AGATCCCA		GTTGCCAAATTGTAGCCT	ACTCTGAT
TGAACCTCCTTGTAGCCT	ACTTATAT		TTCTCAGTTTTGTAGCTA	AGTGCGAA		TGGCAGCATTTGTAGCTC	AGATCCCC		GTTGACCCGATGTAGCTG	ACTCTGCC
CCACTGCGCTTGTAGCTC	ACTTATCC		AACTACACCGTGTAGCAG	AGTGCGAC		ACTGCATACCTGTAGCGC	AGATCGTA		GAGTATAGCCTGTAGCCC	ACTCTGGC
ACGCTCTCGGTGTAGCGT	ACTTATCG		GCGTTCCGTATGTAGCAT	AGTGCGCA		GGGCCAACATTGTAGCAG	AGATCTGC		ACATAGTACTTGTAGCAG	ACTCTGGG
CCCATGTTCTTGTAGCCT	ACTTATGG		GTCCACGAAGTGTAGCGC	AGTGCGGG		ATGGCACCCGTGTAGCAC	AGATGCAC		GCTATCGGGTTGTAGCTA	ACTCTGTG
CCCACCCGAGTGTAGCTT	ACTTCATC		GTGCACCACTTGTAGCAT	AGTGCGTA		TCACATTGATTGTAGCTC	AGATGCTA		GTTTTCGGGCTGTAGCCA	ACTCTTAG
CTTTATTCAATGTAGCAA	ACTTCATG		GTGCACATCATGTAGCTA	AGTGCGTG		CGGTCTTGGATGTAGCGA	AGATGCTC		TCAAAGTGCGTGTAGCGT	ACTCTTGG
AGGCAGTGCTTGTAGCGT	ACTTCCCC		ACGCACCCGATGTAGCAC	AGTGCTTA		GCTCCTTTGGTGTAGCAG	AGATGCTG		ATCGGGTAACTGTAGCCC	ACTCTTTG
GAGCCCAGAATGTAGCAA	ACTTCCGA		GAGCGCCCCTTGTAGCAT	AGTGGCCC		CACTTGGTGTTGTAGCCT	AGATGGAC		GGCAACAGTGTGTAGCGC	ACTGAAAA
TTGTACATCTTGTAGCTT	ACTTCGGC		CAGCGCTCCTTGTAGCAT	AGTGGCCG		TCTATTACCATGTAGCTA	AGATGGTG		CTGGCTTGCTTGTAGCTT	ACTGAAAT
GCCAAGTGCATGTAGCCC	ACTTCTCG		TTCTTGAAAATGTAGCTA	AGTGGCGC		CCTTTATGCATGTAGCCC	AGATGTGG		TCAAGAAGGTTGTAGCGT	ACTGAACG
GTTGAGATTTTGTAGCAA	ACTTCTGT		GTCTACAAAGTGTAGCAT	AGTGGGAG		ACATAACACTTGTAGCGT	AGATTAGG		CACCTGCTTGTGTAGCTA	ACTGAAGA
TGTATTTACGTGTAGCCT	ACTTGATA		TATTAGACCTTGTAGCGC	AGTGGGTG		TACCCAGCATTGTAGCTG	AGATTATA		AACGTCAGGCTGTAGCCA	ACTGAAGC
CTATCAGCCATGTAGCCC	ACTTGGCT		CACTTCGCCTTGTAGCTG	AGTGGTCA		GTTAGGACGTTGTAGCGC	AGATTCAA		TTCCTCGGGGTGTAGCAC	ACTGAATC
ATTGTATCAATGTAGCGA	ACTTGGTC		CACTTTGTATTGTAGCCC	AGTGGTCG		GTATTACCTCTGTAGCAC	AGATTCCC		CTTAAAGCGGTGTAGCCA	ACTGAATG
ACTTGTAACATGTAGCCA	ACTTGGTT		GCAGCAAGAGTGTAGCCC	AGTGGTTA		TGGTGCCCGATGTAGCCC	AGATTCCT		CTCAGGGGATTGTAGCGC	ACTGAATT
TGAACCAGCTTGTAGCCT	ACTTGTCC		ATCCAGCCAGTGTAGCGG	AGTGTAAG		CATAACCACTTGTAGCAA	AGATTCTA		ATCTTCCACTTGTAGCGC	ACTGACCC
GCCGGAAGTTTGTAGCAA	ACTTTAAT		AGTGAGCCACTGTAGCTG	AGTGTATA		CGAATCTCGGTGTAGCAC	AGATTGAA		CTTATTCTTATGTAGCCC	ACTGAGAC
CCACTTGGCTTGTAGCGT	ACTTTACT		GTTCACTGCTTGTAGCCG	AGTGTCCC		GCCACGGCAGTGTAGCAT	AGATTTCT		GATAGAGATCTGTAGCAA	ACTGAGCT
CCGCACCTCTTGTAGCAG	ACTTTAGT		GCATTTCCGATGTAGCAT	AGTGTCGC		GGGCGCCCGATGTAGCCG	AGCAACAC		CGCCTTCCGGTGTAGCAT	ACTGAGTT
TGGCCCAGTCTGTAGCGG	ACTTTATA		CCTTTCGCTTTGTAGCTA	AGTGTCTC		GCCAATTCCATGTAGCAT	AGCAACGA		CAATACTGGATGTAGCGG	ACTGATAG
GCCTAAGCATTGTAGCTT	ACTTTATC		CACTATGTAATGTAGCAT	AGTGTGCC		TATCTTGCTCTGTAGCTA	AGCAATAC		TATCAAATCATGTAGCAC	ACTGATGG
GTAGTTCTAATGTAGCAG	ACTTTCTA		CTATTCCACTTGTAGCGC	AGTGTGCT		ACAACGAACGTGTAGCCC	AGCAATAG		GATACCTGTTTGTAGCAT	ACTGCATA
GCCAACCCCTTGTAGCAC	ACTTTGAA		GTGATGCCTGTGTAGCTC	AGTGTTTA		CCAATTGGTTTGTAGCGC	AGCACACA		AGCTTGTAGATGTAGCTA	ACTGCATT
AAATCGTACGTGTAGCAG	ACTTTGAC		GACATTCCCATGTAGCTG	AGTTAAAG		GCTTCCCACTTGTAGCAT	AGCACAGT		GCGATGATTGTGTAGCAG	ACTGCCAG
ACCGTGCTGATGTAGCAT	AGAAAACA		ATATTCTGCTTGTAGCCA	AGTTAAAT		ACAATGTACTTGTAGCCT	AGCACCAG		TACCTGTCAATGTAGCGC	ACTGCCTA
TAACCTGCCTTGTAGCTC	AGAAAAGC		ACGTACTATATGTAGCGC	AGTTAACC		AATTCCACAATGTAGCAC	AGCACCCC		AATTAGTACATGTAGCTT	ACTGCCTC
CTTATACCCGTGTAGCAT	AGAAAATA		CACCCCATCTTGTAGCAG	AGTTACGG		TGAGATAACATGTAGCCT	AGCACCCG		GCCATATTAATGTAGCGC	ACTGCCTT
CTATCATTGATGTAGCCT	AGAAAATC		CACAACTGCTTGTAGCTA	AGTTAGCA		TGTGCGCGTATGTAGCCC	AGCACGAC		GTACCCTTCTTGTAGCAC	ACTGCGAC
GCTTGCTCTGTGTAGCCA	AGAAACAG		AGCAGTTGCTTGTAGCCG	AGTTAGCG		TATCCCAACTTGTAGCTT	AGCACGTT		TACCGCAATATGTAGCCA	ACTGCGAT
GGTTCTCACATGTAGCAG	AGAAACCG		AGCCACAGCTTGTAGCCC	AGTTAGGA		AGACACCTAGTGTAGCAT	AGCACTAC		GATGTTTAATTGTAGCGT	ACTGCGCT
CCTTTTCCGTTGTAGCTG	AGAAACCT		ACCACTTAGCTGTAGCCC	AGTTAGTA		ATGATATGCTTGTAGCCT	AGCACTAG		TGCCATTTCGTGTAGCGG	ACTGCGGC
ATTGCTGTGCTGTAGCAC	AGAAACTC		GAAGTCTCCTTGTAGCAA	AGTTATAC		GTTACACTTCTGTAGCGC	AGCACTCC		TTTTTAGTCGTGTAGCAT	ACTGCTAA
GTTACCAGTTTGTAGCAG	AGAAATAG		TATTCCAGTTTGTAGCAG	AGTTATCC		AGGAATTCGATGTAGCAT	AGCACTTC		CGAATTACAATGTAGCAG	ACTGCTCC
ACAGGAGCCTTGTAGCAT	AGAAATCC		CACTTTTGTTTGTAGCAA	AGTTATTG		CTATGTGTAGTGTAGCAT	AGCACTTT		ATTTGTATTGTGTAGCCC	ACTGCTGC
GCTAATAACATGTAGCTC	AGAAATTG		TTGCACAACTTGTAGCAT	AGTTCACT		GCCACATTTGTGTAGCTT	AGCAGACT		GCTCGCAACATGTAGCAT	ACTGCTGG
AGTCAACAGTTGTAGCAC	AGAACAAA		CGTTTCTGGTTGTAGCTG	AGTTCAGC		GCCTATAAAGTGTAGCAT	AGCAGCAG		GGCGACCTACTGTAGCGC	ACTGCTTT
AAGCCTAACGTGTAGCCC	AGAACAAC		GCCAACTTCTTGTAGCGA	AGTTCGCA		TGCACTGAACTGTAGCTC	AGCAGCGC		AGAGTGGTTATGTAGCAT	ACTGGATT
CAGGTTGCAATGTAGCAA	AGAACAAT		CACTTAGCCTTGTAGCCC	AGTTCTAG		GGCGTACGCCTGTAGCCG	AGCAGCGG		CGTATTACTATGTAGCTG	ACTGGCAA
GACCCTTCGGTGTAGCAA	AGAACAGA		ACACGTCCATTGTAGCTT	AGTTCTAT		AGGTAGTTGCTGTAGCAT	AGCAGCTG		AGACTCCGTCTGTAGCTC	ACTGGCAC
GCGGGCCAATTGTAGCTC	AGAACATA		CCCACTTGTGTGTAGCAG	AGTTCTGT		AGTGTTATTTTGTAGCCC	AGCAGGAC		TAAATGCCCATGTAGCAG	ACTGGCAT
CGCTGAACCGTGTAGCTG	AGAACCAC		GATCTATGCTTGTAGCGC	AGTTGAGC		ATAGCCAGCTTGTAGCCT	AGCAGGCC		CGGTACAGCATGTAGCCT	ACTGGCCA
TCTATTTGCTTGTAGCCT	AGAACCCA		AGAGCTTATGTGTAGCAT	AGTTGAGT		TCCACTCCAGTGTAGCTT	AGCAGGGA		GAAAGCTCCCTGTAGCTC	ACTGGCGA
TTGAGTTGCTTGTAGCCC	AGAACCCT		GCGTACCCGTTGTAGCGC	AGTTGCCG		TTGGCCAGCCTGTAGCTT	AGCAGTAA		CTCGGGCCGCTGTAGCAT	ACTGGGAA
CTTGGCAGCATGTAGCCA	AGAACGAG		CTTGGCAGCTTGTAGCAG	AGTTGCCT		CACCTTAATATGTAGCTT	AGCAGTCG		ACCTTGCTCTTGTAGCGG	ACTGGGCC
TCGACTGTAATGTAGCTG	AGAACGGA		TATCAACTCGTGTAGCCA	AGTTGGCA		TACCATACCATGTAGCTT	AGCAGTCT		ACGACCATCTTGTAGCCC	ACTGGGCT
CGATTATGTGTGTAGCCG	AGAACGGT		CCAACCAGCATGTAGCTA	AGTTGGGA		CATTCCGAGTTGTAGCTG	AGCAGTTA		CGAATACTAATGTAGCTA	ACTGGGGA
AGATGAGGTCTGTAGCAT	AGAACGTC		GTAAGAGCATTGTAGCGT	AGTTGTAC		TTCCGAACTTTGTAGCTA	AGCATCAG		CGCACCCCCTTGTAGCGC	ACTGGGGG
CACAGAAGGATGTAGCCC	AGAACGTT		CACACCTATATGTAGCTA	AGTTGTAT		GAGAATACCATGTAGCAC	AGCATCCG		TGCATTTCCTTGTAGCCT	ACTGGGTA
GGACCTGTGTTGTAGCAC	AGAACTAA		GTTTTCAGCTTGTAGCGT	AGTTTAAA		GTGCCTCGCTTGTAGCCT	AGCATCGT		ACATGACTGTTGTAGCTC	ACTGGTCA
TAACCTGCGTTGTAGCGC	AGAACTCA		TACTGGCTGGTGTAGCCG	AGTTTAAG		ATTTACCACATGTAGCAT	AGCATGCT		GGTGCCAGTGTGTAGCTC	ACTGGTCC
CTTAGGGAAGTGTAGCCC	AGAACTCT		GAAGCACCCGTGTAGCTC	AGTTTAGC		GTCCCTTGCATGTAGCTT	AGCATGTT		AGCCAAATGATGTAGCTA	ACTGGTCG
TCAAGATCCGTGTAGCTG	AGAACTTT		CATAATTCCTTGTAGCGT	AGTTTATA		CTTGCATTTATGTAGCAC	AGCATTAG		AGCTAGCACGTGTAGCAA	ACTGGTCT
GTGCCTGCATTGTAGCTT	AGAAGACA		TCACTATGCTTGTAGCGC	AGTTTATC		ACTATTTGCATGTAGCCA	AGCATTGC		GCATACTATGTGTAGCTA	ACTGGTTG
CCGGGTTAACTGTAGCAC	AGAAGACC		GAAACTAGCTTGTAGCTT	AGTTTCGC		CCAGTACACTTGTAGCAA	AGCCAAAG		AGCGGCAAGCTGTAGCGG	ACTGTAAA
ATCAACAGCTTGTAGCAT	AGAAGATA		CACCTTGGCTTGTAGCCC	AGTTTCTC		GTATTCCGCTTGTAGCCG	AGCCAACA		CATATTGCTATGTAGCGG	ACTGTAAC
ACATTCTGAATGTAGCGC	AGAAGATT		CCCGCGGATGTGTAGCAC	AGTTTCTG		AACAGCCGCTTGTAGCCC	AGCCAATT		TTTCCCCTAATGTAGCAG	ACTGTAAT
GTGGGTGAGTTGTAGCGA	AGAAGCCC		GCCTAATGCTTGTAGCTG	AGTTTTCA		TCCTCAACTCTGTAGCGC	AGCCACCA		CAACTGAGATTGTAGCGG	ACTGTACA
GCTCAATGTATGTAGCAT	AGAAGCCT		AAGGACTTGCTGTAGCCC	AGTTTTGG		CACAAATGCTTGTAGCTT	AGCCACGA		GAATTTCCACTGTAGCAC	ACTGTACT
GGAGAAGTCTTGTAGCCC	AGAAGCGG		ACCGCAAGAGTGTAGCCT	AGTTTTGT		GGGCAACCGATGTAGCTT	AGCCACTC		ATTACGCATCTGTAGCCC	ACTGTCAA
ACTCTGCTTATGTAGCTT	AGAAGCGT		AACCCCTAATTGTAGCTG	AGTTTTTA		CACCTTGTTTTGTAGCTG	AGCCAGAA		CGGGAATTTGTGTAGCTG	ACTGTCGC
TCATTCCACTTGTAGCAA	AGAAGGAC		TTCTATTGCTTGTAGCCA	AGTTTTTC		TGACACGTAATGTAGCGA	AGCCAGCC		ACTACACGTATGTAGCAT	ACTGTCGG
AAAACGCTTGTGTAGCCT	AGAAGGCG		GAGGCCTGCTTGTAGCAA	ATAAAACT		CCTAATATTGTGTAGCAG	AGCCAGGG		GTTCTAATCGTGTAGCGC	ACTGTCTA
TTCCTCTTAATGTAGCCC	AGAAGGTC		GGAATCCACTTGTAGCAA	ATAAAAGT		AATGCAATATTGTAGCTA	AGCCAGGT		CTTACCATATTGTAGCCG	ACTGTCTG
AGAATTCAACTGTAGCAT	AGAAGTCA		GATATAAACTTGTAGCAT	ATAAACAG		ACCTTGGCATTGTAGCTT	AGCCCCCA		GAAAAGACATTGTAGCGT	ACTGTGAC
GGGCTACGATTGTAGCAT	AGAATAAA		CATTGAACTATGTAGCCC	ATAAACGA		GATGTGTGACTGTAGCGC	AGCCCCTG		TTGCCTTTGGTGTAGCAC	ACTGTGAT
ACCAGTGCAATGTAGCTG	AGAATACG		TTCTGTAGCTTGTAGCGT	ATAAAGAC		CACAATAGCGTGTAGCGT	AGCCCGCC		TTGCAGCCGATGTAGCCC	ACTGTGCC
ATTTAACATTTGTAGCAT	AGAATAGC		GACTCAGCAATGTAGCCT	ATAAAGCT		TTGGTCTGCTTGTAGCGC	AGCCCGCG		AACGCTTACATGTAGCAC	ACTGTGCT
ATTAAAATGGTGTAGCCC	AGAATGAA		GCCATTCTCTTGTAGCCG	ATAAAGTA		GTAGCACGCCTGTAGCTC	AGCCCGTA		CGATCACCTGTGTAGCTT	ACTGTGGA
CGTGTCTGCTTGTAGCCC	AGAATGAG		TCGGTGTCTTTGTAGCAC	ATAAAGTG		CGACTTGCATTGTAGCCT	AGCCCTAC		TGAACAGGATTGTAGCCC	ACTGTGTA
AACGCTTGGGTGTAGCGC	AGAATGCA		CAACATTACATGTAGCCT	ATAAATGT		ATGCGATATATGTAGCCC	AGCCCTTG		CACTTGAACATGTAGCTT	ACTGTTAT
TGTTACGTAGTGTAGCTA	AGAATGCT		CATTAGGTAGTGTAGCAA	ATAAATTG		CTCGCCCAAATGTAGCGC	AGCCGAAC		CTGTTATTCATGTAGCGC	ACTGTTGC
CACCCTAGAATGTAGCCA	AGAATGGC		ATCTTTCCCTTGTAGCAC	ATAACCAG		GGGTTATCAGTGTAGCGG	AGCCGACC		TAATATACAATGTAGCTA	ACTGTTGG
GTAGAATGGGTGTAGCCT	AGAATGGG		AAAGGCACGTTGTAGCGT	ATAACCGA		CATCCATGAATGTAGCGA	AGCCGACG		CCACCTGTTTTGTAGCTC	ACTTAACA
GGCAACCGCTTGTAGCAT	AGAATTAT		ACTGGCGCCTTGTAGCAC	ATAACGAA		TCAACCTATGTGTAGCTA	AGCCGAGA		TTGTGCATTTTGTAGCCC	ACTTAACC
CCAGGAAGTATGTAGCGC	AGACAACC		TCCTTTACGTTGTAGCGC	ATAACGTA		CTCACTAGCTTGTAGCAC	AGCCGCAA		CCATACCCGTTGTAGCAT	ACTTAAGG
CTCCCGAGAATGTAGCAT	AGACAACG		GCTTCAATTATGTAGCTA	ATAACGTC		AACTATATTATGTAGCTT	AGCCGCCT		GAGTTATCCTTGTAGCCC	ACTTAATG
AGCCGCCTAATGTAGCGG	AGACAATG		CAAAACAGTATGTAGCGT	ATAACGTT		TCCACACTTGTGTAGCTC	AGCCGCTA		TCACACGCATTGTAGCAT	ACTTACAA
GCACTTGCAATGTAGCCG	AGACACAG		ACCGGCAGTGTGTAGCAT	ATAACTAA		CGGCCATATATGTAGCAT	AGCCGGAT		AAGTTTAGTGTGTAGCTT	ACTTACAC
AATACCTCATTGTAGCAT	AGACACCG		ATCTGGCAACTGTAGCGG	ATAACTAT		AGCACCAGAATGTAGCCG	AGCCGGCG		ACGTGTCAATTGTAGCGA	ACTTACAG
GCTTTGGAATTGTAGCAC	AGACACGG		GGATCCTCATTGTAGCAG	ATAACTGC		GATCCTGCCTTGTAGCAC	AGCCGGGT		GAGTAGGTTTTGTAGCAA	ACTTACCG
TTTAGCGTGGTGTAGCTT	AGACAGCC		ACGCATGGGCTGTAGCAG	ATAACTTC		GGCTATAGGTTGTAGCTA	AGCCGGTA		GGGCGGCCGATGTAGCGT	ACTTACGC
ATGCAGTCTGTGTAGCGC	AGACAGTC		GGCTTCCGCGTGTAGCAT	ATAAGATT		GTATCTCTCGTGTAGCAC	AGCCGTCA		GTATCGGGAATGTAGCGC	ACTTACTG
GTCACTTGCTTGTAGCAC	AGACAGTG		TGCAGTATAATGTAGCGA	ATAAGCCT		TAACTTATTATGTAGCTA	AGCCGTGG		ACGCATATAGTGTAGCTA	ACTTAGCT
GTAATTCCAGTGTAGCTT	AGACCAAA		CTTTAGTGTGTGTAGCAA	ATAAGGAA		TCGGCTGGGGTGTAGCTA	AGCCGTGT		GGACAAGGCTTGTAGCAA	ACTTATAA
TGACCTTGCTTGTAGCAT	AGACCACA		CCTTGCCGAATGTAGCAG	ATAAGGCC		TCTGTCCGCTTGTAGCTT	AGCCTAGA		CACCTGTGTTTGTAGCAG	ACTTATAC
GTGATTGGTTTGTAGCCC	AGACCACT		TTATGCAGCCTGTAGCAC	ATAAGGCT		GTGTGCACTATGTAGCCT	AGCCTTAG		TGAACCTCCTTGTAGCCT	ACTTATAT
AAACACTTGCTGTAGCGG	AGACCAGA		AAGAGCGGGATGTAGCAC	ATAAGTTG		GGCAAGATCCTGTAGCAC	AGCCTTCT		ATCATCCGTATGTAGCAT	ACTTATCA
CCAATTGCTGTGTAGCAA	AGACCAGC		GCCCCTGCTATGTAGCGG	ATAATACT		TGATGACTAATGTAGCGT	AGCGAATG		AGCATCCGCTTGTAGCAA	ACTTATGT
CCTTGAAACTTGTAGCGT	AGACCATC		TAAGAACTTGTGTAGCAG	ATAATCAT		GAACATCACTTGTAGCCT	AGCGACAT		TGGACGTGCGTGTAGCAT	ACTTATTA
CACTGCACTATGTAGCGC	AGACCCAA		GATTTCACGTTGTAGCTT	ATAATCGA		CCGGTCGCCATGTAGCAC	AGCGACCG		GACTCACACTTGTAGCAA	ACTTCAAA
GTATCGCGCGTGTAGCAT	AGACCCAG		AAGTAATAAATGTAGCGT	ATAATCGG		GTTTTCCATGTGTAGCAC	AGCGAGGC		CTTACTACCTTGTAGCAG	ACTTCAAG
GCGTACTCAATGTAGCAG	AGACCCTC		TTACTACTGATGTAGCGC	ATAATCGT		TTCAAGAGAATGTAGCTC	AGCGAGGT		CGAATTTGCTTGTAGCAC	ACTTCACG
GCATATCTAATGTAGCTA	AGACCGTC		GTTTCAATGCTGTAGCAT	ATAATCTC		GCCCCAATGGTGTAGCTG	AGCGAGTC		CCGAGCGTACTGTAGCAG	ACTTCAGT
ACCTAATCCGTGTAGCTA	AGACCGTG		CCAAGACTCCTGTAGCCT	ATAATCTT		CTCACCTGTGTGTAGCAC	AGCGATCC		TTCCCGCATTTGTAGCCC	ACTTCCCT
TAATTTAGATTGTAGCGG	AGACCGTT		TTACGAGTCGTGTAGCCT	ATAATGGT		GAGAATCCCTTGTAGCAC	AGCGCAAT		CGCCTTCCCATGTAGCAC	ACTTCCGT
ACGGAGCACCTGTAGCAC	AGACCTAA		TATTGACTTGTGTAGCCG	ATAATTAT		TTGCCACTATTGTAGCCC	AGCGCCAA		GGACACTTGTTGTAGCTG	ACTTCCTA
TGTTGAAGCATGTAGCTA	AGACCTAC		GGGTCTTCCATGTAGCAT	ATACAACG		TCCCACAGCTTGTAGCAT	AGCGCCCT		TTCAGGCGAGTGTAGCGC	ACTTCGCA
ACACTGCGGTTGTAGCAG	AGACCTAT		CTGCCTGGCATGTAGCTG	ATACACTG		CGAGATCCGTTGTAGCTT	AGCGCCTA		AGAACCCGTATGTAGCCA	ACTTCGCC
CGCCGGTATTTGTAGCCC	AGACCTCA		GTTAATGTCGTGTAGCAA	ATACACTT		CATCTCTCATTGTAGCGC	AGCGCGCC		CCACAGAGAATGTAGCCC	ACTTCGGT
AGAACGGCCCTGTAGCCC	AGACCTGG		CCTGCATGCATGTAGCTT	ATACAGAT		CCATGGTAGATGTAGCCG	AGCGCGTC		AACACATGCTTGTAGCTA	ACTTCGTA
ATCACCATCGTGTAGCAC	AGACGACT		GGTCGCGTTCTGTAGCTG	ATACAGTG		GGCACCAACGTGTAGCTT	AGCGCTAA		TACGGCTAGGTGTAGCAG	ACTTCTCA
CTCGTATGTATGTAGCAG	AGACGAGG		TGCACGCCGGTGTAGCTG	ATACCATA		GGTGCAGCTTTGTAGCTG	AGCGCTAG		CTTGGCCCCGTGTAGCGC	ACTTGACA
TGCAGCTCTTTGTAGCAC	AGACGATC		GCATATCCGTTGTAGCAT	ATACCATT		GCCTAGGGGATGTAGCTC	AGCGCTCA		GATTCCTACTTGTAGCCT	ACTTGACC
CGTGAGCATTTGTAGCTA	AGACGCAA		TCTGGTCCCTTGTAGCAT	ATACCCCT		CATACACCGATGTAGCCC	AGCGGAAA		CCGTAATGCATGTAGCTA	ACTTGAGT
AAATCAGTTGTGTAGCTG	AGACGCCC		CCGACCACCTTGTAGCTT	ATACCCGT		CCCCAAGCTTTGTAGCTG	AGCGGATC		ACTTGCTTTGTGTAGCAT	ACTTGGAA
AGGAGCACATTGTAGCCT	AGACGCCG		CTCCATGGAATGTAGCGC	ATACCGAT		GGGACTGAACTGTAGCCC	AGCGGATT		ATCAACTCGTTGTAGCAC	ACTTGGAG
ACCACTTTTTTGTAGCCC	AGACGCGT		GCTCCTGTTATGTAGCAT	ATACCGTA		TTGATGATGATGTAGCGC	AGCGGCAA		ACTTGCGCCATGTAGCGG	ACTTGGCT
CTCAGCGCCATGTAGCAC	AGACGCTC		CATCTGCTGCTGTAGCTA	ATACCTAA		TCTTAAATCGTGTAGCAC	AGCGGCAG		GCAAGAAGGATGTAGCAG	ACTTGGGC
AAACCACTTGTGTAGCAT	AGACGGAC		CGCATTATACTGTAGCTG	ATACGCAG		ATCCGCTTTGTGTAGCAA	AGCGGCCA		TGAATTACTTTGTAGCTA	ACTTTACA
TCTACAGCAGTGTAGCTA	AGACGGTA		TGTGCCACTATGTAGCGT	ATACGCCA		TCCTCTTGGTTGTAGCGG	AGCGGCGC		AGGATTCCACTGTAGCGC	ACTTTATA
GAGGCCTGCTTGTAGCAT	AGACGTAC		TATAGGCTTATGTAGCTA	ATACGGAG		GTTACTAGACTGTAGCTG	AGCGGGAG		GCAGCACGGCTGTAGCTG	ACTTTCGT
ACTTCCGATTTGTAGCAT	AGACGTTC		CAATGTGTTGTGTAGCCT	ATACGGCA		CCCATATTAGTGTAGCTT	AGCGGGGT		AATTCCACCATGTAGCGT	ACTTTCTT
TCCGCTTGCTTGTAGCGC	AGACTACC		TTTGTGGTAATGTAGCGG	ATACGTAC		GTTAACGGTGTGTAGCGC	AGCGGGTT		AGCCCTCATTTGTAGCTA	ACTTTGAC
CGCCTCTCCATGTAGCCT	AGACTACG		TTACCCCTATTGTAGCGC	ATACGTCC		CGCTCCCCTATGTAGCTG	AGCGGTCC		TATACTCGGATGTAGCAG	ACTTTGGG
TCGGGAAGATTGTAGCAT	AGACTATT		GAATTACACTTGTAGCAC	ATACGTCG		AAGAGTAGTATGTAGCGC	AGCGTACA		GACAAGTGCTTGTAGCCA	ACTTTGGT
CTGGCAGGCTTGTAGCAG	AGACTCAA		CGCATAACCATGTAGCTC	ATACGTTG		CGCTTGCTAATGTAGCAC	AGCGTACC		TGAATCGGGCTGTAGCGA	ACTTTGTG
CTGGTTCTCGTGTAGCGG	AGACTCTG		GAGACTAAGATGTAGCAT	ATACTAAC		AGCACAACCATGTAGCGT	AGCGTCGG		TATCAAACACTGTAGCGC	ACTTTGTT
TATACTTGGCTGTAGCTG	AGACTCTT		TTTGACTGCATGTAGCAT	ATACTACT		CGACGGCACTTGTAGCTA	AGCGTCTC		TGACTGCATTTGTAGCCT	ACTTTTCA
AAGATGGTAATGTAGCGG	AGACTGAG		ACCCGAACACTGTAGCAT	ATACTAGG		CCTCCCACGATGTAGCGA	AGCGTCTT		CAACCCATCATGTAGCAT	ACTTTTCC
GGTAGCGCGCTGTAGCTA	AGACTGGA		GTAATGCAACTGTAGCGT	ATACTCGA		GATATTCCAATGTAGCTT	AGCGTGAT		CAGTTTGTATTGTAGCCC	ACTTTTGT
CACTTGCAAATGTAGCAC	AGACTGTT		CAAACACTCGTGTAGCCA	ATACTGGC		GTCACCACAGTGTAGCGC	AGCGTGCC		AGCGCTGATTTGTAGCGA	ACTTTTTG
TGACTGAGTTTGTAGCCC	AGACTTAC		GATTATTTGATGTAGCGC	ATACTGTC		ATTCCATGTTTGTAGCCT	AGCTAAGA		ACTCTGCTAGTGTAGCTC	AGAAAAGG
GCAGGCATAGTGTAGCCC	AGACTTAG		ACCCCTTGCTTGTAGCTT	ATACTTCC		GCATGAGATGTGTAGCTT	AGCTAAGC		GAGCACCCGATGTAGCAT	AGAAAATG
CTGGCACTTGTGTAGCAT	AGACTTAT		CCTCCATATATGTAGCAA	ATACTTCT		TTCGACCTCATGTAGCAC	AGCTAAGT		GACACCTTGTTGTAGCAC	AGAAACCC
GTATCCGCTTTGTAGCAG	AGACTTCT		AAAGAATCGTTGTAGCTG	ATAGAATG		GCTGGGAACATGTAGCTG	AGCTACAA		CACTGGGCCTTGTAGCAA	AGAAACCG
GTCTAGTCTTTGTAGCCC	AGACTTGC		TGCACTAGCGTGTAGCTC	ATAGACAC		CGAGACAGAATGTAGCCT	AGCTACAC		GTCGAGCCGGTGTAGCAT	AGAAACTG
CCCGGAGAAGTGTAGCGT	AGACTTGG		GCGTCCCTTGTGTAGCAG	ATAGACAG		TCGTAGAACGTGTAGCGC	AGCTACCA		GTTTATATCTTGTAGCAG	AGAAACTT
GTCATTCACTTGTAGCAG	AGACTTTA		TTGGCGTCCATGTAGCGA	ATAGACCG		AGTATTTTCATGTAGCTA	AGCTACTA		ACACACAACATGTAGCAT	AGAAAGAG
TATTGCATTATGTAGCTC	AGACTTTT		GAATCCACCATGTAGCAC	ATAGACCT		TGCTTTCAAATGTAGCCT	AGCTAGGC		CCAATTATCTTGTAGCCC	AGAAAGAT
GACGCTTAAATGTAGCTA	AGAGAAAC		TATGCCTTCTTGTAGCAA	ATAGACGC		GTTTGTAAAATGTAGCAG	AGCTATCA		TAAACCACCTTGTAGCTA	AGAAAGTT
ACAGTCTGTTTGTAGCGT	AGAGACTC		TCATTGAAAGTGTAGCGG	ATAGACGT		ACCGTACCGTTGTAGCAG	AGCTCAAG		GGAACCATTATGTAGCAG	AGAAATAT
TCGAACTTATTGTAGCAT	AGAGAGAT		GCACCTTGCATGTAGCCT	ATAGAGTT		GTCGCCGCGATGTAGCTC	AGCTCACA		GCTGCGAATTTGTAGCTA	AGAAATCA
GCGGAGCGGATGTAGCAC	AGAGAGCA		TAATGCACTTTGTAGCGT	ATAGATCA		CATCTTGCCTTGTAGCAC	AGCTCATA		ACTTCTCTTGTGTAGCAT	AGAAATGG
GTCAGAAACTTGTAGCTG	AGAGAGCG		TATTGTGTTATGTAGCCA	ATAGATCC		GATGAAACATTGTAGCAT	AGCTCCAT		CCTTCAAAACTGTAGCTC	AGAACAAG
ACTTGCCCAGTGTAGCTT	AGAGAGCT		GTTTCCATCTTGTAGCAC	ATAGATGC		GAATCCAGCTTGTAGCAT	AGCTCCCA		GTTTAATCGCTGTAGCCA	AGAACAGG
TTGCAACTTGTGTAGCTA	AGAGATGC		CCTCCTATCTTGTAGCCA	ATAGATGG		CTTAGCCATATGTAGCAA	AGCTCCGC		ACAACTCGTGTGTAGCTG	AGAACAGT
GCAAATTACATGTAGCGG	AGAGATGG		AAAACGCGTTTGTAGCAT	ATAGATGT		TTAGAGCACTTGTAGCCT	AGCTCCTA		GAATTCGCCCTGTAGCTA	AGAACCAG
TCTAACTCTTTGTAGCAC	AGAGATTC		ACAACACTCTTGTAGCTA	ATAGATTG		GCTAATCCCCTGTAGCTC	AGCTCCTG		TCATGTGTTTTGTAGCTA	AGAACCAT
ATACTCTTGTTGTAGCAG	AGAGCACT		GCGTACTCCATGTAGCCC	ATAGCCAT		TGGGGGTTGGTGTAGCAA	AGCTCCTT		CTAGGTCACCTGTAGCAC	AGAACCTT
GCACCCCACGTGTAGCAA	AGAGCAGG		CTAGTACGTATGTAGCAC	ATAGCGAG		GTCTCGCTGATGTAGCGC	AGCTCTAG		GTCGCTTATGTGTAGCAT	AGAACGAA
CCTCGGCATATGTAGCAA	AGAGCATG		ACTTGCGCATTGTAGCCT	ATAGGAGG		TACGCCCGACTGTAGCTA	AGCTCTTG		CATTTCGCGGTGTAGCTG	AGAACGCG
TGATCCGCAATGTAGCTG	AGAGCCAG		AGCCTCCCCTTGTAGCCC	ATAGGCAA		TTCCTTGTCGTGTAGCTG	AGCTGACG		AGGGTGCTCCTGTAGCTT	AGAACTCG
GACAGTCTTCTGTAGCGG	AGAGCCCA		TTCGCATTCGTGTAGCAA	ATAGGCCG		GGAAATGGATTGTAGCCA	AGCTGAGC		TGGGATGTCGTGTAGCGG	AGAACTTA
GCCACGCTTGTGTAGCAC	AGAGCCGT		AAACTCTCATTGTAGCCT	ATAGGCGC		CCATTCCACTTGTAGCCC	AGCTGCGA		TCAAGATCCGTGTAGCTG	AGAACTTT
GGCCAGTGGATGTAGCCT	AGAGCCTA		GTCCGCAGCTTGTAGCAT	ATAGGCGT		GGAGCAAGCATGTAGCAC	AGCTGTCT		ACATCATGCTTGTAGCTA	AGAAGAAT
CTGGCACCGTTGTAGCCC	AGAGCGAG		ATACATTGTTTGTAGCCT	ATAGGCTT		AAGGATTATTTGTAGCGG	AGCTGTGG		GCCGGCCTAATGTAGCTA	AGAAGACG
ATGATATTTGTGTAGCTC	AGAGCGCG		CAGCCCCAGGTGTAGCAA	ATAGGGAA		GTACAAATCTTGTAGCAT	AGCTTAAC		ATGACGCTGTTGTAGCAT	AGAAGCAA
ATCACAGTTATGTAGCAG	AGAGCGTG		AAGGCATTAGTGTAGCTA	ATAGGGGG		GCCTATTCCTTGTAGCAT	AGCTTATT		TTTGCATTGTTGTAGCTC	AGAAGCCT
AGTACAGTGGTGTAGCAG	AGAGCTAC		TCATGACTACTGTAGCCA	ATAGGGTC		TTGGCACACATGTAGCAC	AGCTTTGC		AGCACCTCTTTGTAGCGT	AGAAGCGC
TTGTCGGGCCTGTAGCGC	AGAGCTAT		TCCCACAACATGTAGCCC	ATAGGTGT		CTTCCTATCATGTAGCGT	AGGAAAAA		GGCCGGCTTGTGTAGCAT	AGAAGGAA
GCCCGGACGTTGTAGCAG	AGAGCTCA		GGGCGAATACTGTAGCAC	ATAGTATT		AGTATTTGCTTGTAGCCC	AGGAAAGT		TTGCAATGTGTGTAGCCT	AGAAGGCA
GGCCTCTTCTTGTAGCTA	AGAGGAAA		GCAAAGCGCTTGTAGCTA	ATAGTCGC		ATTCACTGACTGTAGCTG	AGGAACAG		ACTGCCCCCTTGTAGCCC	AGAAGGTA
CTTTTTGCGGTGTAGCCT	AGAGGATA		TTGCCATTGATGTAGCGG	ATAGTCTA		CTAAACACCATGTAGCGC	AGGAACCC		TTCCTCTTAATGTAGCCC	AGAAGGTC
GGCCTTCGCATGTAGCGT	AGAGGCCA		ACTATTACGTTGTAGCGG	ATAGTGAG		GCAGACCCCTTGTAGCCC	AGGAACTG		GTACAATGCTTGTAGCCT	AGAAGGTT
CAGGTGCCGCTGTAGCTC	AGAGGCGC		CACTACCACGTGTAGCGT	ATAGTGCG		TGGAAGCGTATGTAGCGT	AGGAACTT		AGCACTGTGGTGTAGCGT	AGAAGTAA
GTAACCCTTTTGTAGCCT	AGAGGCTC		GATATTTCCATGTAGCCG	ATAGTGGA		AGTTCCGCCGTGTAGCCG	AGGAAGCG		GAGCTTGACTTGTAGCAT	AGAAGTAT
CCTCCAGCACTGTAGCAT	AGAGGGAG		CACTCCAGCATGTAGCAT	ATAGTGGG		CTATGCATAGTGTAGCCC	AGGAATAC		TTTAGCGTGATGTAGCAC	AGAATAAA
TAGGCCGCCGTGTAGCCC	AGAGGGTC		GTAATGCATTTGTAGCGC	ATAGTGTC		ATGCTTGTATTGTAGCAA	AGGAATAG		GAAGATATTATGTAGCTC	AGAATCAA
TACTTGCACATGTAGCGC	AGAGTACT		ACACTATATGTGTAGCCT	ATAGTGTG		TGCCAATTGTTGTAGCAT	AGGAATCG		GCTTGCATAATGTAGCAT	AGAATCAG
GCACCACTTTTGTAGCGC	AGAGTAGA		CACATTTGCATGTAGCGT	ATAGTGTT		TTGCAGACATTGTAGCCT	AGGACACA		CATAGCTCCTTGTAGCGT	AGAATCGA
AATCTGTTCATGTAGCAG	AGAGTAGG		AGGAAATCGCTGTAGCGG	ATAGTTAA		TTGTGGGCTGTGTAGCCG	AGGACAGG		ATTCTACCCGTGTAGCAC	AGAATCGC
CTGCGCTTCGTGTAGCCT	AGAGTATC		ATCGTGTCAGTGTAGCAA	ATAGTTAC		CCCCTCTTGTTGTAGCAT	AGGACCAA		CCGTAACGCTTGTAGCAG	AGAATGAG
GCCTATTGCTTGTAGCTT	AGAGTCCC		GGGCCTAATTTGTAGCAG	ATAGTTCG		AGATGTAGCTTGTAGCAT	AGGACCTA		GTTAATCCCTTGTAGCAT	AGAATGCT
TGAATCACCCTGTAGCCA	AGAGTCCT		CTCCATAGCTTGTAGCCT	ATAGTTGT		GTTGGCCGCGTGTAGCGA	AGGACGAA		CCACCTGAGATGTAGCCA	AGAATGGC
AGGGGACGGTTGTAGCTC	AGAGTCGT		CCGAGCAAGGTGTAGCAT	ATATAACT		AAATGATGTGTGTAGCGG	AGGACGAT		ATTTCCCACTTGTAGCAT	AGAATTTA
TTGAGATGCTTGTAGCCC	AGAGTGAA		CTTGGCAGTTTGTAGCCC	ATATAAGG		AATCGCCCAATGTAGCAC	AGGACGCT		TCCCTTGACATGTAGCCC	AGACAAGG
TGATCCTTGCTGTAGCAC	AGAGTGCC		GTACCCTACTTGTAGCAT	ATATAATT		CCTAAAACGGTGTAGCCC	AGGACTCG		TTGCCCTGCGTGTAGCCG	AGACACGC
GCCACCACTTTGTAGCCT	AGAGTGCG		TTACACTTGCTGTAGCAT	ATATACAT		GTAACGCTGATGTAGCAC	AGGAGACC		GCGACGCGCATGTAGCAC	AGACACTT
TCATTCCGCTTGTAGCAT	AGAGTGTG		TAGGTTGTGCTGTAGCCT	ATATACCG		ACTTCTTAATTGTAGCAA	AGGAGAGA		AGAGTCATGTTGTAGCCT	AGACAGAT
AAAATGGTAGTGTAGCAA	AGAGTTCT		GCTCTAATATTGTAGCCC	ATATACGG		TCCTCCCACTTGTAGCAG	AGGAGCAG		CTGGCATTCATGTAGCGT	AGACATAG
ATTCACACCTTGTAGCTT	AGATAACC		AATTCACGCTTGTAGCAT	ATATACTA		GTGACTCCTTTGTAGCAT	AGGAGCGG		CGACCCCGCTTGTAGCGT	AGACATCG
CCGGTACGCTTGTAGCAT	AGATAACG		CTCCAGCTCGTGTAGCAT	ATATACTC		CGATCCATTTTGTAGCGC	AGGAGGCA		ATGCGCAACTTGTAGCAT	AGACATTA
CCACCACTTATGTAGCAT	AGATAAGC		GCATTACTAGTGTAGCAA	ATATAGTC		CTGGAACCAGTGTAGCTA	AGGAGGGA		TTGTGTGTGTTGTAGCGT	AGACCAGT
AAATAATTGATGTAGCGC	AGATAATC		GATAACGTATTGTAGCAT	ATATATAG		TGACTATTGGTGTAGCGG	AGGAGGGG		CGAGGGGTTATGTAGCGC	AGACCCCT
GCTACTCCTCTGTAGCGA	AGATAATG		TCTCCTTACTTGTAGCAG	ATATATAT		AGGTCTGCTATGTAGCAT	AGGAGTAA		CGCCGGTATTTGTAGCCC	AGACCTCA
CTATCAAGAATGTAGCGC	AGATACAC		ACAGAACCTGTGTAGCAC	ATATATTA		GCGCCGCCGATGTAGCGT	AGGAGTAC		CATCTTGCATTGTAGCAT	AGACCTGT
GCCTATATAATGTAGCCA	AGATACCA		ACCTTGCAGTTGTAGCAG	ATATCAAA		CACTATGCTCTGTAGCAA	AGGATAAT		CGTATCCACTTGTAGCAG	AGACCTTC
GCCCATATCTTGTAGCAC	AGATACCG		TTGCATTCTGTGTAGCAG	ATATCAAG		AGCTTGCAGATGTAGCAT	AGGATACT		CACACGACCTTGTAGCAG	AGACGAAA
CTCAGCGTATTGTAGCCC	AGATACCT		ATGTTCGTCCTGTAGCAC	ATATCAGA		CTATCCTTGTTGTAGCAA	AGGATAGG		CTCGTATGTATGTAGCAG	AGACGAGG
GAGGGCCCACTGTAGCGT	AGATACGC		GATCTCCACTTGTAGCAG	ATATCCCG		GCCCTTGCCATGTAGCTA	AGGATAGT		GTTGCCCAGTTGTAGCGA	AGACGATG
TTCCACATCCTGTAGCAA	AGATACGG		CACTAATGCTTGTAGCAT	ATATCCTC		AGAATCACAGTGTAGCCC	AGGATCAG		CAAGCATTCCTGTAGCGA	AGACGCAG
CACGCACGCTTGTAGCCT	AGATACTA		GGTGACACGTTGTAGCAT	ATATCGAA		CCGATTACCGTGTAGCCT	AGGATCAT		ACCACTTTTTTGTAGCCC	AGACGCGT
TATTTAGGTGTGTAGCCT	AGATAGAT		TTGCTTAGCTTGTAGCCA	ATATCGCC		CGAGGCTTAATGTAGCCC	AGGATCCA		CCCAGCCTTATGTAGCGC	AGACGCTA
ATACACTTCATGTAGCGT	AGATAGCC		GCGCCTCTGTTGTAGCAT	ATATCTAT		ACCGAGCAGTTGTAGCGT	AGGATCGA		GTTGACCGTTTGTAGCCC	AGACGGCG
CCTGGTACCCTGTAGCAC	AGATAGCT		TCTCAGCAGGTGTAGCCT	ATATCTCC		CTATTATCGATGTAGCCC	AGGATCTC		GACGGGGGCGTGTAGCTG	AGACGTAT
CTTGGTGACGTGTAGCAT	AGATATCA		TCTTCTGCTGTGTAGCAA	ATATGAAA		TCTGAACGGCTGTAGCTC	AGGATCTG		CGGGGAACCGTGTAGCTG	AGACTACT
CCCTACAACTTGTAGCTT	AGATATTA		CATTATGATGTGTAGCAT	ATATGAAG		AACCCATAGATGTAGCTA	AGGATGCT		CCGAATACCTTGTAGCTA	AGACTAGA
TCGACATGCATGTAGCGC	AGATATTC		TGGAGCAAGATGTAGCAC	ATATGAAT		CAACAACCTTTGTAGCGT	AGGATTCA		ATCAAAAATATGTAGCGC	AGACTAGC
CTAGCTTGCATGTAGCGT	AGATCAAA		TTGCTGCCTTTGTAGCAC	ATATGACG		GTCCGATTAATGTAGCGC	AGGATTCT		CAACTGTATATGTAGCGT	AGACTAGG
TTACACCTAGTGTAGCAC	AGATCACG		GCCAGTATGTTGTAGCAT	ATATGAGA		GCAACACTCATGTAGCTA	AGGCAAGT		TCGGGAAGATTGTAGCAT	AGACTATT
ACCTTAATGATGTAGCGG	AGATCATA		TTAGCAGCCTTGTAGCAT	ATATGATG		GCTGGTGCATTGTAGCAC	AGGCAATA		GCGACCGAGATGTAGCTC	AGACTCCA
TGGGCAACGATGTAGCTT	AGATCCAC		TCCACCAGCTTGTAGCGT	ATATGGTA		GAATCCATCTTGTAGCAT	AGGCACAA		CTCTAGACCGTGTAGCAA	AGACTCCG
AGATAGTAAATGTAGCAT	AGATCCCT		TAACCTTTCTTGTAGCAG	ATATGGTT		CAAGTCCCGCTGTAGCAC	AGGCACAT		TTGCGATGAATGTAGCGG	AGACTCCT
GAATTCCACTTGTAGCGT	AGATCCGG		GTTGTAGCGCTGTAGCCA	ATATGTTA		TTTCTTTCAGTGTAGCCT	AGGCACCG		TTGGCATCCATGTAGCAA	AGACTCGC
ATAGCCTTAATGTAGCCC	AGATCCTA		CGTACACTTGTGTAGCCA	ATATTACC		CGTGACCGTTTGTAGCGC	AGGCACGC		GCGCTCTTGTTGTAGCGG	AGACTGAA
TCAGGCTAAGTGTAGCAG	AGATCCTG		AATGGGATAGTGTAGCTA	ATATTACG		GTTTCAGGTGTGTAGCCC	AGGCACTC		TAGCGGGATGTGTAGCAG	AGACTGCC
TGGGTCAGTTTGTAGCCG	AGATCCTT		TCGCAATAAGTGTAGCCT	ATATTAGG		GCGGGCTGTTTGTAGCTA	AGGCACTG		GACATAACGATGTAGCCG	AGACTGTC
TAGCCGTAGGTGTAGCAA	AGATCGAA		CTTTCCACATTGTAGCAG	ATATTAGT		GATATACGCGTGTAGCTG	AGGCACTT		GCAATGTTCATGTAGCAT	AGACTGTG
CCACTTGTTTTGTAGCGC	AGATCGAG		ATTCCGCCAATGTAGCAT	ATATTCCT		TCCGTGAATCTGTAGCTT	AGGCAGAC		CTGGCACTTGTGTAGCAT	AGACTTAT
ACTGCATACCTGTAGCGC	AGATCGTA		GGATTGAGCTTGTAGCGC	ATATTCGC		TGCACCGTCATGTAGCTC	AGGCAGCA		TACTTTACTGTGTAGCCC	AGACTTCC
TCGCACCACTTGTAGCTT	AGATCTAA		TCTCTCATCTTGTAGCAT	ATATTCGT		ATTCACCGTTTGTAGCTA	AGGCAGCG		TATTGCATTATGTAGCTC	AGACTTTT
GTTACCAAGATGTAGCCG	AGATCTAC		CACAAACGTTTGTAGCAG	ATATTCTT		AGGGGTATGATGTAGCGG	AGGCAGTA		TTGCCCCACATGTAGCAA	AGAGAACA
TAAGATACCGTGTAGCCC	AGATCTAG		CACTTGCATTTGTAGCCC	ATATTGGA		TCAAACGGGGTGTAGCGT	AGGCATAT		GGTGGCATTATGTAGCCA	AGAGAACG
CTGCAGGGATTGTAGCAA	AGATCTGG		GGTATCTGTTTGTAGCGG	ATATTGGC		ATGCCTAGCGTGTAGCTA	AGGCATGG		CACTTTGTTATGTAGCAG	AGAGACCT
GGCTAAGCCGTGTAGCAT	AGATCTTA		ATTTGCCTTGTGTAGCCG	ATATTTAA		TTACCACCTATGTAGCGG	AGGCATGT		ACTAGTATCTTGTAGCAC	AGAGACGC
TGCAATTACTTGTAGCGT	AGATGACC		TCCATCCTTTTGTAGCAG	ATATTTAC		CACCTAGCTATGTAGCTT	AGGCATTC		GATGTAACCTTGTAGCCC	AGAGACGG
GTGAGTTAGATGTAGCGA	AGATGAGG		CACTCTTGCATGTAGCTA	ATATTTAT		AGGCTCCGTATGTAGCGG	AGGCCAAA		ACAGTCTGTTTGTAGCGT	AGAGACTC
TCTTTTCATATGTAGCGC	AGATGCGT		CCTGCCTGCGTGTAGCGC	ATCAAACT		TCCTGTTTCGTGTAGCAA	AGGCCAAG		TGGATCTTGGTGTAGCCA	AGAGAGGC
CACTTGGTGTTGTAGCCT	AGATGGAC		CGGATGTGCTTGTAGCTC	ATCAAAGA		AATTTCTTTGTGTAGCCC	AGGCCAGA		ATGTATTTATTGTAGCGT	AGAGATAC
CGTCTTCAATTGTAGCTA	AGATGGAT		AATTTGCTAGTGTAGCAC	ATCAAATT		TGCTGAGCCATGTAGCTA	AGGCCAGT		ACACCCCACTTGTAGCAT	AGAGATAG
ACATAAGTTATGTAGCTA	AGATGGCA		TCTTCACGTGTGTAGCCT	ATCAACGA		GTGGATAGAGTGTAGCAG	AGGCCCTA		TTGCAACTTGTGTAGCTA	AGAGATGC
TTTGGTGCATTGTAGCGC	AGATGTAC		AGGCCGATCATGTAGCAC	ATCAACTG		TCTACCAGTTTGTAGCAT	AGGCCGGA		TCTAACTCTTTGTAGCAC	AGAGATTC
TCTGCCCACTTGTAGCAT	AGATGTCC		ATTTCCAGATTGTAGCCT	ATCAAGGA		CGGAGCCCTTTGTAGCAA	AGGCCGTC		CCCGCAATAATGTAGCCC	AGAGATTT
CCAACTTGCTTGTAGCGT	AGATTACT		TGCCATGCGATGTAGCTG	ATCAATAT		TTACATTCTTTGTAGCTC	AGGCCTAG		TCGGCCATAGTGTAGCAA	AGAGCACA
AGATTGTGCTTGTAGCCC	AGATTAGA		CACACGTGCGTGTAGCAT	ATCAATGC		GTGCTTTGCTTGTAGCAC	AGGCCTCG		GTTCTCCGTTTGTAGCAA	AGAGCAGA
ACATAACACTTGTAGCGT	AGATTAGG		ACAATTGGTATGTAGCTT	ATCACACC		ACTTACTTCATGTAGCAG	AGGCGAGA		GCTATTAGTGTGTAGCTA	AGAGCAGC
TGGAGTATTGTGTAGCCG	AGATTCAC		TTAGATATTGTGTAGCCA	ATCACATT		CCGACTGCTGTGTAGCGA	AGGCGAGC		CTACTTTGAATGTAGCTC	AGAGCATC
TAACACTGTATGTAGCAT	AGATTCAT		GTAATGTACTTGTAGCCG	ATCACCAG		GAGTGCCCTGTGTAGCGC	AGGCGCAA		CGGCACTCGATGTAGCAA	AGAGCCAC
AGGGATGAAATGTAGCAT	AGATTCGG		ACACTTAGCCTGTAGCAG	ATCACCTT		AGTCTTCTGTTGTAGCGC	AGGCGCCT		TGATCCGCAATGTAGCTG	AGAGCCAG
CAACACGAGTTGTAGCTG	AGATTCTA		CAGAATTGCATGTAGCGT	ATCACGCA		CCGACGATGATGTAGCAT	AGGCGCTG		TGCACCCACTTGTAGCAC	AGAGCCGA
TAACTACCGATGTAGCCC	AGATTGAG		CCCACAAGTGTGTAGCTC	ATCACGGG		CAAGAGAACTTGTAGCAC	AGGCGGGA		GGGACACGCTTGTAGCCG	AGAGCCGG
GAGCTTCTCTTGTAGCCC	AGATTGCG		CACTAGTAAATGTAGCCT	ATCACGTA		AGCCCTCTTTTGTAGCGT	AGGCGGGG		CATTTTGCCTTGTAGCCG	AGAGCCTC
GTTGCTCCGTTGTAGCAT	AGATTGTA		GATTGCCTTTTGTAGCCC	ATCACTAT		GCATTCGATATGTAGCAG	AGGCGTAG		GCAGGTCATGTGTAGCAC	AGAGCGAC
GTTCCCAGCTTGTAGCCA	AGATTTAG		GAGCGGGCCCTGTAGCGC	ATCACTCA		GTTCCCATCTTGTAGCAG	AGGCGTGG		ACTCCTCATATGTAGCCT	AGAGCGGG
CGCTTTGCCTTGTAGCGA	AGATTTCT		TAGTTATGCTTGTAGCGC	ATCACTGT		CCACCTTATGTGTAGCGC	AGGCTAAG		TCCGCTTCTATGTAGCGG	AGAGCGTT
GCGATTCCGTTGTAGCAT	AGCAACGG		GACGCCTGACTGTAGCCT	ATCAGAAT		AGGACAGCCTTGTAGCGT	AGGCTAGT		GTCGGGCACTTGTAGCAT	AGAGCTAA
CCTACATTAGTGTAGCCC	AGCAACGT		TATATCAACTTGTAGCAA	ATCAGAGT		TGCATAACGGTGTAGCTA	AGGCTCAC		TTGTCGGGCCTGTAGCGC	AGAGCTAT
TTGCATTAGTTGTAGCCT	AGCAAGGC		GTTAAATCCTTGTAGCAG	ATCAGCCA		GTTCACTTGGTGTAGCAT	AGGCTCCA		GCCTACATAGTGTAGCAC	AGAGCTCC
CTACACTCGGTGTAGCGC	AGCAAGGG		CTTTTACGCTTGTAGCTT	ATCAGCCG		CTATATGGTATGTAGCGT	AGGCTCCC		AGCCGCGCCGTGTAGCCG	AGAGGAAG
CTCTAAAGAGTGTAGCCC	AGCAATGG		GGCTAATGGGTGTAGCCA	ATCAGCCT		GCAGCAACTTTGTAGCAA	AGGCTGCT		GTTACTCGGTTGTAGCGC	AGAGGAAT
GTATCTATCGTGTAGCAT	AGCAATTT		TCCGTCAGCATGTAGCGT	ATCAGCGA		GACTTTGTGTTGTAGCCA	AGGCTGGG		CACTTCGCGATGTAGCAT	AGAGGACA
TATTCAGCCGTGTAGCAC	AGCACCAG		CCGTGCTTGATGTAGCCT	ATCAGGCC		ACCGATACTCTGTAGCCA	AGGCTGTC		GCGTATCTTGTGTAGCGG	AGAGGACT
CGCACCCGTATGTAGCTT	AGCACGTC		GCCTTGTGTTTGTAGCCC	ATCAGGCG		TTTTATGAAATGTAGCTC	AGGCTTAC		AATAACTGTTTGTAGCTC	AGAGGAGT
TAGTGTGCTATGTAGCCT	AGCACTAT		GGCCTTCGTCTGTAGCAC	ATCAGGGC		GCCTCTATCGTGTAGCAT	AGGCTTAG		GTACTAAGCTTGTAGCGC	AGAGGCAC
TTGTTGCTGATGTAGCAC	AGCAGACA		CTATGTGCCTTGTAGCCC	ATCAGGGG		TTCGGCATTCTGTAGCAT	AGGCTTAT		AGCCATGCCCTGTAGCTC	AGAGGCAT
TTGGCATATATGTAGCTT	AGCAGCCG		GTATTTAGCTTGTAGCGA	ATCAGTAC		CTGGGTGATGTGTAGCTA	AGGCTTTC		GCACGATCTGTGTAGCTA	AGAGGCCC
TCACTTCAGGTGTAGCGC	AGCAGCTC		GCCACTCTGTTGTAGCAA	ATCAGTAT		GTCCTGCAGATGTAGCCG	AGGGAAAA		CGCATAGGACTGTAGCAC	AGAGGCCG
GGCCTATGTGTGTAGCAA	AGCAGCTT		CTGAATTCATTGTAGCCC	ATCAGTCC		TCTCAAACATTGTAGCAT	AGGGAAAG		AGGAGCTGCGTGTAGCAC	AGAGGCCT
TACCGGTGTTTGTAGCCC	AGCAGGGC		ACAATCTTACTGTAGCCC	ATCAGTGT		GCGCCACTTGTGTAGCAT	AGGGACCA		GTAACCCTTTTGTAGCCT	AGAGGCTC
GCCGATTCCATGTAGCTG	AGCATAAG		CCCTAACAGCTGTAGCAA	ATCATAGG		ACAAAACCTATGTAGCTT	AGGGACCG		GATTCCCACGTGTAGCAC	AGAGGCTG
CACAGTAAAATGTAGCTG	AGCCAACG		AGCTAGATGTTGTAGCAT	ATCATCAT		GCCCTATGAATGTAGCCC	AGGGACCT		CGGCTCGAACTGTAGCGA	AGAGGGAA
CATTTCTCTGTGTAGCCT	AGCCAGAG		CGGGATGCTTTGTAGCGC	ATCATCCT		AAAATACAGATGTAGCGT	AGGGACGC		GTACTCATAATGTAGCCC	AGAGGGCA
CACCTTACAGTGTAGCTT	AGCCAGCT		GACCACCATTTGTAGCAG	ATCATGCA		TTGTAAAGTATGTAGCAG	AGGGACTG		CTCTTTTTGATGTAGCAC	AGAGGGGA
TTGCCACTTGTGTAGCGC	AGCCAGGA		GTTATTTGTGTGTAGCAT	ATCATGCG		TCCCCTCATTTGTAGCCT	AGGGAGCG		GTCAACCGATTGTAGCTG	AGAGGTAA
TCCAGTGCTGTGTAGCAG	AGCCATTC		CCGACATCCGTGTAGCGG	ATCATGGA		AGCTCGTTCCTGTAGCGT	AGGGAGCT		GCATTTAACGTGTAGCAT	AGAGGTGT
CAGTTTCACTTGTAGCAC	AGCCATTG		TACAAAAGTCTGTAGCGT	ATCATGGT		GCATGCCTTGTGTAGCCA	AGGGAGGT		GCAACACACTTGTAGCTC	AGAGTATA
TGTCAGTGGGTGTAGCAC	AGCCCACT		TTCCTTGTATTGTAGCCA	ATCATTAC		CCACAGCAAGTGTAGCCC	AGGGATCC		GCCTATTGCTTGTAGCTT	AGAGTCCC
TCCACTTTGGTGTAGCCG	AGCCCATG		GGAAGACCGTTGTAGCGG	ATCCAACA		CCACTCAGCATGTAGCAC	AGGGATGG		GCATTGCTGTTGTAGCAG	AGAGTCGC
CGATTTGCTTTGTAGCCA	AGCCCATT		TAGGTTCGAATGTAGCGC	ATCCAAGG		GGTATAGTGCTGTAGCCT	AGGGCAAT		AGAGCACACCTGTAGCCT	AGAGTCTG
AAACCGCTAGTGTAGCAT	AGCCCCCC		AGAGCCCTGTTGTAGCAC	ATCCAATG		TAACATCAATTGTAGCCC	AGGGCACA		TTGAGATGCTTGTAGCCC	AGAGTGAA
TTAGACGGGGTGTAGCAT	AGCCCCGC		CCTGGCCACGTGTAGCGC	ATCCACCG		GCAGCAGCTGTGTAGCTA	AGGGCATC		TCTGACCCCTTGTAGCAC	AGAGTGCA
TAGCGTGGTGTGTAGCGC	AGCCCCTA		GGGGCACACGTGTAGCGC	ATCCACTG		AGTGCATCTCTGTAGCAC	AGGGCATG		GTAGACCATATGTAGCTG	AGAGTGCT
GGCCTGCACTTGTAGCTC	AGCCCTCG		CCGCCTCCTCTGTAGCTT	ATCCAGAA		TGGCGTGGCGTGTAGCGG	AGGGCCAA		GCAGATTCCTTGTAGCAC	AGAGTGGG
TTTACGCATTTGTAGCAT	AGCCCTGG		GGAATAATTATGTAGCTA	ATCCAGCT		GCAGTGGGGCTGTAGCAC	AGGGCCTC		GATAGCGAGGTGTAGCAT	AGAGTGTA
GGTTATCAAATGTAGCAC	AGCCGAAC		GTAATTTCCGTGTAGCTA	ATCCAGGA		TTAATCGTTGTGTAGCTA	AGGGCGAG		TCATTCCGCTTGTAGCAT	AGAGTGTG
GCCTACAGAGTGTAGCGT	AGCCGAAT		CAAAACTGTATGTAGCTT	ATCCAGGC		GATTATAATTTGTAGCTA	AGGGCTGC		TAACTCTAAATGTAGCCG	AGAGTTAG
TCAACCTATGTGTAGCTA	AGCCGAGA		CATTTACAAATGTAGCGC	ATCCATAA		CAGCCCATTATGTAGCAT	AGGGCTGG		AAAATGGTAGTGTAGCAA	AGAGTTCT
ACAGGTCTATTGTAGCGT	AGCCGCGC		GGAATCCACTTGTAGCGT	ATCCATCG		CCCCACATTCTGTAGCAA	AGGGGAAC		ACGCTGGCATTGTAGCAT	AGATAAAA
TCTAACGCCTTGTAGCTT	AGCCGGAG		TAATCCAAAATGTAGCAT	ATCCATTC		CCCTTACTCTTGTAGCAA	AGGGGAGA		CCCTCACGCTTGTAGCCA	AGATAAAG
TTATTATTAATGTAGCTC	AGCCGGCA		CGCGCTCCGTTGTAGCTG	ATCCCACG		GTTCTCTTAGTGTAGCAG	AGGGGAGC		CCGGTACGCTTGTAGCAT	AGATAACG
CATATGCTGATGTAGCGG	AGCCGGGG		CGCTCCACTTTGTAGCAA	ATCCCACT		GCCACTTGCATGTAGCCC	AGGGGAGG		AAATAATTGATGTAGCGC	AGATAATC
CGGTTAGCTATGTAGCGC	AGCCGTAA		AAAGTACTGCTGTAGCCA	ATCCCCTG		CCCACATTTATGTAGCGA	AGGGGATA		GCTACTCCTCTGTAGCGA	AGATAATG
AAGGCCATTATGTAGCTA	AGCCGTCC		CCCGAATTCATGTAGCAT	ATCCCCTT		CCCCCCACTTTGTAGCCC	AGGGGCAA		GCCTATATAATGTAGCCA	AGATACCA
TTGGCATTATTGTAGCTG	AGCCGTTA		TCGAAGCGAGTGTAGCGG	ATCCCGCC		TCGAACCCCATGTAGCAA	AGGGGCAG		GAAGGAGAGGTGTAGCAA	AGATACTC
GACATAGTTGTGTAGCCT	AGCCGTTT		CCACTGCGAATGTAGCTG	ATCCCGGA		ATGCCCCCGTTGTAGCAA	AGGGGCCT		CCTGGTACCCTGTAGCAC	AGATAGCT
GAGAATCCCTTGTAGCAG	AGCCTAAG		ATGGTTGCCATGTAGCCG	ATCCCGGC		ACACTTTGCTTGTAGCCT	AGGGGGAC		CACAGTTTCATGTAGCGG	AGATATCC
CGAAAACCATTGTAGCTA	AGCCTACA		ATATGTATCCTGTAGCCT	ATCCCGGG		CCTCCTATAATGTAGCCC	AGGGGTCC		TCAACTGCATTGTAGCCC	AGATATGC
CAATGATGCATGTAGCAC	AGCCTACC		GTTACTTACTTGTAGCAC	ATCCCGTT		GTGCACCCTATGTAGCAT	AGGGGTTT		TCGACATGCATGTAGCGC	AGATATTC
GCATTACCAGTGTAGCAC	AGCCTAGG		TATTCAGTGTTGTAGCCA	ATCCCTAC		CGCTGGAACATGTAGCTA	AGGGTAGC		TCCCCGCCTTTGTAGCAT	AGATCAAG
ACAGGACTAATGTAGCTA	AGCCTCAA		CCATTTGGCTTGTAGCTT	ATCCCTCA		CCTCATCCCATGTAGCAC	AGGGTAGT		GAAAACATGTTGTAGCAT	AGATCCAC
TTCCACTGGGTGTAGCAG	AGCCTCCA		GGAAGTGCCTTGTAGCGC	ATCCCTCC		GAGTACATGTTGTAGCAG	AGGGTATA		ACTAGATGAGTGTAGCTA	AGATCCCT
CATAGCGCTTTGTAGCAT	AGCCTTCA		TTGGCCCCGATGTAGCTA	ATCCCTTA		ATAGCCCCAGTGTAGCAA	AGGGTATC		TTTACGTTTATGTAGCGT	AGATCGCT
GCCAACAGAATGTAGCTC	AGCGAAAC		AAACCCGAGATGTAGCAA	ATCCCTTG		AATACCTGCCTGTAGCTC	AGGGTATG		CCCAGCGCTATGTAGCAC	AGATCGGC
GTACTTCCTCTGTAGCAA	AGCGAAAG		TACATCACACTGTAGCGT	ATCCGAGT		CCATCCGCAGTGTAGCGG	AGGGTCAC		GTGAGCCCCGTGTAGCGA	AGATCGTT
TGCCATTGTATGTAGCAA	AGCGACAC		GTACCAGAAATGTAGCCC	ATCCGGAT		CACTTACGCTTGTAGCTT	AGGGTCTA		TCGCACCACTTGTAGCTT	AGATCTAA
CTCAATCGCTTGTAGCTG	AGCGACTC		AGGATTCTCGTGTAGCGG	ATCCGGCG		TAGCCCTTGCTGTAGCAA	AGGGTCTT		GCTTTTCGCTTGTAGCCG	AGATGACG
CTTGGTACCCTGTAGCTT	AGCGAGAT		CGCCCTGTCTTGTAGCCA	ATCCGGGT		GCCTCTATAATGTAGCGT	AGGGTGCA		CTTTACCCGATGTAGCCG	AGATGCAC
TATCTGACAATGTAGCTC	AGCGAGGA		ATACACTAGATGTAGCAT	ATCCGTAC		CATTGCTGTATGTAGCTA	AGGGTGCG		GGCCAGTATTTGTAGCAC	AGATGCCA
GCCCCAATGGTGTAGCTG	AGCGAGTC		CAATAGCTAGTGTAGCTA	ATCCGTCC		GACCTACTATTGTAGCAA	AGGGTGGA		TCTTTTCATATGTAGCGC	AGATGCGT
TGTTATGTAATGTAGCCC	AGCGAGTT		CACCCGAGAATGTAGCAT	ATCCGTCT		TGTTCGCGTGTGTAGCGG	AGGGTGTC		TAATGCACCATGTAGCAG	AGATGCTC
CGGCCAGAAGTGTAGCCT	AGCGATAG		GAACCCAACTTGTAGCAA	ATCCGTTC		TGGGGGTCGTTGTAGCTG	AGGGTTCA		GCTCCTTTGGTGTAGCAG	AGATGCTG
GTAAACCACTTGTAGCTA	AGCGATAT		TCTGAATCAATGTAGCAC	ATCCTACA		CCGAGTGCTCTGTAGCAG	AGGGTTTA		TATTGGTTAATGTAGCTA	AGATGGAG
GTAATTCCAATGTAGCTG	AGCGATCC		CGAAACCACTTGTAGCAA	ATCCTAGG		CCATCACCCATGTAGCGT	AGGTAAGC		CCATCGATTTTGTAGCCT	AGATGGGA
GTATCTCATTTGTAGCAT	AGCGATTC		CATACTTGCTTGTAGCAC	ATCCTAGT		ACTCACAAATTGTAGCAC	AGGTACCC		GCAGCCCACGTGTAGCTT	AGATGGTC
ACAATGGCTGTGTAGCCC	AGCGCAAG		TAATATTGCGTGTAGCAT	ATCCTATC		ACACCCAGGATGTAGCTG	AGGTACGA		GGGTACCAATTGTAGCTG	AGATGTCC
GAGAATCCCTTGTAGCAC	AGCGCAAT		GATAATTCATTGTAGCGC	ATCCTATT		CTACACTTCTTGTAGCTA	AGGTAGGA		AAAGTAAGCATGTAGCAT	AGATGTGC
ATTCTCCACTTGTAGCAG	AGCGCCGA		CTCCCGACTGTGTAGCAT	ATCCTCAC		CCTACGTGCTTGTAGCGG	AGGTAGGG		ACTTACGCAGTGTAGCCT	AGATGTGG
CTGCTTGTTTTGTAGCAG	AGCGCCGG		CAATGCTAGATGTAGCCC	ATCCTCCA		AGTATGCCTGTGTAGCGA	AGGTATCC		ACTGGGTCTGTGTAGCAG	AGATTACC
ACCTTGCAAGTGTAGCGC	AGCGCGCA		GGAGCACCGATGTAGCGA	ATCCTCGA		TTCGATGTAATGTAGCTG	AGGTATTC		TGCTTGATTTTGTAGCAG	AGATTAGT
GTCCCTAGCTTGTAGCGC	AGCGCGCC		GCTTGTCTAGTGTAGCTA	ATCCTCGC		ATTTGCATTTTGTAGCCG	AGGTCAAA		CAGTTAGCTTTGTAGCTG	AGATTCGT
AGTAAACACTTGTAGCGC	AGCGCGTA		CTGACTGCCCTGTAGCTC	ATCCTGCT		TGGCTTCAGTTGTAGCCT	AGGTCAAG		CCGGCTGACTTGTAGCGT	AGATTCTG
TAGGCAACCGTGTAGCGC	AGCGCTCT		CCATTCCACTTGTAGCAC	ATCCTTAG		GGCGGCCCGATGTAGCTA	AGGTCACC		AGCCATCAGCTGTAGCTC	AGATTCTT
GATATAACAGTGTAGCGC	AGCGCTGT		TACTGGGCAATGTAGCCT	ATCCTTGG		GCAGTGTACTTGTAGCAT	AGGTCAGC		GGAGATCCCCTGTAGCAC	AGATTGAA
CCTGACAGCGTGTAGCGT	AGCGGACC		GTGGTATGCTTGTAGCTT	ATCCTTTT		GCTCTTTTGATGTAGCTC	AGGTCCCA		GAGCTTCTCTTGTAGCCC	AGATTGCG
GGATATCCTCTGTAGCAG	AGCGGAGA		AGTTCACAGTTGTAGCGC	ATCGAAAG		ACAATTGCATTGTAGCAT	AGGTCCGA		GATTGACTTGTGTAGCCA	AGATTGGT
GGCAATATAGTGTAGCGA	AGCGGCAC		CACATGCTTATGTAGCAC	ATCGAAAT		GCTTCCACTATGTAGCCC	AGGTCCTA		GATTCAACGTTGTAGCTT	AGATTTCC
CCTCTGCTTGTGTAGCCC	AGCGGCAT		ATCTGGAAAGTGTAGCTG	ATCGAACA		AATCCCACAATGTAGCCT	AGGTCCTC		TTACCCGCATTGTAGCGC	AGCAAGAC
TAACCTATAGTGTAGCAG	AGCGGCCA		TCGACCTACGTGTAGCGC	ATCGAACC		TCAGCGATTGTGTAGCAC	AGGTCGAC		TCTGCCCGAGTGTAGCCT	AGCAAGGT
GTGTTTGCTATGTAGCTA	AGCGGGCC		AGATACCCGATGTAGCTG	ATCGAAGT		GTATTAGAGGTGTAGCCC	AGGTCGCG		GTAGCTGCATTGTAGCAA	AGCAATAC
CAGGCTTAAATGTAGCTA	AGCGGGGC		CCACCGATTTTGTAGCAT	ATCGAATC		CCATGTGATTTGTAGCTG	AGGTCGGA		ATAAGCCGGGTGTAGCTC	AGCAATAT
AAGGCACTTGTGTAGCTT	AGCGGTCC		GCTTTAAAGATGTAGCCT	ATCGACAA		GCGCCCCCATTGTAGCAA	AGGTCTGC		GGCATCGTGGTGTAGCTA	AGCAATTT
ATTTCGCGTATGTAGCCC	AGCGTACG		TCTGGCACCATGTAGCAT	ATCGACAG		AGCTGAAATATGTAGCTC	AGGTGAAA		GAGAGATTCTTGTAGCCA	AGCACAGC
TATGGCACCGTGTAGCTT	AGCGTAGA		TTCGGGCCTTTGTAGCCG	ATCGAGAC		CGGGTGGTAATGTAGCTA	AGGTGAAT		GTTATCAGTATGTAGCCC	AGCACATT
TGGTTTCTATTGTAGCGC	AGCGTATT		ACAGTTCCTGTGTAGCCT	ATCGAGGC		ACTACGTTTATGTAGCGC	AGGTGACA		GTACGCATTATGTAGCTG	AGCACCCT
GCCCTTACCGTGTAGCAG	AGCGTCAA		CGACTCACCTTGTAGCTC	ATCGAGTG		ACCCCCAGTTTGTAGCGC	AGGTGATT		GGGGTGCCGTTGTAGCCT	AGCACCGG
CCTAAAAGAGTGTAGCAG	AGCGTCTG		GCAGTAAGCTTGTAGCAC	ATCGATAA		CAGATGCAGTTGTAGCGG	AGGTGCTA		GGCAGCCGTTTGTAGCGT	AGCACGCT
CCGACTTGCTTGTAGCTG	AGCGTGAC		GGGCACCCGGTGTAGCCC	ATCGATAT		AGTTCATGTCTGTAGCAC	AGGTGCTG		TTTGCCATAGTGTAGCGC	AGCACGTC
ACTTCCAGCTTGTAGCCC	AGCGTGCC		TCACACGCGCTGTAGCGG	ATCGATCA		ACACTAAGCTTGTAGCCC	AGGTGGAG		CTGGTCCGCTTGTAGCCG	AGCACGTG
GTATTAACATTGTAGCTG	AGCGTGTA		GCACGCATTGTGTAGCTT	ATCGATCT		CACCACCTGGTGTAGCAT	AGGTGGCC		ACTTGATGTATGTAGCGC	AGCACGTT
GGGCGCGGTTTGTAGCAG	AGCGTTCG		CTATTGCAGGTGTAGCCC	ATCGATGC		ACTACCATCGTGTAGCCC	AGGTGGGC		GTTACGATTATGTAGCCC	AGCACTAG
CGATGTCCCATGTAGCTA	AGCTAAGG		GATGCCTGAGTGTAGCAG	ATCGCATG		TGCCCACCATTGTAGCGT	AGGTGGGT		TCCCTTTGCTTGTAGCTC	AGCACTCG
GGGTAGAGCTTGTAGCAT	AGCTAATA		CTACATTGCTTGTAGCAC	ATCGCCAA		TTGGGGAGCATGTAGCAC	AGGTGGTC		GGTATGACCTTGTAGCAC	AGCAGACC
GAGAATTAGTTGTAGCAA	AGCTAATC		ATTGGGGTGGTGTAGCCG	ATCGCCGC		GTTTAGCGTTTGTAGCAA	AGGTGTCC		CTGCACTTTTTGTAGCTC	AGCAGACG
TACTTGAGCTTGTAGCAC	AGCTACGA		CGTACTTATTTGTAGCGG	ATCGCCTA		AGCACTGTTATGTAGCCT	AGGTGTTG		GATCTAACCATGTAGCTA	AGCAGACT
AGTATTTTCATGTAGCTA	AGCTACTA		CGGCTTAGCTTGTAGCTC	ATCGCGAG		CCAAGCAGGTTGTAGCAT	AGGTTAAA		GGGCATAGCGTGTAGCAT	AGCAGAGA
ATAGTTCGCGTGTAGCGG	AGCTAGAC		CCTTCATCAGTGTAGCTG	ATCGCGTG		AAATACAGGGTGTAGCCC	AGGTTCAC		GTCTTACATGTGTAGCAA	AGCAGATA
GGTCCATCTCTGTAGCCC	AGCTAGCC		ACGCATTTAGTGTAGCGT	ATCGCTCA		GCCATTTGGGTGTAGCAG	AGGTTCCA		ACTCATATAGTGTAGCCG	AGCAGGCC
GTAGCGCGCCTGTAGCTA	AGCTAGGG		GAAAGCACTATGTAGCGT	ATCGCTCG		AACCGCACGATGTAGCAA	AGGTTGCC		TCGGTGAGCATGTAGCTA	AGCAGGGC
ACACCTTTGCTGTAGCCC	AGCTATCC		CCAAATCGAATGTAGCGC	ATCGGACC		GGTCAACCGTTGTAGCAA	AGGTTGCT		CTGTCCCCAGTGTAGCAG	AGCAGGGG
GTACAGAGAATGTAGCAA	AGCTCATC		TCCCGAACTTTGTAGCAC	ATCGGACG		GCGATCATTGTGTAGCCC	AGGTTTCA		TTGGCCAGCCTGTAGCTT	AGCAGTAA
CAACCAAGGGTGTAGCAC	AGCTCATG		CTTGTATGCGTGTAGCCT	ATCGGAGA		TTTTCCTATTTGTAGCAA	AGTAAAAA		GATACCACATTGTAGCTT	AGCAGTTC
AGCGGCGCCATGTAGCGC	AGCTCCGA		CACTAGCCTATGTAGCCC	ATCGGCGA		TACTTTGCCGTGTAGCTC	AGTAAACG		TGGTACCTGGTGTAGCTA	AGCATATG
CACAGTGTAGTGTAGCGA	AGCTCGCC		ATTAGGCCAGTGTAGCGA	ATCGGCTT		GTGTATGTCTTGTAGCTT	AGTAAATT		GGTGACAGCTTGTAGCCT	AGCATCCA
GCTAGAGGGCTGTAGCAA	AGCTCGTA		GTATCTTGTTTGTAGCAC	ATCGGGAC		GTCGCGCCGCTGTAGCTC	AGTAACCG		GAGAATACCATGTAGCAC	AGCATCCG
ATAACTCCATTGTAGCAC	AGCTCGTC		TCAGGACTAATGTAGCTA	ATCGGGGC		GTCATTCTCTTGTAGCAT	AGTAATCT		GCCGCACTTGTGTAGCTC	AGCATCGA
ACCCTGCACTTGTAGCTT	AGCTCTTA		TAATGCTTGATGTAGCAG	ATCGGGGG		ATAACTTGCGTGTAGCAT	AGTAATTA		CATGCAGGCGTGTAGCCC	AGCATCGG
AGACTTCACTTGTAGCAT	AGCTGACC		GCTAATCGGATGTAGCGC	ATCGGGGT		GCCATTTGAGTGTAGCCT	AGTAATTC		CACCTCTGCATGTAGCAT	AGCATCTC
TTCCTTGTCGTGTAGCTG	AGCTGACG		TACTATCATATGTAGCAA	ATCGGTGT		ATAGACGTGGTGTAGCGG	AGTACAAT		CGGATGAGCTTGTAGCGT	AGCATCTG
GTCATGACCGTGTAGCAC	AGCTGCCG		GCCGCCCGAGTGTAGCCC	ATCGGTTT		GGACAAGATATGTAGCGA	AGTACAGT		GCAACTACCTTGTAGCAC	AGCATGAT
CCATTCCACTTGTAGCCC	AGCTGCGA		CACCTGCCAATGTAGCGG	ATCGTAGA		AACCCACAAGTGTAGCCT	AGTACCCG		CCCCGCAGAATGTAGCTT	AGCATGTC
CCGGCCAGAGTGTAGCTC	AGCTGGTA		GGGAATTCTGTGTAGCTG	ATCGTAGG		AGCGCCCGTATGTAGCAA	AGTACCTA		TCTTCCACTGTGTAGCCA	AGCATGTT
CACTTGCGTATGTAGCGG	AGCTGTCC		TGAGTTTGCATGTAGCTT	ATCGTAGT		TGGGACACCTTGTAGCGG	AGTACGAA		CAAAAAGGCATGTAGCCG	AGCATTAT
CCTTGCGGTGTGTAGCCG	AGCTTAAA		AATGTCATCTTGTAGCAC	ATCGTATG		GACTTACTAATGTAGCAT	AGTACGGG		GGCGAAGAGTTGTAGCGG	AGCCAACT
AGTGACTATTTGTAGCAT	AGCTTATC		GAACGTATGCTGTAGCCC	ATCGTCCA		ATGTGACGCTTGTAGCAC	AGTACTAA		CACCATAGCTTGTAGCAT	AGCCAAGA
TGGTCCATAATGTAGCAG	AGCTTTAA		TGTTCCAAGTTGTAGCAG	ATCGTCCC		TTCAACATCATGTAGCTG	AGTACTAG		GTGCCTTGGGTGTAGCTA	AGCCAATG
ACTTCTTGCCTGTAGCTA	AGGAAAAA		ATGCTTGCTGTGTAGCGC	ATCGTCGA		TCCCGATGCGTGTAGCAT	AGTACTCA		CACAAATGCTTGTAGCTT	AGCCACGA
CACTTGAATTTGTAGCAC	AGGAAACA		GCGACAGGGATGTAGCTG	ATCGTCGT		ATGTAGAGTATGTAGCTG	AGTACTCC		CGCAATATTATGTAGCAG	AGCCACGG
GCCCAATCTTTGTAGCTG	AGGAAACT		TCATCTTGCTTGTAGCGT	ATCGTGAA		GTATGTACGTTGTAGCAA	AGTACTTA		CGGACTCTCCTGTAGCAG	AGCCACTG
AGTATTTGCTTGTAGCCC	AGGAAAGT		GAATTCCCCGTGTAGCAC	ATCGTGCG		AGGTATGTGCTGTAGCGG	AGTAGAAC		CGGTATGCAGTGTAGCTG	AGCCAGAA
GTACCCCTTGTGTAGCAG	AGGAAATA		CAATAGCTTGTGTAGCAC	ATCGTGTG		GTTAATTTCTTGTAGCCA	AGTAGATA		CATTTCTCTGTGTAGCCT	AGCCAGAG
CCTCAGTTGTTGTAGCAG	AGGAAATC		CCACTATGCTTGTAGCCT	ATCGTTCC		GTGGCACACTTGTAGCAT	AGTAGCAT		GGGGTTTGCATGTAGCAG	AGCCAGCA
CCACAATGCTTGTAGCCA	AGGAACAG		CCTTGCGCAATGTAGCCT	ATCGTTCT		AGCACTTGAATGTAGCCT	AGTAGCCG		CAAGACTGTATGTAGCGG	AGCCAGCT
ATGAACGTCATGTAGCGA	AGGAACCA		GCTTGTCAGCTGTAGCTG	ATCTAAAG		GACTCGCAATTGTAGCGT	AGTAGCGA		ACCATGCATGTGTAGCGG	AGCCAGGT
CAAGAACATATGTAGCCT	AGGAACCC		AGCGCCGGACTGTAGCCT	ATCTAACA		TTTTCCTCTATGTAGCAA	AGTAGCTC		ACCCGCGCTTTGTAGCGT	AGCCAGTA
GGAACAGTAATGTAGCTT	AGGAAGCT		ATATAGAGTATGTAGCAC	ATCTAATC		GTCTACCTTGTGTAGCCT	AGTAGGCA		CTCGCCACATTGTAGCAT	AGCCATCG
CAGCTGCGATTGTAGCGT	AGGAAGTA		ACCACGATACTGTAGCAC	ATCTAATT		ATCCCTAGGTTGTAGCAC	AGTAGGGC		GTATAAGCTATGTAGCAT	AGCCATGC
ATGCTTGTATTGTAGCAA	AGGAATAG		GTTCCATCATTGTAGCCA	ATCTACAA		CACTGTAGCTTGTAGCAG	AGTAGGTA		CCTACGCGTTTGTAGCAG	AGCCATGT
CTGAACCCGTTGTAGCAT	AGGAATGT		TCAGGCTGCTTGTAGCCC	ATCTACCC		CTATATAGGTTGTAGCTG	AGTAGGTT		GAGACCAGCTTGTAGCCC	AGCCATTA
TATCCAGAAGTGTAGCGG	AGGAATTG		GTCCTGAGTCTGTAGCAC	ATCTACTT		ACATCATGCTTGTAGCGG	AGTAGTAA		GCCACAGGCTTGTAGCAG	AGCCCACT
AACGGATTATTGTAGCTC	AGGACACT		AGACCGAGCTTGTAGCAG	ATCTAGCC		ACCTAGAGGTTGTAGCGG	AGTAGTCA		CGATTTGCTTTGTAGCCA	AGCCCATT
AGAAACTTAGTGTAGCGG	AGGACAGA		GCTGGGCGAATGTAGCTT	ATCTAGCT		AACTTGCCTTTGTAGCGA	AGTAGTGC		CACTTTGTCTTGTAGCAA	AGCCCCCA
CCGCTTGCTCTGTAGCAC	AGGACCAT		CTACTATGCTTGTAGCAC	ATCTAGGA		CACAACCTTTTGTAGCAT	AGTATAGA		TCTGCCAGCTTGTAGCAT	AGCCCCCT
GGATCGATGGTGTAGCGC	AGGACCCT		GGGTCAGCCGTGTAGCAC	ATCTAGGG		TGGAGCCGCTTGTAGCAC	AGTATATG		GATACTTGCTTGTAGCGG	AGCCCCGA
AGATGTAGCTTGTAGCAT	AGGACCTA		CACTAGCTCATGTAGCTG	ATCTAGGT		GGCTATCGTCTGTAGCCA	AGTATCAG		TCCACTTGCTTGTAGCGG	AGCCCCGG
CTCTCATGCGTGTAGCCT	AGGACGAC		CTCATTGTACTGTAGCCT	ATCTAGTC		TTGGCAGCGATGTAGCAG	AGTATCAT		GCTACTCAGTTGTAGCAT	AGCCCCTT
AAATGATGTGTGTAGCGG	AGGACGAT		GCTTGCCAGTTGTAGCCT	ATCTATGT		CCGCACCCCTTGTAGCAT	AGTATCCC		TTGGTCTGCTTGTAGCGC	AGCCCGCG
GCGGTAAAAATGTAGCCG	AGGACGCA		CCCCGATATTTGTAGCGG	ATCTATTC		GCCGGACAATTGTAGCAT	AGTATCTT		ATTCATTGCTTGTAGCCC	AGCCCGGC
GTCATTCAAATGTAGCTC	AGGACGCT		TTATGCGTGCTGTAGCAA	ATCTCAGA		GAGGCTTGGGTGTAGCAT	AGTATGCG		GGTTACCTGTTGTAGCCG	AGCCCGTC
TGGCTACGGGTGTAGCCC	AGGACGGC		TGACCTCTCATGTAGCCA	ATCTCATG		GCTTCCTCCTTGTAGCCC	AGTATGGA		GTACCCCACTTGTAGCTT	AGCCCGTT
GATACCAAGGTGTAGCAC	AGGACGGG		ACCAACTTGTTGTAGCAA	ATCTCCCA		GCGATGCAGGTGTAGCTC	AGTATTGG		AGAGCTATCTTGTAGCCC	AGCCCTAG
TGGTCTCGTCTGTAGCGC	AGGACTAC		ACGCCCCACTTGTAGCAA	ATCTCCCT		ATGGCATCGATGTAGCAG	AGTCACAG		GTAAGACCACTGTAGCGG	AGCCCTGG
TTCCGGTGATTGTAGCAG	AGGACTAG		GACCGTGAGATGTAGCCC	ATCTCCTC		TTGCATAGCTTGTAGCAC	AGTCACCC		AACGCTTGCATGTAGCTA	AGCCCTTA
CCGCACGTAATGTAGCTA	AGGACTAT		TTCCCCTGCGTGTAGCGC	ATCTCCTT		TACTTTAATTTGTAGCCT	AGTCACGG		TCGCCCTTTATGTAGCCG	AGCCGACT
ACGCCAACATTGTAGCTG	AGGACTCA		TATTAGCAGCTGTAGCCC	ATCTCGAG		CGCAGTAGAGTGTAGCAC	AGTCACTC		TATAATAGCGTGTAGCTA	AGCCGAGT
GCCAAGGAGGTGTAGCTC	AGGACTCC		GAATCATTCTTGTAGCGC	ATCTCGGA		TTGTATTTGGTGTAGCTG	AGTCAGCC		CCCAGCTCAATGTAGCCA	AGCCGCAC
TCCAATTGGATGTAGCAG	AGGACTCG		CTGGACAGCTTGTAGCCC	ATCTCGGG		ACTCCACTGATGTAGCAC	AGTCAGCT		CTCCTAAACTTGTAGCAG	AGCCGCAG
AACACTTGCGTGTAGCAG	AGGACTGC		GCTTCAACTGTGTAGCGA	ATCTCGTC		GCTAGTGCTGTGTAGCTG	AGTCAGTA		GCGGAGGGGTTGTAGCCA	AGCCGCCT
AACTAACCAGTGTAGCGA	AGGACTGT		AAGGGATTCTTGTAGCAC	ATCTCGTG		ATGATTCGCTTGTAGCCT	AGTCAGTC		CATAGTTCCGTGTAGCAA	AGCCGGAC
GCAATTTAGATGTAGCCT	AGGAGGCA		ATCGCTCTACTGTAGCGG	ATCTCTCG		AGTCTTGTAGTGTAGCAA	AGTCATAT		GCACTTGTGTTGTAGCAC	AGCCGGAT
GGTAATAGGATGTAGCCT	AGGAGGCC		TCATCAATGGTGTAGCTC	ATCTCTCT		CGATTCCGTCTGTAGCTA	AGTCATCA		GATCTGTGCATGTAGCTT	AGCCGGCT
CCTCCGATCTTGTAGCAG	AGGAGGGA		GTCCTGGAACTGTAGCCT	ATCTCTGT		GGCACTCAGATGTAGCGT	AGTCATGC		GTGACCGCCTTGTAGCAA	AGCCGGGT
AGCCCTCTTTTGTAGCGT	AGGAGGGG		AGGTTACCGTTGTAGCAC	ATCTGCGG		GTCCCCGAGATGTAGCTT	AGTCCAAC		AGTCGCCACTTGTAGCAA	AGCCGGTC
CTGCAAGCCCTGTAGCAC	AGGAGTGC		GAGCAACTTGTGTAGCCC	ATCTGGCT		GCCCCACGTATGTAGCAG	AGTCCAGG		GGGCACACGGTGTAGCAG	AGCCGTCA
CAATTTGCTTTGTAGCGC	AGGATAGG		TCACATTGAGTGTAGCTA	ATCTGGTT		GCGGGGTCAGTGTAGCAA	AGTCCCGC		TGAACTCACGTGTAGCCG	AGCCGTGC
AGAATCACAGTGTAGCCC	AGGATCAG		CAACTATGCTTGTAGCAG	ATCTGTAA		TAATTGCTTATGTAGCAT	AGTCCGGC		AGCCCTGTAATGTAGCTG	AGCCTAGC
CAGGCTAGCTTGTAGCAT	AGGATCCA		TCCCGAGCCATGTAGCAC	ATCTGTCT		GGTTGCATCTTGTAGCAG	AGTCCTAG		GCCACCTTTGTGTAGCAA	AGCCTATA
TGAACCCCGGTGTAGCGT	AGGATCGG		GGTACCGGAGTGTAGCGC	ATCTTAAA		AGTAGCCAGGTGTAGCAG	AGTCCTCA		GGCGCTTGCTTGTAGCCC	AGCCTATG
CTATTATCGATGTAGCCC	AGGATCTC		CGCCATCAACTGTAGCCC	ATCTTAAC		GTCCGCGTGATGTAGCAG	AGTCCTCC		GAGACCTACTTGTAGCAT	AGCCTCAG
ACCTCCCAGATGTAGCGC	AGGATGCC		TAAAGACGCTTGTAGCAA	ATCTTAAG		GACTCACATGTGTAGCAT	AGTCCTGC		GCGATTCCAATGTAGCTT	AGCCTCGC
GTAAACACCTTGTAGCAT	AGGATGGA		ATCCCACTATTGTAGCTA	ATCTTAAT		GGCCATGCTATGTAGCTT	AGTCGACT		GTCATATTGTTGTAGCGA	AGCCTCTC
CTCAACTGGTTGTAGCGC	AGGATTAA		AGTTCTACCGTGTAGCTG	ATCTTAGG		AGCTCCGCCGTGTAGCGC	AGTCGCCA		TGACCACGCTTGTAGCCT	AGCCTCTT
TTTAATATTATGTAGCTC	AGGATTAC		ATTGTGAAGTTGTAGCTA	ATCTTCAC		TCTGCCAAAATGTAGCTA	AGTCGCTC		CACAGCTGCCTGTAGCAC	AGCCTGAC
CTTCCCTACGTGTAGCGT	AGGATTAT		CCTATTGGAGTGTAGCCC	ATCTTCAG		GTAGTGTTGATGTAGCCT	AGTCGGAC		CTAATGCCAGTGTAGCAC	AGCCTGCT
ATAGCATATCTGTAGCTT	AGGATTCG		GCGAGATGAGTGTAGCTT	ATCTTGAC		CTCTGCCGTGTGTAGCCC	AGTCGGCT		CATTTGCTCTTGTAGCCC	AGCCTGGA
CAATTCTCAATGTAGCTA	AGGATTTC		AAACTTGTATTGTAGCGC	ATCTTGGG		GATTCTCTTGTGTAGCCG	AGTCGGGC		AGTTACAGTCTGTAGCTC	AGCCTGGC
GGTTGAAGCCTGTAGCAC	AGGCAATT		GTTTCCAGTTTGTAGCCC	ATCTTGTC		CACGCAGCTATGTAGCCG	AGTCGTAG		GTGCTCTTCGTGTAGCGC	AGCCTGTG
ACACGTCGAGTGTAGCCT	AGGCACCC		CACCAACAATTGTAGCCC	ATCTTTAA		ACCCCTTGTTTGTAGCCC	AGTCGTCG		TTACATTATGTGTAGCAC	AGCCTTAT
TATGCTTCTTTGTAGCGC	AGGCAGGA		GGTTTGAACTTGTAGCAT	ATCTTTAT		CCGAAATCCATGTAGCTA	AGTCGTGC		GCCTTGCAATTGTAGCAG	AGCCTTGG
GGAATTCTGATGTAGCTC	AGGCAGGG		TGTGTTTGCATGTAGCAT	ATCTTTCT		TTCGTATGTATGTAGCGC	AGTCGTGT		ATTTCTCCTATGTAGCAG	AGCCTTTG
GTCCCTTGGGTGTAGCAC	AGGCAGGT		TACCAGATCATGTAGCTG	ATGAAACT		CCACTTTCCTTGTAGCAA	AGTCTAAG		CGTGGTCTCATGTAGCAC	AGCCTTTT
TGCTTTACCATGTAGCCT	AGGCAGTG		GGTGTCAGTGTGTAGCGC	ATGAAATC		GTATCCTGCATGTAGCAG	AGTCTACA		CCTTGGCATTTGTAGCAC	AGCGAATA
AGGACCCGCTTGTAGCAG	AGGCCACC		CCATCGAGGATGTAGCTA	ATGAACAC		GCAAATGAGATGTAGCAT	AGTCTACC		CACGTAAACTTGTAGCAG	AGCGAGAA
GCACTTGCAATGTAGCTC	AGGCCAGC		TTACACTCGATGTAGCTT	ATGAACCT		GTATTCCACGTGTAGCAT	AGTCTACT		TAGAACTCTCTGTAGCCC	AGCGAGAG
GGGAGTGGTATGTAGCTA	AGGCCATC		GTTCTATGTTTGTAGCCT	ATGAAGGT		CGTACCAAGTTGTAGCAG	AGTCTAGG		TGGACCCACTTGTAGCAG	AGCGAGTA
TACTGTCCGTTGTAGCCC	AGGCCCAG		CGCCACCTCCTGTAGCCC	ATGAAGTA		CCACAACACGTGTAGCAG	AGTCTCAT		TGTTATGTAATGTAGCCC	AGCGAGTT
CAGACGGGAATGTAGCAG	AGGCCCAT		TTCCGGGTGGTGTAGCAT	ATGAATAC		GCCTTGGTAGTGTAGCAG	AGTCTCCA		GGATTACGCTTGTAGCTC	AGCGATAC
GAGGCTTCGTTGTAGCGC	AGGCCCCA		AGTAATGCATTGTAGCGC	ATGACAAC		GAGACTCTGTTGTAGCCC	AGTCTCGG		ACAATGCGCTTGTAGCTA	AGCGATAG
CGGTATGGGGTGTAGCTG	AGGCCCCT		GGACTCTTTCTGTAGCCC	ATGACCAA		GGTCAACGATTGTAGCAC	AGTCTCTA		CCATATACTTTGTAGCAA	AGCGATCA
ATTACTTGCTTGTAGCTG	AGGCCCTC		AGACCACCTTTGTAGCGT	ATGACCGC		CAGCCCCACTTGTAGCAC	AGTCTGAT		CTCACCTGTGTGTAGCAC	AGCGATCC
TAAGACTGTATGTAGCAA	AGGCCGAA		AGATATGCAATGTAGCGG	ATGACCTA		TTTCGCTATATGTAGCCC	AGTCTGCC		TTTATTGGCATGTAGCTG	AGCGATTA
AACACTGTCTTGTAGCGC	AGGCCGCC		TTGCACAAGCTGTAGCCA	ATGACCTC		CGACTATATGTGTAGCTG	AGTCTGCT		TTATCGCTTGTGTAGCAA	AGCGATTC
TCTACCAGTTTGTAGCAT	AGGCCGGA		GATCCATCCTTGTAGCAG	ATGACGAT		GCAAATGCCTTGTAGCTA	AGTCTTAT		AAGCGCAGAATGTAGCAG	AGCGATTG
CATGCATTTGTGTAGCAA	AGGCCGTT		TGCCTTGCCATGTAGCCG	ATGACGGC		CCCTGATGCATGTAGCGC	AGTCTTTT		CGCCTCTTTCTGTAGCGC	AGCGCAGA
GCCATACCTATGTAGCGC	AGGCCTAT		TCCCATTACTTGTAGCAC	ATGACGTG		TCTTATCGCTTGTAGCTC	AGTGAACT		ACACTTGCCTTGTAGCCA	AGCGCAGG
CAGAATTCCCTGTAGCCA	AGGCCTCT		CTAGACGTAGTGTAGCGT	ATGACGTT		ATCCATAAGGTGTAGCTA	AGTGAAGC		GCACGACCTGTGTAGCCT	AGCGCCGT
TGCGACCTCGTGTAGCTC	AGGCGAAG		TCCCTTGTTATGTAGCGC	ATGACTAC		TTAGGGACATTGTAGCAG	AGTGAATA		GTGGGTCAAGTGTAGCGT	AGCGCCTA
CAAATGCTCGTGTAGCTG	AGGCGACA		GCTGGGAAGATGTAGCAC	ATGAGAAC		TCTAGAAATGTGTAGCGT	AGTGACCC		TTGGCATACGTGTAGCTA	AGCGCGTC
GCCGCTATCATGTAGCAC	AGGCGACT		CGCTTGCATGTGTAGCGA	ATGAGACT		CTCTCTGCTGTGTAGCGT	AGTGACGC		CGGTCCAAGTTGTAGCGC	AGCGCTAG
CAGAATGACCTGTAGCAC	AGGCGCAA		TATTATACTGTGTAGCGC	ATGAGCGC		CCACTGCGCGTGTAGCCT	AGTGAGCA		CCGGTCTGCTTGTAGCGC	AGCGCTCC
GGCGCCGACATGTAGCGC	AGGCGCAC		GATGACACGTTGTAGCCA	ATGAGCTT		TACATTGCCTTGTAGCAT	AGTGAGTT		TAGGCAACCGTGTAGCGC	AGCGCTCT
ATGGTTCTCGTGTAGCTG	AGGCGGAG		TTCACTACAATGTAGCAA	ATGAGGAA		GCTTAGATCCTGTAGCCC	AGTGATAC		CCTAATACCTTGTAGCAA	AGCGCTGG
CCGCCCCCTGTGTAGCAG	AGGCGGCC		CCCCATGTTGTGTAGCAG	ATGAGGAT		AACATGAATTTGTAGCGC	AGTGATAT		GTCGGCTACTTGTAGCAC	AGCGCTTT
TTCTACCTCTTGTAGCCC	AGGCGGGT		GTAAACCTGTTGTAGCCC	ATGAGGCA		CAACTTGCGTTGTAGCAT	AGTGATGT		CATTTCACTATGTAGCGC	AGCGGACT
GTCCCACATTTGTAGCCG	AGGCGGTT		CCTATCATCTTGTAGCGA	ATGAGGTC		GCGTGTAGTATGTAGCCC	AGTGCAAA		GGATCTCCTCTGTAGCAG	AGCGGAGG
GCCCACACAGTGTAGCTC	AGGCGTAT		GCAGGTACGATGTAGCCC	ATGAGTAT		CACTCATGTTTGTAGCCA	AGTGCAAC		ATTGCGTTAGTGTAGCGT	AGCGGAGT
AGCTTCCTGGTGTAGCTA	AGGCGTCG		CACCTCTCCGTGTAGCAA	ATGAGTGG		TCGCCTCATTTGTAGCGG	AGTGCAGG		CTATCTTCGATGTAGCAG	AGCGGATT
ACTATGAACATGTAGCTC	AGGCGTGG		CCCTTCCAATTGTAGCTG	ATGAGTGT		CCACCCAGTGTGTAGCTA	AGTGCCAC		CGAAGCCCAGTGTAGCTC	AGCGGCGG
CCTTGCCAATTGTAGCCC	AGGCGTGT		GTAAGCTTAATGTAGCCA	ATGAGTTC		AAAACATGCTTGTAGCCT	AGTGCCCC		TCTGGTAACTTGTAGCAC	AGCGGCTT
GTATTCTAGATGTAGCGC	AGGCTAAC		AAGGCCATAGTGTAGCTA	ATGAGTTT		GGCCTAGGGTTGTAGCTC	AGTGCGAC		GTGGCACCGGTGTAGCCC	AGCGGGAA
AAACACTGTGTGTAGCTG	AGGCTAAT		GTTGTCTCCTTGTAGCAT	ATGATACC		GTACTCCGCATGTAGCTA	AGTGCGGA		TGCCGCCGTGTGTAGCCC	AGCGGGAG
TCTGCCAACCTGTAGCGC	AGGCTACA		GGCGTATGCGTGTAGCCC	ATGATACT		GTAGTAACAGTGTAGCAC	AGTGCGTC		GTGCGCCTTGTGTAGCCG	AGCGGGGC
GTCAATTACATGTAGCCG	AGGCTACC		ACTACTGAAGTGTAGCTC	ATGATATC		GGCGCGCAAATGTAGCTC	AGTGCTAG		CCCATTTGGTTGTAGCCG	AGCGGGGG
CTAGAGGAGTTGTAGCTC	AGGCTAGG		GAGCCTTGTGTGTAGCCC	ATGATCAC		ACACAATGCTTGTAGCAC	AGTGCTCA		CCGTTAGATATGTAGCAC	AGCGGGTC
TAACACCTGGTGTAGCAA	AGGCTATG		ATGAAACCAGTGTAGCTC	ATGATCCC		CACTTCATTGTGTAGCCA	AGTGCTGC		GTTAACGGTGTGTAGCGC	AGCGGGTT
TTCGCTTCTATGTAGCCT	AGGCTCGC		TACTCTGCCTTGTAGCAT	ATGATCCT		TACCTGCTTATGTAGCTC	AGTGCTGT		CAACCGACTATGTAGCGC	AGCGGTGC
ATCCCGAGCTTGTAGCAA	AGGCTGAC		GTTAGCCATCTGTAGCAG	ATGATCTA		CACCCACGCGTGTAGCTC	AGTGGAAC		AATATAGGCTTGTAGCAT	AGCGTAAA
TATGGCCATTTGTAGCCT	AGGCTTAC		GACCAGCGCTTGTAGCGA	ATGATGTT		AGGCCACGTGTGTAGCGG	AGTGGAAT		ACTTGGCACCTGTAGCCT	AGCGTACG
GAGGCCCGCGTGTAGCTC	AGGCTTTA		ACTTGCGAGTTGTAGCCC	ATGATTAG		CCGCTGTTTGTGTAGCGT	AGTGGACT		TTGAAGAGCATGTAGCCT	AGCGTAGC
CCCTCCTAGGTGTAGCCT	AGGGAAAA		TAGTTCCGCTTGTAGCAA	ATGATTTA		GCCCTCCATATGTAGCCC	AGTGGAGG		ATTTACTACTTGTAGCAT	AGCGTCAG
CCTTTACAAATGTAGCGT	AGGGAAAT		GAGAGTTCCATGTAGCAT	ATGATTTT		GCAGACAGCTTGTAGCAT	AGTGGCAG		CACGCGCTTTTGTAGCTC	AGCGTCAT
CTCTGCATCCTGTAGCAT	AGGGAACC		TACAATAACGTGTAGCAT	ATGCACAG		AAGACTAATATGTAGCCC	AGTGGCGG		CGAGCATGCGTGTAGCTA	AGCGTCCT
CACTGCAATGTGTAGCGA	AGGGAACG		GCACCCGTTTTGTAGCTA	ATGCATAT		ATTAGTAGCTTGTAGCCT	AGTGGCTC		CTCTTTGCTATGTAGCGA	AGCGTCGT
GGTACCTGCATGTAGCTC	AGGGAAGC		GGACGCCACTTGTAGCAT	ATGCATCT		ATTATACGGATGTAGCTA	AGTGGGAC		GATATTCCAATGTAGCTT	AGCGTGAT
GCGCCACTTGTGTAGCAT	AGGGACCA		CCTTGATGCATGTAGCAT	ATGCCCAC		GTCTACAAAGTGTAGCAT	AGTGGGAG		TAAGCTAGAATGTAGCTA	AGCGTGGA
CATACGCGCTTGTAGCCC	AGGGACGG		CACCCGAGAATGTAGCGT	ATGCCCAG		TCACTGCTTTTGTAGCGG	AGTGGGAT		GGTGCTGGAATGTAGCTC	AGCGTTAG
TCATTGGGGCTGTAGCCC	AGGGACGT		GTATTCAACTTGTAGCAC	ATGCCCCG		AGAGCCCCATTGTAGCCG	AGTGGTGG		GCACCCGAATTGTAGCCT	AGCGTTCA
ACTTAATTCGTGTAGCTC	AGGGAGCG		GGAGCATTTATGTAGCAC	ATGCCCTC		GCCTTATCCTTGTAGCCC	AGTGTACA		CATCATAGCTTGTAGCGG	AGCGTTCT
CGTTGAAGGGTGTAGCAG	AGGGAGTG		GCTTGCACTATGTAGCTC	ATGCCGAC		GCCACTGCTTTGTAGCCC	AGTGTCCT		CGCAGAGCTGTGTAGCTA	AGCGTTTA
CCTCTTATATTGTAGCAA	AGGGATCA		GTCCAACACTTGTAGCCA	ATGCCGGT		TTATGCATAGTGTAGCGA	AGTGTGCG		TCTTTCCACTTGTAGCTT	AGCGTTTC
CCCTGGCCTTTGTAGCCG	AGGGATTC		CCCTTTGCTTTGTAGCAT	ATGCCGTA		CTATTCCACTTGTAGCGC	AGTGTGCT		AGAATAGGCTTGTAGCGG	AGCGTTTG
ACTTGGCCCATGTAGCCC	AGGGCCAA		GGCATGTTGGTGTAGCTC	ATGCCGTC		TGCCATCAAGTGTAGCAC	AGTGTGTG		CTTGATTCCATGTAGCTA	AGCGTTTT
ATACCCACAGTGTAGCAA	AGGGCCCG		CACTGCAATGTGTAGCAC	ATGCCTAC		GTACGCACGATGTAGCCT	AGTGTGTT		TGCATTGCCTTGTAGCAT	AGCTAATA
GAGACACTCGTGTAGCGC	AGGGCCTA		GGCTGCCACTTGTAGCAC	ATGCCTCG		TTGTGCCTCCTGTAGCTG	AGTGTTAT		GACGTAAACTTGTAGCAA	AGCTAATC
GAATTCCACTTGTAGCTG	AGGGCGGG		TGGCAATCGATGTAGCCC	ATGCGAAG		CTCATTGTGTTGTAGCGA	AGTGTTCA		CCCCCCACTTTGTAGCAC	AGCTAATG
GACTCACTATTGTAGCCC	AGGGCGTC		TGTATTGCATTGTAGCCG	ATGCGACC		GCGGGCTCAGTGTAGCTA	AGTGTTTT		TCTACTTGCTTGTAGCAC	AGCTACCA
GCATACCGGGTGTAGCGC	AGGGCTAG		AGCACCGCAGTGTAGCCT	ATGCGAGT		GTTGATGCTTTGTAGCGG	AGTTAACT		CAAAATATACTGTAGCCC	AGCTACCG
TCGAGCAAGTTGTAGCGT	AGGGGACA		GTTTCCAGCTTGTAGCCG	ATGCGATG		TCATGATTTTTGTAGCCA	AGTTACAA		CACTTGCATTTGTAGCGG	AGCTACCT
ATTCCCCGCCTGTAGCGT	AGGGGAGT		GCCTTGAGCATGTAGCAA	ATGCGCCG		TTCCCTTGCATGTAGCCC	AGTTACAC		AACCAGGTTATGTAGCGT	AGCTACGC
CCCACATTTATGTAGCGA	AGGGGATA		CACTTGAACCTGTAGCAT	ATGCGGAT		GCATCCTGCTTGTAGCAT	AGTTACCC		AGTATTTTCATGTAGCTA	AGCTACTA
GGCCATCTAGTGTAGCGT	AGGGGCAT		GGGACCGCGGTGTAGCCA	ATGCGGTA		ACAAAGCCAATGTAGCAC	AGTTACTT		TTGACATCCATGTAGCAC	AGCTACTG
CCCGCTTACATGTAGCCC	AGGGGGGG		CACTTGCTTATGTAGCAT	ATGCTCGT		CACCTAGCAGTGTAGCAT	AGTTAGAA		ACTGCAATGGTGTAGCCC	AGCTAGAT
CCCCGTCCAATGTAGCCT	AGGGGGTA		CATGCAATCTTGTAGCCC	ATGCTTAC		CTTGCACGTGTGTAGCCT	AGTTAGGC		GTTCGCCACTTGTAGCAC	AGCTAGGT
GCAACAACGATGTAGCTC	AGGGGGTG		TTCATATACTTGTAGCAT	ATGGAAGA		TTGAGATAAATGTAGCGT	AGTTAGTG		AGGCCTTTGATGTAGCGC	AGCTATAC
CCGACCGTTGTGTAGCGT	AGGGGTCT		TGGTCTTATTTGTAGCGG	ATGGAATG		GAATAGACTGTGTAGCAG	AGTTCAAT		TCCACATGCATGTAGCAT	AGCTATAT
CCCAACGTCATGTAGCGA	AGGGGTTA		TTGCTCAGTGTGTAGCAC	ATGGAATT		ACGAGCATTATGTAGCGG	AGTTCAGA		ACACCTTTGCTGTAGCCC	AGCTATCC
AACACTCCTATGTAGCTT	AGGGGTTC		TGCCCACCCATGTAGCGC	ATGGACTT		TTGCGATTCTTGTAGCCC	AGTTCAGG		GGGATCCAGTTGTAGCCG	AGCTATTA
GAGGGAGCCCTGTAGCAA	AGGGTACT		CATATATTCTTGTAGCAC	ATGGAGAA		GAAACCACTATGTAGCTT	AGTTCATA		TAGGCATGGTTGTAGCTA	AGCTATTT
ACAGCTACATTGTAGCTC	AGGGTAGC		GATTCTAAGCTGTAGCGC	ATGGATTG		TAGATTTCTATGTAGCGC	AGTTCCCT		ATACTAGTGCTGTAGCCC	AGCTCAAT
ATCACCCTCATGTAGCAA	AGGGTATG		GGTGCATTCATGTAGCGC	ATGGCCTG		GTTGGAAGCCTGTAGCCC	AGTTCCGC		ATAATGGTATTGTAGCAG	AGCTCAGC
CCATCCGCAGTGTAGCGG	AGGGTCAC		CACTGGCCCATGTAGCAC	ATGGCCTT		CCACCTTGCTTGTAGCTA	AGTTCTAA		CAAGCAGCTTTGTAGCCT	AGCTCAGG
TTCCGACTTATGTAGCTA	AGGGTCCT		TGCCACCTTTTGTAGCAT	ATGGCGTC		GAGTCCACGCTGTAGCAA	AGTTGATT		ACGCTCCACTTGTAGCAA	AGCTCATA
TATAACTAGGTGTAGCTA	AGGGTGTG		CCACTGTGTGTGTAGCAT	ATGGCGTT		GTCTCTTGCTTGTAGCCT	AGTTGCAG		GTACAGAGAATGTAGCAA	AGCTCATC
TCGACACACGTGTAGCGG	AGGGTTGC		GGCAGCAATGTGTAGCAC	ATGGCTCG		CCGCAGGCCCTGTAGCAC	AGTTGCCT		CCGTATCTGGTGTAGCCT	AGCTCCAG
GCTGTACAGATGTAGCTC	AGGGTTTT		GAACCCCACTTGTAGCTG	ATGGGCAC		TGGTATAACTTGTAGCCG	AGTTGCGC		GTACCACGCTTGTAGCTC	AGCTCCAT
CCATCACCCATGTAGCGT	AGGTAAGC		TGCACCTGAGTGTAGCCG	ATGGGCAG		CTGCTTACGATGTAGCAA	AGTTGGAT		TACTTGCCATTGTAGCCC	AGCTCCTC
TCAACTCTTGTGTAGCAG	AGGTAAGT		GCCCTACCCGTGTAGCGT	ATGGGCGA		ACCCTTTACGTGTAGCCA	AGTTGGCG		ATAACTCCATTGTAGCAC	AGCTCGTC
GGCCCAACTTTGTAGCCC	AGGTACAA		CCCCACTAGTTGTAGCAC	ATGGGGAA		TAAACTTGTATGTAGCCA	AGTTGTCT		TGCGTAAGGGTGTAGCAG	AGCTCGTT
CCGGCACATGTGTAGCTC	AGGTACCA		AACCGCATTATGTAGCCG	ATGGGGAG		ATTTCCATTGTGTAGCTA	AGTTTAAA		TCAACTAGCGTGTAGCTT	AGCTCTAC
TGGATCCCCCTGTAGCCG	AGGTACCG		CTCCCTAGTGTGTAGCTT	ATGGGGGA		CATTTTGCAATGTAGCTT	AGTTTACA		TTGCTATAGCTGTAGCGT	AGCTCTGC
GCCCTTGTGTTGTAGCCC	AGGTACCT		TCCGCAGGCTTGTAGCAT	ATGGGTAA		CGCCTGTGGGTGTAGCCC	AGTTTAGT		GCGTCAAGGCTGTAGCAA	AGCTCTGG
GCACGGCACTTGTAGCAA	AGGTACTC		CTGCGGGTTGTGTAGCGC	ATGGTAAC		GACTGCCTTTTGTAGCTT	AGTTTCCC		ACCCTGCACTTGTAGCTT	AGCTCTTA
ACGCCGGCAGTGTAGCTT	AGGTAGAC		AATGTCGTGATGTAGCCC	ATGGTAAG		GGGGACCCGATGTAGCCA	AGTTTCCG		GAGATCCACTTGTAGCTG	AGCTCTTC
CCTTAACACTTGTAGCCC	AGGTAGGC		ACCCCTTCAATGTAGCAC	ATGGTACC		CCCAGAGCAATGTAGCGG	AGTTTCCT		CGGTATGGGATGTAGCCT	AGCTGAGA
TTACCTGTGATGTAGCTG	AGGTAGGG		AAGATACGTGTGTAGCGC	ATGGTGAG		GAATTCCTTCTGTAGCGC	AGTTTCGG		ACTTTACACGTGTAGCGG	AGCTGAGG
CCTTAGCAGGTGTAGCTT	AGGTAGTG		GTCGTTAAGGTGTAGCAA	ATGGTGCC		ACCTCTAAAGTGTAGCAC	AGTTTCGT		GAAACCTGACTGTAGCGA	AGCTGATG
CCCAAACGCTTGTAGCCC	AGGTATTC		TGTCATTATGTGTAGCGT	ATGGTGGA		GCCTAATGCTTGTAGCTG	AGTTTTCA		CCATTCCACTTGTAGCCC	AGCTGCGA
GCAGTGTACTTGTAGCAT	AGGTCAGC		TCCCTGGTAATGTAGCCC	ATGGTGTG		CAGCTTCTGTTGTAGCAT	ATAAAATG		GGAAGGATGGTGTAGCGC	AGCTGCGT
TAAACATTAGTGTAGCAC	AGGTCATA		CAATCCACTATGTAGCAT	ATGGTTGT		TGGCGCCCTTTGTAGCTG	ATAAAATT		GTATATGCATTGTAGCCA	AGCTGGTA
CGCGCCTTGATGTAGCCC	AGGTCCAC		ACGTTATACTTGTAGCCC	ATGTAAGC		CAGCACCCGATGTAGCTA	ATAAACCC		CACAACGGCATGTAGCAG	AGCTGGTC
AGCGAGCATATGTAGCTA	AGGTCCAT		AATAACGGGGTGTAGCAA	ATGTAATG		CAGGTCTGCATGTAGCTG	ATAAACCG		CTGAATCTGATGTAGCCA	AGCTGGTT
CACGTTAATATGTAGCAG	AGGTCCCC		TCACACTTTTTGTAGCAG	ATGTACAA		ACTTGGCATGTGTAGCGT	ATAAACGC		CCGACCACGGTGTAGCTT	AGCTGTAG
GCACCCGCCGTGTAGCCG	AGGTCCTT		CTTGCTTTCGTGTAGCAG	ATGTACCT		GATCTTCTCTTGTAGCAC	ATAAAGAG		GGAGCAAGCATGTAGCAC	AGCTGTCT
CTCCGCTACTTGTAGCGC	AGGTCGAA		TCTGGTACTATGTAGCGG	ATGTACGT		GCTGACCATTTGTAGCAT	ATAAAGCA		TGCTTGTTTTTGTAGCTA	AGCTTACA
GATTACGAGGTGTAGCAA	AGGTCTAT		TTGACAACTATGTAGCGC	ATGTAGTA		TAGACATACGTGTAGCTT	ATAAAGCT		AATCCAACCTTGTAGCAC	AGCTTACT
TTCAGTCGGGTGTAGCGC	AGGTGAAC		CTTGCCGCAATGTAGCTC	ATGTATCG		GCGCCTATTTTGTAGCTT	ATAAATAA		CTTGGCGCAATGTAGCTA	AGCTTATT
CCTCTTTTTCTGTAGCAG	AGGTGAAG		TAGTAAAGCTTGTAGCAC	ATGTATGC		TCACTAGGCTTGTAGCAA	ATAAATGC		CATACTAGCATGTAGCAC	AGCTTCCG
[truncated: 114,725 more rows]

## Sheet: 4.5'-8N RBNS_3ntmotif
FLAG-AGO2/InputFLAG-AGO2				AGO1/InputAGO1
GGG	5.16837			GAC	3.12323
GGA	1.87582			CGA	1.33838
AGG	1.83149			ACA	1.17541
GAG	1.81136			GAT	0.843091
GGT	1.5337			ATC	0.808559
TGG	1.03093			ACG	0.687726
GTG	0.951292			GGA	0.64708
GTC	0.894355			ACC	0.515796
GGC	0.655687			TCC	0.314098
GAA	0.644396			AGA	0.272324
CGG	0.598159			GCG	0.225696
AGA	0.46553			CAC	0.223385
TCG	0.346148			TAC	0.217236
AAG	0.243632			AAC	0.189088
GAT	0.220624			TGA	0.173682
TCC	0.206639			ATA	0.157055
TAG	0.205855			CAA	0.13353
AGT	0.195634			GAA	0.098737
TTC	0.169493			AAT	0.0725332
GTA	0.114774			CTC	0.0527401
TTT	0.0896515			AAA	0.0440813
TGA	0.0866133			CAT	0.0332253
TCT	0.0813779			TTC	0.0207025
AAT	0.0660119			CCC	0.00979085
ATT	0.0641795			TAT	-0.00870545
AAA	0.0330826			ACT	-0.0117723
ATA	0.0313205			TCT	-0.0239554
TCA	0.0171285			TAA	-0.0633986
ACG	-0.00441895			TCA	-0.0663614
CCA	-0.039604			TTA	-0.0958193
GTT	-0.0584401			GAG	-0.0963257
TAT	-0.0637533			GGG	-0.117874
CAG	-0.0689917			ATT	-0.138175
ATG	-0.0759264			CGT	-0.147978
CCC	-0.0882778			CCA	-0.148473
ACA	-0.110465			CGG	-0.16613
ATC	-0.127562			CCG	-0.194218
TTA	-0.150427			CCT	-0.199094
CCG	-0.152741			CGC	-0.209986
CAA	-0.157018			GTC	-0.248058
CGT	-0.158144			TAG	-0.255761
GAC	-0.170679			GTA	-0.271384
GCC	-0.207905			CTA	-0.30192
CTC	-0.208573			GGT	-0.326919
AAC	-0.241543			AAG	-0.345079
CAC	-0.293705			TCG	-0.348099
TAA	-0.316907			CTG	-0.350307
CTG	-0.354481			ATG	-0.384505
CAT	-0.35488			AGT	-0.392132
TAC	-0.37606			CAG	-0.402552
TGT	-0.384337			TGG	-0.432912
AGC	-0.472468			CTT	-0.473638
ACC	-0.489852			AGC	-0.476953
ACT	-0.506273			AGG	-0.492596
CGA	-0.531639			GTT	-0.4943
CTA	-0.538841			GTG	-0.570758
CCT	-0.566179			TTT	-0.602204
GCA	-0.582237			TGT	-0.608876
CGC	-0.683884			GCC	-0.693776
CTT	-0.781865			GCA	-0.698993
GCG	-0.823313			TGC	-0.702578
TTG	-0.91626			GCT	-0.714441
GCT	-1.0823			TTG	-0.786676
TGC	-1.1117			GGC	-0.92709

## Sheet: 5.5'-8N AGO1&Input readcounts
1_2_34 region				1_2_35region				1_2_36region				1_2_37region				1_2_38region				1_2_45region				1_2_46region				1_2_47region				1_2_48region				1_2_56region				1_2_57region				1_2_58region				1_2_67region
#	InputAGO1	AGO1		#	InputAGO1	AGO1		#	InputAGO1	AGO1		#	InputAGO1	AGO1		#	InputAGO1	AGO1		#	InputAGO1	AGO1		#	InputAGO1	AGO1		#	InputAGO1	AGO1		#	InputAGO1	AGO1		#	InputAGO1	AGO1		#	InputAGO1	AGO1		#	InputAGO1	AGO1		#	InputAGO1
AAAA	250	426		AAAA	290	438		AAAA	295	503		AAAA	274	476		AAAA	293	481		AAAA	257	418		AAAA	243	410		AAAA	257	422		AAAA	252	397		AAAA	317	475		AAAA	271	440		AAAA	272	435		AAAA	278
AAAC	311	496		AAAC	289	469		AAAC	287	471		AAAC	307	445		AAAC	276	486		AAAC	227	400		AAAC	281	477		AAAC	255	405		AAAC	244	435		AAAC	243	443		AAAC	276	429		AAAC	267	450		AAAC	282
AAAG	252	364		AAAG	224	354		AAAG	205	305		AAAG	214	333		AAAG	219	292		AAAG	182	269		AAAG	166	228		AAAG	175	253		AAAG	214	317		AAAG	177	282		AAAG	187	295		AAAG	199	285		AAAG	232
AAAT	202	318		AAAT	212	343		AAAT	228	325		AAAT	220	350		AAAT	227	345		AAAT	223	337		AAAT	199	309		AAAT	202	344		AAAT	179	275		AAAT	207	329		AAAT	210	365		AAAT	206	359		AAAT	250
AACA	316	462		AACA	222	386		AACA	294	426		AACA	264	449		AACA	244	389		AACA	328	540		AACA	331	516		AACA	294	480		AACA	312	491		AACA	333	555		AACA	268	436		AACA	285	463		AACA	330
AACC	242	406		AACC	273	437		AACC	275	448		AACC	233	367		AACC	259	410		AACC	296	481		AACC	288	527		AACC	294	450		AACC	300	481		AACC	286	439		AACC	302	449		AACC	289	469		AACC	275
AACG	173	289		AACG	192	291		AACG	170	259		AACG	219	312		AACG	222	338		AACG	211	332		AACG	230	323		AACG	227	342		AACG	215	344		AACG	194	291		AACG	223	336		AACG	239	333		AACG	215
AACT	180	269		AACT	224	312		AACT	172	293		AACT	195	298		AACT	186	289		AACT	224	317		AACT	210	304		AACT	244	398		AACT	232	354		AACT	211	288		AACT	231	352		AACT	211	308		AACT	177
AAGA	163	258		AAGA	247	405		AAGA	237	401		AAGA	251	337		AAGA	237	353		AAGA	181	280		AAGA	268	451		AAGA	213	334		AAGA	230	349		AAGA	170	327		AAGA	225	372		AAGA	220	320		AAGA	171
AAGC	321	485		AAGC	249	361		AAGC	240	378		AAGC	222	334		AAGC	246	383		AAGC	298	416		AAGC	235	309		AAGC	230	356		AAGC	246	381		AAGC	247	367		AAGC	186	297		AAGC	230	348		AAGC	189
AAGG	184	278		AAGG	160	254		AAGG	176	228		AAGG	162	242		AAGG	155	237		AAGG	167	278		AAGG	160	245		AAGG	182	267		AAGG	163	218		AAGG	143	192		AAGG	156	217		AAGG	112	206		AAGG	182
AAGT	145	209		AAGT	157	210		AAGT	160	223		AAGT	178	317		AAGT	175	257		AAGT	161	234		AAGT	144	203		AAGT	182	251		AAGT	168	260		AAGT	162	235		AAGT	155	235		AAGT	160	247		AAGT	151
AATA	160	278		AATA	185	300		AATA	216	373		AATA	200	309		AATA	218	317		AATA	178	291		AATA	200	326		AATA	225	335		AATA	198	303		AATA	222	346		AATA	225	323		AATA	215	322		AATA	210
AATC	185	283		AATC	213	306		AATC	195	291		AATC	189	324		AATC	206	317		AATC	203	276		AATC	193	275		AATC	172	259		AATC	197	299		AATC	221	339		AATC	187	295		AATC	201	329		AATC	205
AATG	198	277		AATG	146	222		AATG	142	200		AATG	152	202		AATG	138	209		AATG	162	242		AATG	137	196		AATG	163	227		AATG	142	197		AATG	179	227		AATG	181	241		AATG	184	252		AATG	118
AATT	152	230		AATT	151	240		AATT	142	204		AATT	154	233		AATT	133	225		AATT	136	217		AATT	149	229		AATT	119	205		AATT	142	227		AATT	122	193		AATT	151	246		AATT	144	202		AATT	169
ACAA	297	497		ACAA	271	443		ACAA	292	489		ACAA	244	421		ACAA	284	458		ACAA	307	456		ACAA	238	475		ACAA	242	447		ACAA	245	457		ACAA	284	501		ACAA	255	416		ACAA	262	426		ACAA	259
ACAC	251	397		ACAC	291	461		ACAC	268	417		ACAC	261	436		ACAC	283	449		ACAC	255	480		ACAC	270	422		ACAC	240	418		ACAC	250	444		ACAC	249	412		ACAC	290	455		ACAC	317	496		ACAC	233
ACAG	207	310		ACAG	196	319		ACAG	209	313		ACAG	241	330		ACAG	190	316		ACAG	165	279		ACAG	200	297		ACAG	237	325		ACAG	209	315		ACAG	236	303		ACAG	230	338		ACAG	208	301		ACAG	224
ACAT	210	337		ACAT	207	318		ACAT	196	322		ACAT	219	354		ACAT	208	318		ACAT	180	312		ACAT	199	333		ACAT	188	337		ACAT	203	311		ACAT	219	336		ACAT	213	343		ACAT	201	329		ACAT	208
ACCA	271	448		ACCA	294	447		ACCA	255	432		ACCA	291	468		ACCA	256	395		ACCA	304	497		ACCA	271	453		ACCA	264	441		ACCA	265	438		ACCA	280	513		ACCA	241	415		ACCA	261	434		ACCA	267
ACCC	264	420		ACCC	259	381		ACCC	280	413		ACCC	217	374		ACCC	298	456		ACCC	228	378		ACCC	262	424		ACCC	231	401		ACCC	275	433		ACCC	255	363		ACCC	226	394		ACCC	258	407		ACCC	231
ACCG	207	327		ACCG	202	314		ACCG	183	282		ACCG	242	337		ACCG	178	287		ACCG	204	299		ACCG	199	322		ACCG	217	328		ACCG	169	290		ACCG	176	297		ACCG	213	330		ACCG	185	305		ACCG	193
ACCT	191	259		ACCT	178	312		ACCT	215	327		ACCT	183	275		ACCT	201	316		ACCT	180	317		ACCT	184	292		ACCT	204	321		ACCT	207	330		ACCT	194	290		ACCT	225	324		ACCT	201	317		ACCT	188
ACGA	137	298		ACGA	206	364		ACGA	169	366		ACGA	155	315		ACGA	170	322		ACGA	175	294		ACGA	249	400		ACGA	173	335		ACGA	209	325		ACGA	166	292		ACGA	206	346		ACGA	189	303		ACGA	149
ACGC	207	352		ACGC	186	327		ACGC	183	278		ACGC	172	297		ACGC	200	376		ACGC	248	361		ACGC	179	273		ACGC	196	307		ACGC	230	393		ACGC	185	291		ACGC	178	253		ACGC	209	341		ACGC	199
ACGG	154	259		ACGG	121	214		ACGG	142	246		ACGG	149	219		ACGG	111	166		ACGG	151	268		ACGG	158	259		ACGG	190	261		ACGG	140	187		ACGG	144	232		ACGG	156	211		ACGG	103	163		ACGG	212
ACGT	126	181		ACGT	111	185		ACGT	130	200		ACGT	148	259		ACGT	143	226		ACGT	156	232		ACGT	144	223		ACGT	171	252		ACGT	151	250		ACGT	162	216		ACGT	117	221		ACGT	156	224		ACGT	146
ACTA	202	284		ACTA	217	298		ACTA	208	317		ACTA	180	281		ACTA	181	291		ACTA	202	305		ACTA	166	276		ACTA	191	262		ACTA	172	246		ACTA	194	298		ACTA	168	308		ACTA	179	303		ACTA	195
ACTC	194	322		ACTC	169	294		ACTC	148	246		ACTC	190	273		ACTC	175	274		ACTC	174	244		ACTC	168	235		ACTC	173	254		ACTC	201	285		ACTC	190	288		ACTC	146	278		ACTC	172	311		ACTC	177
ACTG	162	259		ACTG	138	184		ACTG	172	234		ACTG	154	251		ACTG	158	209		ACTG	137	185		ACTG	149	197		ACTG	142	223		ACTG	119	186		ACTG	150	243		ACTG	187	258		ACTG	141	209		ACTG	157
ACTT	102	137		ACTT	136	226		ACTT	132	205		ACTT	136	197		ACTT	146	228		ACTT	116	180		ACTT	146	206		ACTT	123	175		ACTT	137	197		ACTT	98	212		ACTT	131	197		ACTT	140	218		ACTT	144
AGAA	165	268		AGAA	176	316		AGAA	173	373		AGAA	183	385		AGAA	168	322		AGAA	284	406		AGAA	261	407		AGAA	282	370		AGAA	286	415		AGAA	263	429		AGAA	253	423		AGAA	253	378		AGAA	256
AGAC	218	472		AGAC	175	320		AGAC	201	331		AGAC	173	320		AGAC	175	411		AGAC	245	404		AGAC	273	412		AGAC	222	401		AGAC	253	443		AGAC	249	439		AGAC	258	381		AGAC	266	443		AGAC	231
AGAG	105	167		AGAG	117	235		AGAG	117	197		AGAG	114	174		AGAG	104	167		AGAG	173	234		AGAG	190	254		AGAG	187	262		AGAG	181	247		AGAG	165	226		AGAG	202	265		AGAG	175	271		AGAG	189
AGAT	107	226		AGAT	127	262		AGAT	104	232		AGAT	125	254		AGAT	148	233		AGAT	225	335		AGAT	203	306		AGAT	236	346		AGAT	207	274		AGAT	226	309		AGAT	190	334		AGAT	209	311		AGAT	173
AGCA	475	680		AGCA	370	584		AGCA	357	542		AGCA	342	508		AGCA	309	482		AGCA	345	538		AGCA	271	445		AGCA	275	496		AGCA	246	394		AGCA	251	415		AGCA	238	360		AGCA	223	382		AGCA	241
AGCC	273	422		AGCC	293	478		AGCC	287	486		AGCC	278	466		AGCC	329	512		AGCC	224	328		AGCC	247	418		AGCC	256	381		AGCC	265	473		AGCC	221	374		AGCC	213	371		AGCC	226	388		AGCC	235
AGCG	235	401		AGCG	212	296		AGCG	199	257		AGCG	234	328		AGCG	217	337		AGCG	160	288		AGCG	171	254		AGCG	183	233		AGCG	165	249		AGCG	141	206		AGCG	160	231		AGCG	141	213		AGCG	155
AGCT	118	189		AGCT	226	334		AGCT	258	407		AGCT	247	390		AGCT	246	361		AGCT	159	266		AGCT	199	303		AGCT	174	310		AGCT	212	304		AGCT	159	254		AGCT	161	287		AGCT	182	266		AGCT	188
AGGA	145	208		AGGA	203	256		AGGA	177	237		AGGA	163	218		AGGA	180	241		AGGA	143	250		AGGA	203	328		AGGA	173	296		AGGA	162	254		AGGA	151	273		AGGA	189	299		AGGA	163	256		AGGA	155
AGGC	248	303		AGGC	173	247		AGGC	157	248		AGGC	179	266		AGGC	181	283		AGGC	179	288		AGGC	178	298		AGGC	181	262		AGGC	219	346		AGGC	192	256		AGGC	155	249		AGGC	199	340		AGGC	121
AGGG	124	195		AGGG	107	166		AGGG	127	172		AGGG	123	150		AGGG	89	114		AGGG	173	235		AGGG	106	152		AGGG	150	209		AGGG	96	152		AGGG	119	171		AGGG	120	151		AGGG	96	129		AGGG	132
AGGT	79	121		AGGT	113	158		AGGT	135	170		AGGT	131	193		AGGT	146	189		AGGT	131	208		AGGT	139	203		AGGT	122	214		AGGT	149	229		AGGT	131	211		AGGT	129	212		AGGT	135	186		AGGT	129
AGTA	142	223		AGTA	154	247		AGTA	142	248		AGTA	151	230		AGTA	148	222		AGTA	131	209		AGTA	114	220		AGTA	109	179		AGTA	111	204		AGTA	184	283		AGTA	159	259		AGTA	166	251		AGTA	187
AGTC	149	223		AGTC	131	204		AGTC	174	251		AGTC	149	222		AGTC	161	245		AGTC	124	229		AGTC	121	188		AGTC	120	230		AGTC	109	189		AGTC	157	247		AGTC	153	273		AGTC	155	280		AGTC	192
AGTG	162	218		AGTG	157	214		AGTG	94	144		AGTG	135	175		AGTG	109	153		AGTG	87	154		AGTG	70	110		AGTG	86	123		AGTG	77	123		AGTG	112	167		AGTG	124	180		AGTG	107	158		AGTG	130
AGTT	90	143		AGTT	101	142		AGTT	133	164		AGTT	108	180		AGTT	125	187		AGTT	52	87		AGTT	89	161		AGTT	79	147		AGTT	97	163		AGTT	114	199		AGTT	131	184		AGTT	139	207		AGTT	121
ATAA	213	328		ATAA	204	315		ATAA	218	332		ATAA	211	323		ATAA	217	306		ATAA	179	298		ATAA	157	282		ATAA	165	280		ATAA	163	256		ATAA	234	384		ATAA	180	305		ATAA	201	342		ATAA	240
ATAC	184	316		ATAC	227	326		ATAC	220	312		ATAC	210	327		ATAC	225	344		ATAC	164	283		ATAC	195	322		ATAC	147	295		ATAC	183	288		ATAC	194	324		ATAC	194	354		ATAC	223	316		ATAC	190
ATAG	178	235		ATAG	144	221		ATAG	158	213		ATAG	168	235		ATAG	152	231		ATAG	129	199		ATAG	127	160		ATAG	151	204		ATAG	132	225		ATAG	154	230		ATAG	156	229		ATAG	145	234		ATAG	181
ATAT	162	217		ATAT	162	234		ATAT	141	239		ATAT	148	211		ATAT	143	215		ATAT	125	193		ATAT	118	209		ATAT	134	194		ATAT	119	204		ATAT	123	203		ATAT	175	253		ATAT	136	249		ATAT	158
ATCA	162	273		ATCA	159	270		ATCA	179	295		ATCA	184	292		ATCA	152	251		ATCA	228	376		ATCA	230	397		ATCA	202	372		ATCA	215	347		ATCA	227	361		ATCA	217	325		ATCA	191	296		ATCA	216
ATCC	175	286		ATCC	171	285		ATCC	165	289		ATCC	152	278		ATCC	176	290		ATCC	196	339		ATCC	206	323		ATCC	188	322		ATCC	220	345		ATCC	188	312		ATCC	194	321		ATCC	196	317		ATCC	174
ATCG	134	222		ATCG	145	240		ATCG	124	201		ATCG	139	224		ATCG	135	208		ATCG	162	265		ATCG	160	259		ATCG	157	248		ATCG	151	251		ATCG	130	206		ATCG	159	239		ATCG	158	242		ATCG	162
ATCT	123	217		ATCT	119	203		ATCT	126	213		ATCT	119	204		ATCT	131	249		ATCT	142	241		ATCT	132	242		ATCT	181	279		ATCT	142	278		ATCT	152	236		ATCT	127	230		ATCT	152	260		ATCT	146
ATGA	79	148		ATGA	187	326		ATGA	194	330		ATGA	172	277		ATGA	157	255		ATGA	145	240		ATGA	214	310		ATGA	200	257		ATGA	168	246		ATGA	157	251		ATGA	199	280		ATGA	162	223		ATGA	119
ATGC	209	361		ATGC	146	261		ATGC	174	267		ATGC	148	262		ATGC	174	287		ATGC	213	297		ATGC	176	244		ATGC	186	283		ATGC	198	300		ATGC	188	250		ATGC	134	228		ATGC	170	287		ATGC	160
ATGG	178	290		ATGG	146	200		ATGG	110	187		ATGG	125	186		ATGG	106	175		ATGG	141	190		ATGG	112	189		ATGG	132	182		ATGG	109	161		ATGG	117	171		ATGG	112	167		ATGG	116	153		ATGG	120
ATGT	105	148		ATGT	92	160		ATGT	93	163		ATGT	126	222		ATGT	134	230		ATGT	124	184		ATGT	121	168		ATGT	105	189		ATGT	148	204		ATGT	101	168		ATGT	118	165		ATGT	115	177		ATGT	111
ATTA	143	224		ATTA	155	230		ATTA	178	277		ATTA	171	251		ATTA	163	244		ATTA	153	227		ATTA	168	245		ATTA	171	234		ATTA	143	207		ATTA	151	238		ATTA	142	233		ATTA	135	195		ATTA	163
ATTC	160	258		ATTC	153	243		ATTC	139	215		ATTC	132	236		ATTC	166	231		ATTC	124	196		ATTC	121	194		ATTC	121	203		ATTC	140	219		ATTC	128	197		ATTC	120	200		ATTC	152	232		ATTC	118
ATTG	133	164		ATTG	128	179		ATTG	118	173		ATTG	121	150		ATTG	117	169		ATTG	131	186		ATTG	111	166		ATTG	113	161		ATTG	118	146		ATTG	109	167		ATTG	126	160		ATTG	91	154		ATTG	90
ATTT	109	168		ATTT	109	162		ATTT	110	149		ATTT	121	177		ATTT	99	170		ATTT	91	141		ATTT	99	145		ATTT	94	152		ATTT	98	178		ATTT	94	157		ATTT	94	166		ATTT	104	178		ATTT	99
CAAA	288	378		CAAA	290	418		CAAA	311	449		CAAA	301	426		CAAA	271	389		CAAA	293	406		CAAA	243	356		CAAA	265	380		CAAA	241	356		CAAA	325	432		CAAA	274	393		CAAA	273	407		CAAA	288
CAAC	291	414		CAAC	313	422		CAAC	303	437		CAAC	274	398		CAAC	289	439		CAAC	226	349		CAAC	268	402		CAAC	213	363		CAAC	229	372		CAAC	294	424		CAAC	263	415		CAAC	270	447		CAAC	246
CAAG	215	297		CAAG	203	287		CAAG	209	277		CAAG	236	323		CAAG	230	332		CAAG	185	277		CAAG	168	265		CAAG	196	287		CAAG	217	326		CAAG	183	283		CAAG	217	329		CAAG	228	297		CAAG	227
CAAT	234	379		CAAT	222	341		CAAT	205	305		CAAT	217	321		CAAT	238	308		CAAT	159	270		CAAT	184	279		CAAT	189	272		CAAT	176	248		CAAT	179	311		CAAT	227	313		CAAT	210	299		CAAT	218
CACA	246	435		CACA	232	359		CACA	257	430		CACA	247	394		CACA	232	376		CACA	330	505		CACA	292	446		CACA	278	381		CACA	273	427		CACA	308	456		CACA	240	359		CACA	234	366		CACA	289
CACC	225	382		CACC	247	417		CACC	219	339		CACC	212	361		CACC	242	409		CACC	286	415		CACC	295	439		CACC	258	429		CACC	271	456		CACC	259	376		CACC	270	407		CACC	249	384		CACC	239
CACG	171	239		CACG	187	303		CACG	180	311		CACG	195	305		CACG	194	299		CACG	185	306		CACG	198	316		CACG	210	315		CACG	230	291		CACG	161	242		CACG	224	280		CACG	235	328		CACG	202
CACT	183	290		CACT	159	267		CACT	169	266		CACT	171	286		CACT	157	262		CACT	173	269		CACT	189	294		CACT	228	370		CACT	200	321		CACT	196	268		CACT	190	296		CACT	206	264		CACT	198
CAGA	146	215		CAGA	263	397		CAGA	213	317		CAGA	198	293		CAGA	193	303		CAGA	166	241		CAGA	231	326		CAGA	204	278		CAGA	177	268		CAGA	198	300		CAGA	256	349		CAGA	184	305		CAGA	162
CAGC	280	440		CAGC	189	264		CAGC	210	310		CAGC	187	310		CAGC	186	346		CAGC	214	271		CAGC	195	253		CAGC	176	241		CAGC	205	315		CAGC	200	291		CAGC	148	263		CAGC	234	350		CAGC	182
CAGG	150	231		CAGG	162	255		CAGG	146	223		CAGG	156	213		CAGG	147	201		CAGG	156	216		CAGG	142	202		CAGG	158	207		CAGG	123	181		CAGG	167	248		CAGG	143	215		CAGG	127	196		CAGG	179
CAGT	127	188		CAGT	89	158		CAGT	134	224		CAGT	162	258		CAGT	177	224		CAGT	141	217		CAGT	109	164		CAGT	139	219		CAGT	172	181		CAGT	133	217		CAGT	151	229		CAGT	153	205		CAGT	133
CATA	183	274		CATA	196	276		CATA	198	258		CATA	190	263		CATA	175	273		CATA	192	298		CATA	213	326		CATA	189	337		CATA	180	290		CATA	148	266		CATA	166	275		CATA	180	263		CATA	197
CATC	178	259		CATC	175	239		CATC	196	274		CATC	163	247		CATC	191	270		CATC	198	307		CATC	170	266		CATC	189	283		CATC	203	321		CATC	175	269		CATC	155	231		CATC	155	283		CATC	169
CATG	141	178		CATG	146	211		CATG	121	190		CATG	145	210		CATG	154	205		CATG	172	257		CATG	148	218		CATG	168	242		CATG	155	239		CATG	145	228		CATG	148	227		CATG	135	216		CATG	124
CATT	139	195		CATT	124	180		CATT	126	184		CATT	143	186		CATT	121	158		CATT	121	190		CATT	152	242		CATT	137	190		CATT	145	202		CATT	126	183		CATT	125	213		CATT	124	184		CATT	144
CCAA	260	362		CCAA	263	339		CCAA	255	373		CCAA	241	357		CCAA	255	349		CCAA	269	385		CCAA	222	406		CCAA	207	347		CCAA	223	348		CCAA	263	373		CCAA	218	371		CCAA	235	330		CCAA	250
CCAC	249	343		CCAC	275	375		CCAC	248	342		CCAC	231	310		CCAC	249	355		CCAC	212	358		CCAC	211	316		CCAC	207	302		CCAC	228	370		CCAC	219	328		CCAC	226	282		CCAC	232	341		CCAC	195
CCAG	171	255		CCAG	159	247		CCAG	202	278		CCAG	228	301		CCAG	206	261		CCAG	150	227		CCAG	204	266		CCAG	199	304		CCAG	166	249		CCAG	199	272		CCAG	228	295		CCAG	190	278		CCAG	185
CCAT	212	282		CCAT	195	281		CCAT	187	249		CCAT	192	274		CCAT	182	277		CCAT	158	264		CCAT	152	246		CCAT	176	281		CCAT	172	267		CCAT	173	263		CCAT	182	288		CCAT	197	287		CCAT	185
CCCA	228	332		CCCA	229	309		CCCA	231	371		CCCA	210	306		CCCA	235	281		CCCA	252	369		CCCA	236	355		CCCA	212	325		CCCA	215	306		CCCA	267	422		CCCA	212	302		CCCA	202	308		CCCA	228
CCCC	159	229		CCCC	193	284		CCCC	196	267		CCCC	191	260		CCCC	194	275		CCCC	208	292		CCCC	206	313		CCCC	197	249		CCCC	198	288		CCCC	179	281		CCCC	202	290		CCCC	199	298		CCCC	192
CCCG	206	273		CCCG	181	240		CCCG	167	209		CCCG	168	249		CCCG	153	221		CCCG	151	204		CCCG	171	218		CCCG	175	258		CCCG	182	237		CCCG	163	209		CCCG	168	271		CCCG	177	245		CCCG	155
CCCT	145	205		CCCT	135	206		CCCT	144	192		CCCT	169	224		CCCT	156	262		CCCT	145	224		CCCT	143	203		CCCT	172	257		CCCT	161	258		CCCT	144	193		CCCT	171	242		CCCT	175	254		CCCT	152
CCGA	133	292		CCGA	205	336		CCGA	182	329		CCGA	177	306		CCGA	152	277		CCGA	160	227		CCGA	191	326		CCGA	173	268		CCGA	189	243		CCGA	142	254		CCGA	180	280		CCGA	170	245		CCGA	146
CCGC	198	311		CCGC	169	283		CCGC	171	256		CCGC	157	225		CCGC	171	316		CCGC	176	240		CCGC	174	213		CCGC	168	228		CCGC	160	267		CCGC	162	203		CCGC	155	209		CCGC	178	263		CCGC	185
CCGG	136	185		CCGG	123	186		CCGG	125	215		CCGG	136	212		CCGG	123	162		CCGG	146	222		CCGG	115	167		CCGG	132	180		CCGG	114	167		CCGG	139	199		CCGG	112	151		CCGG	104	136		CCGG	167
CCGT	130	182		CCGT	100	165		CCGT	119	170		CCGT	127	227		CCGT	151	215		CCGT	123	180		CCGT	125	163		CCGT	132	193		CCGT	142	192		CCGT	119	167		CCGT	115	183		CCGT	110	179		CCGT	127
CCTA	168	248		CCTA	157	252		CCTA	147	240		CCTA	126	219		CCTA	129	182		CCTA	173	255		CCTA	166	226		CCTA	162	248		CCTA	144	192		CCTA	143	264		CCTA	144	235		CCTA	164	206		CCTA	130
CCTC	150	206		CCTC	116	163		CCTC	112	177		CCTC	136	181		CCTC	127	192		CCTC	157	215		CCTC	136	200		CCTC	143	197		CCTC	155	213		CCTC	167	230		CCTC	132	195		CCTC	132	236		CCTC	143
CCTG	92	156		CCTG	99	150		CCTG	131	161		CCTG	120	174		CCTG	118	196		CCTG	115	170		CCTG	135	212		CCTG	146	194		CCTG	138	187		CCTG	124	183		CCTG	144	219		CCTG	129	181		CCTG	145
CCTT	72	115		CCTT	110	160		CCTT	92	147		CCTT	100	151		CCTT	108	155		CCTT	114	144		CCTT	122	146		CCTT	108	145		CCTT	122	192		CCTT	106	135		CCTT	120	163		CCTT	115	189		CCTT	124
CGAA	165	285		CGAA	195	505		CGAA	150	483		CGAA	184	501		CGAA	180	348		CGAA	219	379		CGAA	228	374		CGAA	213	341		CGAA	219	334		CGAA	226	440		CGAA	215	423		CGAA	215	367		CGAA	193
CGAC	233	724		CGAC	150	313		CGAC	174	358		CGAC	168	327		CGAC	188	504		CGAC	210	308		CGAC	207	316		CGAC	221	345		CGAC	247	420		CGAC	230	400		CGAC	220	362		CGAC	253	446		CGAC	199
CGAG	84	144		CGAG	116	295		CGAG	127	252		CGAG	118	218		CGAG	109	269		CGAG	135	216		CGAG	129	227		CGAG	157	240		CGAG	145	223		CGAG	152	223		CGAG	175	245		CGAG	156	294		CGAG	139
CGAT	99	221		CGAT	120	261		CGAT	130	281		CGAT	111	328		CGAT	104	253		CGAT	191	312		CGAT	191	298		CGAT	164	289		CGAT	144	238		CGAT	182	315		CGAT	180	348		CGAT	166	271		CGAT	144
CGCA	331	510		CGCA	271	405		CGCA	232	364		CGCA	267	396		CGCA	211	319		CGCA	275	582		CGCA	192	469		CGCA	242	544		CGCA	194	403		CGCA	159	303		CGCA	186	304		CGCA	182	288		CGCA	219
CGCC	181	294		CGCC	200	305		CGCC	223	342		CGCC	185	291		CGCC	241	406		CGCC	184	316		CGCC	247	415		CGCC	201	324		CGCC	223	453		CGCC	188	285		CGCC	190	283		CGCC	177	304		CGCC	204
CGCG	180	270		CGCG	169	241		CGCG	129	214		CGCG	179	243		CGCG	165	254		CGCG	172	319		CGCG	167	285		CGCG	155	263		CGCG	168	326		CGCG	120	189		CGCG	111	164		CGCG	127	194		CGCG	139
CGCT	113	138		CGCT	165	261		CGCT	221	292		CGCT	174	282		CGCT	188	233		CGCT	127	261		CGCT	152	309		CGCT	160	347		CGCT	173	296		CGCT	143	200		CGCT	123	226		CGCT	124	191		CGCT	143
CGGA	132	215		CGGA	181	272		CGGA	161	235		CGGA	145	204		CGGA	154	232		CGGA	141	218		CGGA	132	254		CGGA	147	231		CGGA	139	201		CGGA	140	296		CGGA	185	321		CGGA	135	212		CGGA	126
CGGC	212	287		CGGC	148	202		CGGC	165	234		CGGC	199	252		CGGC	176	252		CGGC	120	166		CGGC	159	215		CGGC	159	208		CGGC	151	265		CGGC	141	175		CGGC	146	197		CGGC	174	331		CGGC	119
CGGG	123	171		CGGG	128	175		CGGG	125	170		CGGG	99	148		CGGG	111	148		CGGG	132	205		CGGG	88	136		CGGG	98	124		CGGG	104	124		CGGG	118	199		CGGG	93	147		CGGG	108	162		CGGG	117
CGGT	105	136		CGGT	115	160		CGGT	121	170		CGGT	129	205		CGGT	131	177		CGGT	108	143		CGGT	122	127		CGGT	97	169		CGGT	107	142		CGGT	134	209		CGGT	109	214		CGGT	116	174		CGGT	106
CGTA	127	205		CGTA	143	196		CGTA	132	209		CGTA	127	200		CGTA	121	193		CGTA	155	199		CGTA	123	194		CGTA	121	185		CGTA	114	154		CGTA	150	252		CGTA	137	253		CGTA	134	225		CGTA	185
CGTC	132	173		CGTC	112	157		CGTC	143	187		CGTC	129	159		CGTC	129	190		CGTC	96	187		CGTC	92	175		CGTC	100	152		CGTC	113	214		CGTC	146	261		CGTC	125	187		CGTC	130	271		CGTC	159
CGTG	114	147		CGTG	120	168		CGTG	87	119		CGTG	100	125		CGTG	107	121		CGTG	94	139		CGTG	84	107		CGTG	86	107		CGTG	75	119		CGTG	78	144		CGTG	117	178		CGTG	101	142		CGTG	101
CGTT	78	112		CGTT	76	116		CGTT	89	122		CGTT	95	153		CGTT	94	133		CGTT	50	82		CGTT	96	131		CGTT	88	163		CGTT	93	120		CGTT	102	141		CGTT	97	180		CGTT	111	160		CGTT	116
CTAA	174	252		CTAA	144	253		CTAA	167	277		CTAA	168	250		CTAA	135	204		CTAA	136	245		CTAA	131	224		CTAA	136	220		CTAA	118	178		CTAA	156	279		CTAA	127	239		CTAA	120	185		CTAA	163
CTAC	163	247		CTAC	149	233		CTAC	152	221		CTAC	129	214		CTAC	165	245		CTAC	139	196		CTAC	143	191		CTAC	123	199		CTAC	146	185		CTAC	163	241		CTAC	139	218		CTAC	141	240		CTAC	121
CTAG	82	134		CTAG	114	157		CTAG	104	152		CTAG	136	224		CTAG	127	226		CTAG	97	134		CTAG	90	134		CTAG	112	155		CTAG	128	203		CTAG	88	152		CTAG	132	227		CTAG	137	235		CTAG	113
CTAT	112	194		CTAT	124	184		CTAT	108	177		CTAT	98	139		CTAT	104	152		CTAT	105	131		CTAT	113	157		CTAT	106	132		CTAT	85	140		CTAT	112	157		CTAT	121	145		CTAT	121	169		CTAT	100
CTCA	132	200		CTCA	126	213		CTCA	134	214		CTCA	145	228		CTCA	126	172		CTCA	137	209		CTCA	159	239		CTCA	143	215		CTCA	122	167		CTCA	122	178		CTCA	129	180		CTCA	95	134		CTCA	143
CTCC	121	204		CTCC	114	181		CTCC	119	176		CTCC	111	199		CTCC	142	215		CTCC	127	197		CTCC	126	203		CTCC	127	194		CTCC	135	221		CTCC	119	176		CTCC	101	162		CTCC	117	170		CTCC	139
CTCG	63	97		CTCG	131	204		CTCG	102	160		CTCG	114	171		CTCG	117	172		CTCG	102	165		CTCG	80	147		CTCG	119	183		CTCG	122	177		CTCG	61	115		CTCG	91	145		CTCG	109	152		CTCG	83
CTCT	140	206		CTCT	85	109		CTCT	101	157		CTCT	86	109		CTCT	71	148		CTCT	100	148		CTCT	101	130		CTCT	77	127		CTCT	87	154		CTCT	91	121		CTCT	72	103		CTCT	72	134		CTCT	97
CTGA	104	143		CTGA	186	255		CTGA	143	205		CTGA	132	193		CTGA	111	152		CTGA	125	197		CTGA	94	147		CTGA	95	148		CTGA	77	114		CTGA	122	181		CTGA	149	185		CTGA	111	140		CTGA	100
CTGC	134	185		CTGC	99	120		CTGC	145	193		CTGC	124	163		CTGC	116	175		CTGC	40	63		CTGC	94	128		CTGC	63	116		CTGC	88	143		CTGC	85	118		CTGC	87	149		CTGC	136	196		CTGC	69
CTGG	135	199		CTGG	91	136		CTGG	86	116		CTGG	104	133		CTGG	123	146		CTGG	82	120		CTGG	51	76		CTGG	62	97		CTGG	56	91		CTGG	101	140		CTGG	85	141		CTGG	73	124		CTGG	103
CTGT	96	108		CTGT	93	124		CTGT	95	121		CTGT	109	146		CTGT	119	162		CTGT	44	65		CTGT	52	94		CTGT	71	84		CTGT	70	97		CTGT	86	142		CTGT	73	106		CTGT	74	121		CTGT	67
CTTA	67	111		CTTA	63	108		CTTA	53	96		CTTA	72	92		CTTA	43	64		CTTA	121	178		CTTA	113	182		CTTA	143	180		CTTA	98	133		CTTA	97	154		CTTA	112	159		CTTA	89	133		CTTA	111
CTTC	48	83		CTTC	31	56		CTTC	46	85		CTTC	51	85		CTTC	54	84		CTTC	87	134		CTTC	99	153		CTTC	102	152		CTTC	108	170		CTTC	95	140		CTTC	88	132		CTTC	83	113		CTTC	86
CTTG	11	15		CTTG	58	84		CTTG	47	71		CTTG	37	83		CTTG	58	99		CTTG	113	162		CTTG	118	142		CTTG	98	176		CTTG	119	172		CTTG	89	92		CTTG	83	98		CTTG	106	132		CTTG	92
CTTT	67	100		CTTT	41	61		CTTT	47	57		CTTT	33	49		CTTT	38	62		CTTT	94	134		CTTT	85	131		CTTT	72	100		CTTT	90	133		CTTT	62	92		CTTT	60	89		CTTT	65	100		CTTT	62
GAAA	168	289		GAAA	191	315		GAAA	195	372		GAAA	215	355		GAAA	208	310		GAAA	213	688		GAAA	218	740		GAAA	225	738		GAAA	200	472		GAAA	235	653		GAAA	204	629		GAAA	194	453		GAAA	273
GAAC	228	366		GAAC	221	371		GAAC	252	375		GAAC	217	316		GAAC	239	415		GAAC	211	542		GAAC	216	510		GAAC	194	463		GAAC	257	842		GAAC	203	447		GAAC	192	404		GAAC	250	687		GAAC	199
GAAG	135	214		GAAG	165	228		GAAG	155	222		GAAG	149	241		GAAG	142	219		GAAG	126	341		GAAG	120	349		GAAG	135	400		GAAG	124	351		GAAG	142	314		GAAG	151	395		GAAG	143	354		GAAG	158
GAAT	212	315		GAAT	166	270		GAAT	141	215		GAAT	162	272		GAAT	154	240		GAAT	167	478		GAAT	163	450		GAAT	163	448		GAAT	136	384		GAAT	157	431		GAAT	190	417		GAAT	150	351		GAAT	189
GACA	353	1368		GACA	293	1093		GACA	351	1286		GACA	328	1249		GACA	258	685		GACA	202	372		GACA	225	463		GACA	208	497		GACA	188	342		GACA	224	537		GACA	206	502		GACA	196	357		GACA	228
GACC	187	477		GACC	237	712		GACC	255	683		GACC	218	615		GACC	363	1377		GACC	208	386		GACC	224	489		GACC	190	331		GACC	238	554		GACC	227	454		GACC	196	346		GACC	223	559		GACC	216
GACG	258	912		GACG	201	579		GACG	175	550		GACG	197	653		GACG	157	540		GACG	131	219		GACG	145	250		GACG	161	278		GACG	135	249		GACG	132	246		GACG	146	289		GACG	142	263		GACG	160
GACT	168	408		GACT	235	781		GACT	185	646		GACT	223	648		GACT	188	563		GACT	177	442		GACT	124	217		GACT	159	313		GACT	157	274		GACT	134	251		GACT	169	351		GACT	156	309		GACT	172
GAGA	60	142		GAGA	129	210		GAGA	122	204		GAGA	107	172		GAGA	112	165		GAGA	145	450		GAGA	201	566		GAGA	178	501		GAGA	157	363		GAGA	152	389		GAGA	188	456		GAGA	135	227		GAGA	130
GAGC	172	225		GAGC	125	182		GAGC	111	183		GAGC	111	181		GAGC	126	241		GAGC	157	273		GAGC	170	344		GAGC	159	320		GAGC	192	526		GAGC	142	231		GAGC	145	237		GAGC	206	477		GAGC	140
GAGG	86	161		GAGG	73	122		GAGG	91	128		GAGG	86	129		GAGG	78	98		GAGG	148	353		GAGG	117	263		GAGG	113	341		GAGG	116	271		GAGG	119	247		GAGG	85	172		GAGG	79	186		GAGG	104
GAGT	90	116		GAGT	81	130		GAGT	84	129		GAGT	104	162		GAGT	92	140		GAGT	129	364		GAGT	91	267		GAGT	129	278		GAGT	114	280		GAGT	114	225		GAGT	109	227		GAGT	107	202		GAGT	126
GATA	136	250		GATA	124	227		GATA	151	244		GATA	141	329		GATA	125	250		GATA	177	335		GATA	175	337		GATA	180	369		GATA	158	233		GATA	208	527		GATA	193	518		GATA	178	373		GATA	160
GATC	131	351		GATC	134	223		GATC	158	391		GATC	141	212		GATC	151	278		GATC	141	287		GATC	166	289		GATC	144	210		GATC	192	389		GATC	204	500		GATC	154	337		GATC	200	588		GATC	132
GATG	100	153		GATG	88	163		GATG	79	147		GATG	83	187		GATG	88	188		GATG	122	179		GATG	118	185		GATG	106	191		GATG	90	174		GATG	107	240		GATG	133	354		GATG	101	242		GATG	93
GATT	103	161		GATT	124	302		GATT	82	133		GATT	105	187		GATT	106	199		GATT	133	199		GATT	114	189		GATT	143	230		GATT	133	204		GATT	87	216		GATT	126	274		GATT	127	280		GATT	107
GCAA	424	563		GCAA	458	590		GCAA	442	588		GCAA	384	506		GCAA	359	512		GCAA	361	594		GCAA	337	626		GCAA	309	528		GCAA	283	448		GCAA	365	595		GCAA	298	500		GCAA	265	375		GCAA	343
GCAC	456	576		GCAC	358	500		GCAC	339	455		GCAC	414	571		GCAC	472	634		GCAC	273	465		GCAC	261	395		GCAC	304	460		GCAC	324	634		GCAC	273	464		GCAC	298	444		GCAC	364	658		GCAC	322
GCAG	283	369		GCAG	259	345		GCAG	337	417		GCAG	318	415		GCAG	287	364		GCAG	164	249		GCAG	197	313		GCAG	223	394		GCAG	230	341		GCAG	190	295		GCAG	245	417		GCAG	221	338		GCAG	246
GCAT	273	370		GCAT	361	443		GCAT	318	418		GCAT	320	386		GCAT	318	368		GCAT	263	448		GCAT	266	422		GCAT	225	374		GCAT	224	333		GCAT	239	334		GCAT	226	327		GCAT	217	317		GCAT	225
GCCA	309	489		GCCA	212	283		GCCA	237	369		GCCA	206	342		GCCA	191	246		GCCA	274	488		GCCA	336	627		GCCA	281	470		GCCA	268	382		GCCA	266	497		GCCA	236	415		GCCA	234	372		GCCA	242
GCCC	145	215		GCCC	191	279		GCCC	193	235		GCCC	216	312		GCCC	246	415		GCCC	283	484		GCCC	250	406		GCCC	278	490		GCCC	343	674		GCCC	238	334		GCCC	277	430		GCCC	262	476		GCCC	264
GCCG	123	181		GCCG	148	209		GCCG	150	223		GCCG	186	208		GCCG	141	204		GCCG	179	264		GCCG	214	323		GCCG	215	350		GCCG	180	298		GCCG	166	254		GCCG	141	209		GCCG	159	228		GCCG	143
GCCT	168	194		GCCT	194	308		GCCT	165	252		GCCT	137	217		GCCT	167	214		GCCT	261	403		GCCT	197	283		GCCT	223	329		GCCT	206	285		GCCT	176	255		GCCT	192	286		GCCT	191	264		GCCT	175
GCGA	157	453		GCGA	251	580		GCGA	308	767		GCGA	236	561		GCGA	226	380		GCGA	188	296		GCGA	227	353		GCGA	163	309		GCGA	148	218		GCGA	215	346		GCGA	157	249		GCGA	148	179		GCGA	171
GCGC	291	700		GCGC	237	482		GCGC	208	377		GCGC	227	430		GCGC	284	777		GCGC	99	135		GCGC	150	211		GCGC	195	264		GCGC	220	374		GCGC	55	72		GCGC	176	277		GCGC	184	349		GCGC	177
GCGG	142	268		GCGG	101	214		GCGG	137	288		GCGG	166	402		GCGG	151	291		GCGG	140	216		GCGG	106	184		GCGG	144	192		GCGG	124	170		GCGG	169	235		GCGG	118	170		GCGG	118	165		GCGG	199
GCGT	212	292		GCGT	213	437		GCGT	149	281		GCGT	173	320		GCGT	141	265		GCGT	192	284		GCGT	136	183		GCGT	117	166		GCGT	127	169		GCGT	120	189		GCGT	108	146		GCGT	109	149		GCGT	128
GCTA	171	251		GCTA	146	235		GCTA	149	208		GCTA	131	181		GCTA	104	148		GCTA	244	310		GCTA	236	326		GCTA	204	283		GCTA	181	238		GCTA	290	494		GCTA	266	426		GCTA	233	360		GCTA	201
GCTC	105	148		GCTC	60	79		GCTC	84	141		GCTC	103	149		GCTC	120	175		GCTC	191	256		GCTC	163	196		GCTC	183	248		GCTC	235	319		GCTC	258	338		GCTC	209	311		GCTC	312	518		GCTC	197
GCTG	71	113		GCTG	51	74		GCTG	51	95		GCTG	73	120		GCTG	87	126		GCTG	76	113		GCTG	158	203		GCTG	161	209		GCTG	132	176		GCTG	150	239		GCTG	239	349		GCTG	168	254		GCTG	155
GCTT	31	50		GCTT	121	174		GCTT	94	118		GCTT	71	112		GCTT	67	113		GCTT	173	227		GCTT	127	181		GCTT	136	166		GCTT	136	173		GCTT	191	291		GCTT	175	276		GCTT	176	230		GCTT	173
GGAA	309	449		GGAA	254	714		GGAA	265	650		GGAA	239	661		GGAA	275	541		GGAA	289	407		GGAA	261	419		GGAA	277	394		GGAA	281	408		GGAA	226	455		GGAA	215	510		GGAA	226	421		GGAA	233
GGAC	285	1005		GGAC	262	463		GGAC	298	538		GGAC	288	538		GGAC	310	824		GGAC	272	396		GGAC	312	386		GGAC	282	413		GGAC	336	487		GGAC	279	488		GGAC	222	422		GGAC	280	631		GGAC	247
GGAG	134	186		GGAG	205	450		GGAG	168	342		GGAG	169	293		GGAG	99	173		GGAG	201	252		GGAG	204	276		GGAG	204	266		GGAG	146	180		GGAG	150	264		GGAG	175	265		GGAG	124	208		GGAG	159
GGAT	187	342		GGAT	194	355		GGAT	184	452		GGAT	219	490		GGAT	231	444		GGAT	238	337		GGAT	223	311		GGAT	237	319		GGAT	237	317		GGAT	169	388		GGAT	212	398		GGAT	194	335		GGAT	183
GGCA	429	541		GGCA	308	457		GGCA	290	437		GGCA	299	445		GGCA	291	376		GGCA	308	779		GGCA	253	586		GGCA	235	632		GGCA	250	430		GGCA	274	447		GGCA	233	363		GGCA	233	370		GGCA	268
GGCC	233	327		GGCC	235	336		GGCC	252	345		GGCC	228	363		GGCC	293	458		GGCC	177	324		GGCC	233	442		GGCC	227	432		GGCC	245	725		GGCC	195	281		GGCC	218	359		GGCC	254	423		GGCC	193
GGCG	177	342		GGCG	199	280		GGCG	164	228		GGCG	216	266		GGCG	151	220		GGCG	163	393		GGCG	145	280		GGCG	148	231		GGCG	117	205		GGCG	141	221		GGCG	156	229		GGCG	101	146		GGCG	168
GGCT	114	151		GGCT	211	288		GGCT	247	351		GGCT	210	287		GGCT	218	307		GGCT	149	235		GGCT	166	423		GGCT	187	436		GGCT	185	371		GGCT	176	291		GGCT	179	289		GGCT	198	301		GGCT	201
GGGA	126	211		GGGA	151	239		GGGA	149	235		GGGA	141	201		GGGA	172	243		GGGA	91	192		GGGA	172	278		GGGA	171	286		GGGA	178	282		GGGA	156	322		GGGA	208	362		GGGA	213	299		GGGA	131
GGGC	164	230		GGGC	164	251		GGGC	138	214		GGGC	142	234		GGGC	141	265		GGGC	190	283		GGGC	176	274		GGGC	147	261		GGGC	164	332		GGGC	184	255		GGGC	173	299		GGGC	166	403		GGGC	160
GGGG	121	189		GGGG	85	135		GGGG	103	153		GGGG	97	141		GGGG	70	99		GGGG	144	232		GGGG	80	148		GGGG	101	170		GGGG	67	104		GGGG	115	196		GGGG	98	127		GGGG	84	124		GGGG	114
GGGT	88	142		GGGT	99	147		GGGT	109	170		GGGT	119	196		GGGT	116	165		GGGT	119	197		GGGT	116	204		GGGT	125	187		GGGT	135	186		GGGT	154	261		GGGT	130	246		GGGT	146	208		GGGT	113
GGTA	136	191		GGTA	111	185		GGTA	118	193		GGTA	125	199		GGTA	116	171		GGTA	136	217		GGTA	136	232		GGTA	121	194		GGTA	145	211		GGTA	166	291		GGTA	148	271		GGTA	182	241		GGTA	172
GGTC	115	169		GGTC	125	190		GGTC	142	187		GGTC	138	198		GGTC	137	258		GGTC	147	237		GGTC	109	182		GGTC	140	227		GGTC	136	261		GGTC	172	260		GGTC	183	253		GGTC	181	348		GGTC	196
GGTG	112	187		GGTG	120	169		GGTG	83	131		GGTG	72	104		GGTG	74	97		GGTG	101	157		GGTG	89	150		GGTG	101	137		GGTG	64	100		GGTG	112	173		GGTG	125	183		GGTG	85	111		GGTG	113
GGTT	67	97		GGTT	74	100		GGTT	87	133		GGTT	95	143		GGTT	103	118		GGTT	72	121		GGTT	122	168		GGTT	94	174		GGTT	111	160		GGTT	128	166		GGTT	122	183		GGTT	130	190		GGTT	146
GTAA	188	308		GTAA	224	353		GTAA	210	327		GTAA	196	330		GTAA	207	283		GTAA	181	272		GTAA	159	271		GTAA	161	271		GTAA	144	239		GTAA	225	335		GTAA	223	319		GTAA	217	296		GTAA	190
GTAC	200	273		GTAC	210	286		GTAC	210	287		GTAC	221	328		GTAC	244	366		GTAC	152	265		GTAC	142	244		GTAC	154	260		GTAC	182	276		GTAC	219	327		GTAC	205	315		GTAC	222	354		GTAC	201
GTAG	135	213		GTAG	101	162		GTAG	137	204		GTAG	124	187		GTAG	120	192		GTAG	66	119		GTAG	101	133		GTAG	96	147		GTAG	110	163		GTAG	137	188		GTAG	163	222		GTAG	155	224		GTAG	138
GTAT	183	260		GTAT	171	253		GTAT	149	236		GTAT	165	209		GTAT	135	213		GTAT	131	194		GTAT	128	202		GTAT	119	172		GTAT	94	172		GTAT	167	240		GTAT	157	234		GTAT	154	216		GTAT	166
GTCA	168	254		GTCA	191	269		GTCA	161	259		GTCA	168	279		GTCA	157	235		GTCA	250	343		GTCA	211	300		GTCA	213	280		GTCA	194	272		GTCA	192	300		GTCA	179	298		GTCA	144	260		GTCA	212
GTCC	146	223		GTCC	152	238		GTCC	147	244		GTCC	140	227		GTCC	158	267		GTCC	188	256		GTCC	195	278		GTCC	185	275		GTCC	211	280		GTCC	182	242		GTCC	170	268		GTCC	201	258		GTCC	162
GTCG	129	199		GTCG	87	168		GTCG	111	150		GTCG	120	169		GTCG	118	162		GTCG	101	157		GTCG	148	186		GTCG	149	204		GTCG	135	221		GTCG	105	145		GTCG	116	146		GTCG	134	179		GTCG	108
GTCT	100	158		GTCT	113	159		GTCT	124	181		GTCT	115	159		GTCT	110	170		GTCT	151	200		GTCT	136	192		GTCT	143	197		GTCT	150	183		GTCT	128	193		GTCT	142	168		GTCT	128	183		GTCT	115
GTGA	68	121		GTGA	201	292		GTGA	210	290		GTGA	186	239		GTGA	145	252		GTGA	170	264		GTGA	170	267		GTGA	181	275		GTGA	148	232		GTGA	110	203		GTGA	111	186		GTGA	98	152		GTGA	121
GTGC	203	286		GTGC	155	222		GTGC	142	208		GTGC	157	235		GTGC	187	240		GTGC	154	224		GTGC	158	223		GTGC	152	228		GTGC	166	271		GTGC	61	104		GTGC	111	160		GTGC	113	184		GTGC	103
GTGG	216	312		GTGG	99	148		GTGG	110	154		GTGG	126	169		GTGG	131	171		GTGG	107	159		GTGG	102	155		GTGG	112	166		GTGG	123	150		GTGG	95	139		GTGG	63	110		GTGG	64	102		GTGG	114
GTGT	98	118		GTGT	130	175		GTGT	123	185		GTGT	116	194		GTGT	122	174		GTGT	118	184		GTGT	119	186		GTGT	104	162		GTGT	112	178		GTGT	83	124		GTGT	64	114		GTGT	74	132		GTGT	99
GTTA	106	167		GTTA	132	176		GTTA	114	178		GTTA	119	170		GTTA	93	137		GTTA	147	211		GTTA	155	216		GTTA	114	192		GTTA	116	164		GTTA	168	216		GTTA	156	215		GTTA	143	199		GTTA	146
GTTC	141	174		GTTC	90	134		GTTC	98	141		GTTC	99	138		GTTC	112	163		GTTC	113	135		GTTC	102	135		GTTC	126	165		GTTC	142	209		GTTC	135	207		GTTC	131	185		GTTC	165	240		GTTC	151
GTTG	69	107		GTTG	62	92		GTTG	79	98		GTTG	79	102		GTTG	75	109		GTTG	75	135		GTTG	86	132		GTTG	92	110		GTTG	76	100		GTTG	100	134		GTTG	107	149		GTTG	91	129		GTTG	89
GTTT	54	68		GTTT	86	114		GTTT	79	99		GTTT	73	106		GTTT	90	107		GTTT	100	123		GTTT	92	121		GTTT	103	137		GTTT	101	131		GTTT	97	144		GTTT	106	152		GTTT	101	133		GTTT	89
TAAA	307	535		TAAA	262	419		TAAA	317	494		TAAA	278	442		TAAA	249	408		TAAA	245	426		TAAA	260	484		TAAA	218	392		TAAA	232	412		TAAA	266	441		TAAA	240	398		TAAA	260	385		TAAA	256
TAAC	249	415		TAAC	253	406		TAAC	272	484		TAAC	248	376		TAAC	318	502		TAAC	217	396		TAAC	244	464		TAAC	223	395		TAAC	268	466		TAAC	242	462		TAAC	250	419		TAAC	248	419		TAAC	256
TAAG	204	305		TAAG	234	379		TAAG	170	277		TAAG	173	298		TAAG	193	308		TAAG	204	342		TAAG	148	240		TAAG	178	285		TAAG	168	296		TAAG	179	238		TAAG	209	256		TAAG	188	290		TAAG	184
TAAT	184	261		TAAT	195	312		TAAT	185	261		TAAT	245	400		TAAT	184	298		TAAT	153	293		TAAT	167	269		TAAT	200	385		TAAT	151	283		TAAT	196	261		TAAT	184	329		TAAT	187	308		TAAT	214
TACA	215	408		TACA	218	367		TACA	214	413		TACA	219	378		TACA	233	390		TACA	331	489		TACA	280	477		TACA	286	480		TACA	257	444		TACA	267	462		TACA	263	429		TACA	244	391		TACA	273
TACC	251	455		TACC	242	480		TACC	217	411		TACC	203	366		TACC	196	363		TACC	256	499		TACC	278	520		TACC	223	408		TACC	237	426		TACC	263	460		TACC	234	421		TACC	227	415		TACC	224
TACG	139	211		TACG	166	258		TACG	164	264		TACG	188	291		TACG	173	283		TACG	176	308		TACG	163	295		TACG	201	326		TACG	206	341		TACG	151	270		TACG	182	321		TACG	199	338		TACG	168
TACT	148	243		TACT	127	212		TACT	158	229		TACT	143	282		TACT	151	281		TACT	157	271		TACT	199	275		TACT	210	353		TACT	220	356		TACT	182	288		TACT	184	309		TACT	193	336		TACT	197
TAGA	125	203		TAGA	232	340		TAGA	204	313		TAGA	186	261		TAGA	176	255		TAGA	143	237		TAGA	214	321		TAGA	189	252		TAGA	172	250		TAGA	214	368		TAGA	217	337		TAGA	183	296		TAGA	158
TAGC	278	413		TAGC	201	289		TAGC	205	325		TAGC	175	306		TAGC	190	324		TAGC	221	319		TAGC	166	270		TAGC	174	288		TAGC	187	324		TAGC	186	311		TAGC	166	234		TAGC	236	400		TAGC	130
TAGG	131	202		TAGG	139	203		TAGG	125	182		TAGG	158	198		TAGG	116	181		TAGG	142	215		TAGG	124	189		TAGG	107	186		TAGG	114	149		TAGG	134	200		TAGG	112	203		TAGG	101	155		TAGG	149
TAGT	137	191		TAGT	99	177		TAGT	137	189		TAGT	152	244		TAGT	189	249		TAGT	94	165		TAGT	96	156		TAGT	130	210		TAGT	127	213		TAGT	128	193		TAGT	167	298		TAGT	142	221		TAGT	128
TATA	172	311		TATA	171	276		TATA	175	312		TATA	185	321		TATA	187	293		TATA	164	250		TATA	156	250		TATA	175	278		TATA	184	240		TATA	163	261		TATA	148	238		TATA	158	274		TATA	181
TATC	142	284		TATC	167	305		TATC	168	309		TATC	149	262		TATC	141	287		TATC	169	266		TATC	174	275		TATC	155	219		TATC	153	260		TATC	171	296		TATC	125	236		TATC	134	242		TATC	165
TATG	126	218		TATG	123	232		TATG	106	190		TATG	108	219		TATG	130	210		TATG	140	207		TATG	130	189		TATG	141	209		TATG	124	196		TATG	101	205		TATG	124	226		TATG	124	199		TATG	126
TATT	121	199		TATT	100	199		TATT	112	201		TATT	119	210		TATT	103	222		TATT	117	171		TATT	130	180		TATT	119	188		TATT	129	198		TATT	86	138		TATT	124	200		TATT	105	185		TATT	120
TCAA	219	344		TCAA	228	345		TCAA	237	374		TCAA	234	337		TCAA	204	340		TCAA	214	332		TCAA	204	373		TCAA	207	356		TCAA	201	340		TCAA	209	369		TCAA	178	309		TCAA	189	344		TCAA	202
TCAC	214	332		TCAC	236	367		TCAC	193	327		TCAC	177	325		TCAC	230	341		TCAC	213	391		TCAC	200	327		TCAC	188	311		TCAC	188	341		TCAC	199	314		TCAC	177	313		TCAC	215	339		TCAC	170
TCAG	163	238		TCAG	123	184		TCAG	161	224		TCAG	169	266		TCAG	166	251		TCAG	136	197		TCAG	154	211		TCAG	147	231		TCAG	165	258		TCAG	159	233		TCAG	179	253		TCAG	158	272		TCAG	180
TCAT	142	256		TCAT	151	274		TCAT	147	245		TCAT	158	242		TCAT	138	238		TCAT	134	236		TCAT	139	245		TCAT	155	258		TCAT	143	217		TCAT	137	247		TCAT	170	288		TCAT	142	208		TCAT	165
TCCA	214	333		TCCA	160	280		TCCA	177	299		TCCA	166	290		TCCA	177	305		TCCA	213	360		TCCA	191	334		TCCA	174	288		TCCA	172	323		TCCA	223	402		TCCA	187	326		TCCA	195	365		TCCA	189
TCCC	143	239		TCCC	173	306		TCCC	177	292		TCCC	151	272		TCCC	156	290		TCCC	169	299		TCCC	194	304		TCCC	153	297		TCCC	183	286		TCCC	175	300		TCCC	162	339		TCCC	185	320		TCCC	184
TCCG	130	224		TCCG	144	192		TCCG	131	212		TCCG	142	198		TCCG	129	191		TCCG	125	166		TCCG	142	236		TCCG	149	243		TCCG	162	243		TCCG	147	241		TCCG	161	256		TCCG	154	232		TCCG	122
TCCT	109	188		TCCT	119	206		TCCT	111	181		TCCT	137	224		TCCT	134	198		TCCT	144	249		TCCT	124	200		TCCT	175	246		TCCT	134	222		TCCT	121	207		TCCT	156	229		TCCT	132	233		TCCT	142
TCGA	128	227		TCGA	167	264		TCGA	154	285		TCGA	144	234		TCGA	150	243		TCGA	153	245		TCGA	204	315		TCGA	143	237		TCGA	161	283		TCGA	142	215		TCGA	161	220		TCGA	138	186		TCGA	134
TCGC	178	285		TCGC	140	245		TCGC	153	211		TCGC	143	233		TCGC	157	270		TCGC	166	252		TCGC	150	226		TCGC	144	260		TCGC	155	269		TCGC	131	168		TCGC	136	185		TCGC	139	220		TCGC	116
TCGG	119	188		TCGG	108	161		TCGG	118	183		TCGG	100	171		TCGG	107	164		TCGG	120	183		TCGG	100	186		TCGG	133	179		TCGG	103	151		TCGG	101	146		TCGG	75	121		TCGG	106	137		TCGG	141
TCGT	95	139		TCGT	105	169		TCGT	95	160		TCGT	133	201		TCGT	106	162		TCGT	109	206		TCGT	94	159		TCGT	128	210		TCGT	129	183		TCGT	93	142		TCGT	95	145		TCGT	84	128		TCGT	122
TCTA	136	252		TCTA	149	274		TCTA	149	269		TCTA	112	230		TCTA	135	279		TCTA	124	226		TCTA	118	205		TCTA	132	210		TCTA	132	221		TCTA	143	241		TCTA	130	236		TCTA	144	272		TCTA	131
TCTC	116	218		TCTC	117	232		TCTC	114	204		TCTC	116	234		TCTC	109	205		TCTC	118	208		TCTC	93	177		TCTC	102	196		TCTC	126	210		TCTC	132	252		TCTC	112	227		TCTC	113	227		TCTC	117
TCTG	136	236		TCTG	92	134		TCTG	103	179		TCTG	121	186		TCTG	118	192		TCTG	86	125		TCTG	117	165		TCTG	103	168		TCTG	90	146		TCTG	106	178		TCTG	117	191		TCTG	102	157		TCTG	89
TCTT	67	112		TCTT	97	178		TCTT	89	166		TCTT	106	168		TCTT	93	142		TCTT	85	136		TCTT	85	148		TCTT	76	121		TCTT	65	118		TCTT	91	156		TCTT	113	173		TCTT	113	171		TCTT	105
TGAA	151	243		TGAA	116	231		TGAA	129	252		TGAA	124	244		TGAA	121	208		TGAA	232	322		TGAA	245	363		TGAA	224	331		TGAA	226	341		TGAA	209	347		TGAA	206	326		TGAA	217	299		TGAA	220
TGAC	125	279		TGAC	145	262		TGAC	127	241		TGAC	133	236		TGAC	156	291		TGAC	234	361		TGAC	231	371		TGAC	218	351		TGAC	238	370		TGAC	238	357		TGAC	196	299		TGAC	225	330		TGAC	178
TGAG	83	138		TGAG	87	170		TGAG	105	146		TGAG	98	170		TGAG	89	159		TGAG	168	244		TGAG	146	214		TGAG	181	259		TGAG	140	214		TGAG	124	175		TGAG	152	228		TGAG	129	217		TGAG	154
TGAT	96	171		TGAT	107	168		TGAT	94	192		TGAT	100	181		TGAT	89	173		TGAT	175	285		TGAT	187	264		TGAT	186	271		TGAT	205	287		TGAT	172	228		TGAT	189	254		TGAT	172	261		TGAT	186
TGCA	307	424		TGCA	270	338		TGCA	248	338		TGCA	249	325		TGCA	212	294		TGCA	239	384		TGCA	188	322		TGCA	176	328		TGCA	162	286		TGCA	224	348		TGCA	196	302		TGCA	198	317		TGCA	204
TGCC	150	214		TGCC	199	268		TGCC	194	262		TGCC	170	253		TGCC	200	284		TGCC	129	257		TGCC	171	279		TGCC	152	249		TGCC	186	307		TGCC	163	293		TGCC	190	324		TGCC	197	334		TGCC	180
TGCG	181	237		TGCG	141	201		TGCG	105	165		TGCG	155	208		TGCG	160	189		TGCG	111	170		TGCG	129	192		TGCG	108	183		TGCG	127	202		TGCG	129	189		TGCG	142	225		TGCG	128	178		TGCG	135
TGCT	104	131		TGCT	132	199		TGCT	195	241		TGCT	168	220		TGCT	170	239		TGCT	123	187		TGCT	114	205		TGCT	166	238		TGCT	127	203		TGCT	144	242		TGCT	132	221		TGCT	137	243		TGCT	142
TGGA	213	338		TGGA	236	360		TGGA	232	379		TGGA	208	333		TGGA	212	328		TGGA	136	188		TGGA	190	296		TGGA	179	252		TGGA	167	208		TGGA	137	215		TGGA	156	247		TGGA	109	171		TGGA	138
TGGC	222	352		TGGC	208	362		TGGC	227	387		TGGC	199	349		TGGC	237	379		TGGC	189	281		TGGC	155	247		TGGC	133	219		TGGC	172	285		TGGC	139	206		TGGC	108	192		TGGC	156	285		TGGC	89
TGGG	181	285		TGGG	144	219		TGGG	139	188		TGGG	155	216		TGGG	102	175		TGGG	104	193		TGGG	92	121		TGGG	121	164		TGGG	87	116		TGGG	91	139		TGGG	94	129		TGGG	89	130		TGGG	107
TGGT	123	189		TGGT	151	223		TGGT	141	210		TGGT	177	266		TGGT	188	282		TGGT	117	156		TGGT	109	154		TGGT	113	183		TGGT	120	209		TGGT	99	171		TGGT	108	163		TGGT	112	145		TGGT	93
TGTA	138	207		TGTA	121	178		TGTA	129	193		TGTA	120	181		TGTA	111	167		TGTA	136	213		TGTA	115	181		TGTA	122	172		TGTA	101	162		TGTA	168	252		TGTA	143	208		TGTA	132	210		TGTA	139
TGTC	105	153		TGTC	108	180		TGTC	113	177		TGTC	101	165		TGTC	123	186		TGTC	108	173		TGTC	104	170		TGTC	100	184		TGTC	120	178		TGTC	121	211		TGTC	109	188		TGTC	138	191		TGTC	156
TGTG	101	158		TGTG	94	141		TGTG	78	117		TGTG	86	131		TGTG	85	120		TGTG	83	124		TGTG	60	89		TGTG	84	119		TGTG	82	111		TGTG	83	113		TGTG	106	143		TGTG	90	118		TGTG	98
TGTT	58	92		TGTT	79	111		TGTT	82	123		TGTT	95	133		TGTT	83	137		TGTT	54	73		TGTT	102	143		TGTT	75	108		TGTT	78	132		TGTT	97	125		TGTT	111	162		TGTT	109	182		TGTT	119
TTAA	175	281		TTAA	179	273		TTAA	172	301		TTAA	172	280		TTAA	168	267		TTAA	160	243		TTAA	161	251		TTAA	159	238		TTAA	121	220		TTAA	184	295		TTAA	169	266		TTAA	153	249		TTAA	191
TTAC	165	261		TTAC	171	289		TTAC	206	276		TTAC	154	270		TTAC	160	307		TTAC	157	249		TTAC	171	290		TTAC	166	270		TTAC	157	249		TTAC	180	291		TTAC	152	269		TTAC	144	273		TTAC	167
TTAG	142	236		TTAG	126	200		TTAG	113	205		TTAG	149	235		TTAG	137	197		TTAG	120	190		TTAG	98	169		TTAG	96	165		TTAG	135	189		TTAG	99	173		TTAG	102	167		TTAG	137	196		TTAG	118
TTAT	115	201		TTAT	121	217		TTAT	106	197		TTAT	122	194		TTAT	132	208		TTAT	89	161		TTAT	96	133		TTAT	105	170		TTAT	113	185		TTAT	79	145		TTAT	119	202		TTAT	108	186		TTAT	128
TTCA	151	237		TTCA	128	251		TTCA	166	250		TTCA	138	252		TTCA	143	245		TTCA	168	247		TTCA	159	244		TTCA	144	229		TTCA	147	250		TTCA	192	319		TTCA	150	228		TTCA	163	254		TTCA	188
TTCC	119	230		TTCC	139	213		TTCC	148	245		TTCC	146	246		TTCC	153	238		TTCC	147	248		TTCC	172	247		TTCC	126	232		TTCC	139	234		TTCC	169	220		TTCC	162	272		TTCC	149	235		TTCC	146
TTCG	111	173		TTCG	132	216		TTCG	79	171		TTCG	108	168		TTCG	93	183		TTCG	110	175		TTCG	97	184		TTCG	125	188		TTCG	104	176		TTCG	99	160		TTCG	134	188		TTCG	106	189		TTCG	136
TTCT	99	174		TTCT	81	134		TTCT	87	148		TTCT	88	148		TTCT	91	148		TTCT	81	148		TTCT	78	143		TTCT	111	169		TTCT	116	158		TTCT	90	158		TTCT	104	169		TTCT	132	179		TTCT	103
TTGA	70	127		TTGA	112	179		TTGA	142	197		TTGA	126	185		TTGA	95	149		TTGA	96	190		TTGA	158	252		TTGA	129	212		TTGA	123	188		TTGA	118	176		TTGA	144	233		TTGA	109	191		TTGA	83
TTGC	115	165		TTGC	125	175		TTGC	114	196		TTGC	101	170		TTGC	110	183		TTGC	148	209		TTGC	117	189		TTGC	120	199		TTGC	120	213		TTGC	138	225		TTGC	117	185		TTGC	144	219		TTGC	110
TTGG	103	170		TTGG	74	126		TTGG	59	112		TTGG	62	87		TTGG	75	104		TTGG	91	166		TTGG	77	125		TTGG	102	151		TTGG	74	124		TTGG	79	146		TTGG	81	127		TTGG	99	126		TTGG	77
TTGT	78	116		TTGT	55	98		TTGT	51	73		TTGT	77	136		TTGT	86	142		TTGT	79	121		TTGT	62	120		TTGT	63	124		TTGT	97	161		TTGT	89	127		TTGT	82	129		TTGT	72	138		TTGT	81
TTTA	130	198		TTTA	123	201		TTTA	124	201		TTTA	122	174		TTTA	117	186		TTTA	118	224		TTTA	126	202		TTTA	126	212		TTTA	132	189		TTTA	110	159		TTTA	95	164		TTTA	98	153		TTTA	96
TTTC	107	162		TTTC	115	180		TTTC	105	183		TTTC	118	180		TTTC	99	164		TTTC	98	151		TTTC	113	174		TTTC	107	165		TTTC	106	196		TTTC	86	164		TTTC	88	140		TTTC	85	165		TTTC	96
TTTG	58	107		TTTG	92	132		TTTG	100	125		TTTG	78	123		TTTG	102	130		TTTG	103	143		TTTG	79	135		TTTG	74	109		TTTG	94	125		TTTG	74	134		TTTG	80	131		TTTG	65	103		TTTG	66
TTTT	104	140		TTTT	69	94		TTTT	70	98		TTTT	81	130		TTTT	81	127		TTTT	77	113		TTTT	78	120		TTTT	89	145		TTTT	64	121		TTTT	56	86		TTTT	63	108		TTTT	78	122		TTTT	56
[truncated: 172 more columns]
