# Supplementary material for: Hidden sequence specificity in loading of single-stranded RNAs onto Drosophila Argonautes
Source: Nucleic Acids Res. 2018 Dec 27;47(6):3101–16. doi: 10.1093/nar/gky1300 (PMC6451100; doi:10.1093/nar/gky1300)
Supplement: Supplementary Data [file gky1300_supplemental_files.zip › Table_S3_mRNA_Fragment_v2.xlsx]

## Sheet: 1. mRNA_fragments_filters
			Beginning of pipeline	Reads remaining after removing							End of pipeline
Bioproject	Run	Library names	Mapped reads	1. Non-annotated gene reads	2. Annonated non-coding reads (e.g. tRNAs, miRNAs)	3. siRNAs	4. Repeatmaskers	5. piRNAs	6. Staggered reads	7. 21nt length reads	mRNA fragments
GSE18806	SRR032152	HeadAGO1IP	283174	126405	29205	16587	15315	N.A	3084	2721
GSE18806	SRR031696	HeadAGO1IP	276272	110890	15582	8099	7416	N.A
GSE18806	SRR031692	HeadtotalRNA	2080786	695795	182736	82626	58464	N.A	11118	9450
GSE24310	SRR069266;V0632	CSovAGO1IP	6365808	1081238	448800	184841	40450	7710	393	299
GSE24545	SRR069232	CSovtotalRNA	28074418	5198757	2779464	1638512	355900	41730	2755	2377
GSE24311	SRR069268;V0642	ago2ovAGO1IP	16151463	2903481	1384333	847952	217597	44179	1170	336
￼GSE25570	SRR073602	ago2ovtotalRNA	30643153	5662260	2977544	1851619	444129	49346	2898	2274
GSE24316	SRR069274;V0652	dcr2ovAGO1IP	2413257	469994	179246	83731	21204	1536	239	203
GSE24544	SRR069233	dcr2ovtotalRNA	21293535	3925960	2107082	1312714	295387	25480	2407	2224
GSE24313	V066;V0662	r2d2ovAGO1IP	28557565	5093073	2688341	1590699	338501	71722	1316	511
GSE25570	SRR073601	r2d2ovtotalRNA	40256020	7362118	3842438	2276789	483623	65853	3464	2690

## Sheet: 2.Head_Results
frame	motif	Input.motif	Input.not.motif	IP.motif	IP.not.motif	first.nt	p.value
1to3	AAA	406	9044	69	2652	A	1.44e-05
1to3	AAC	233	9217	60	2661	A	0.477938
1to3	AAG	230	9220	69	2652	A	0.778616
1to3	AAT	427	9023	51	2670	A	1.79e-11
1to3	ACA	172	9278	19	2702	A	9.82e-06
1to3	ACC	139	9311	25	2696	A	0.0295313
1to3	ACG	157	9293	25	2696	A	0.0040026
1to3	ACT	175	9275	31	2690	A	0.0111335
1to3	AGA	185	9265	43	2678	A	0.22852
1to3	AGC	231	9219	90	2631	A	0.0172755
1to3	AGG	122	9328	40	2681	A	0.449328
1to3	AGT	194	9256	45	2676	A	0.209478
1to3	ATA	235	9215	49	2672	A	0.0365964
1to3	ATC	254	9196	55	2666	A	0.0527652
1to3	ATG	297	9153	68	2653	A	0.0851618
1to3	ATT	423	9027	51	2670	A	3.24e-11
1to3	CAA	155	9295	29	2692	C	0.0320079
1to3	CAC	117	9333	31	2690	C	0.765924
1to3	CAG	99	9351	29	2692	C	0.915267
1to3	CAT	135	9315	29	2692	C	0.157653
1to3	CCA	80	9370	28	2693	C	0.355371
1to3	CCC	38	9412	8	2713	C	0.482695
1to3	CCG	59	9391	19	2702	C	0.682621
1to3	CCT	71	9379	25	2696	C	0.3896
1to3	CGA	113	9337	52	2669	C	0.00617895
1to3	CGC	128	9322	49	2672	C	0.101261
1to3	CGG	79	9371	31	2690	C	0.166764
1to3	CGT	81	9369	18	2703	C	0.396007
1to3	CTA	118	9332	32	2689	C	0.843776
1to3	CTC	125	9325	20	2701	C	0.0118902
1to3	CTG	114	9336	51	2670	C	0.010782
1to3	CTT	116	9334	34	2687	C	0.921534
1to3	GAA	260	9190	91	2630	G	0.104401
1to3	GAC	161	9289	70	2651	G	0.00509577
1to3	GAG	149	9301	74	2647	G	0.000175743
1to3	GAT	246	9204	99	2622	G	0.00578341
1to3	GCA	215	9235	61	2660	G	1
1to3	GCC	121	9329	56	2665	G	0.00463019
1to3	GCG	119	9331	45	2676	G	0.130504
1to3	GCT	163	9287	78	2643	G	0.000305877
1to3	GGA	130	9320	75	2646	G	3.86e-06
1to3	GGC	113	9337	60	2661	G	0.000208993
1to3	GGG	63	9387	16	2705	G	0.786365
1to3	GGT	83	9367	39	2682	G	0.0156867
1to3	GTA	115	9335	53	2668	G	0.00511046
1to3	GTC	110	9340	47	2674	G	0.0262508
1to3	GTG	146	9304	71	2650	G	0.00038364
1to3	GTT	244	9206	65	2656	G	0.628328
1to3	TAA	93	9357	26	2695	T	1
1to3	TAC	68	9382	30	2691	T	0.0519671
1to3	TAG	49	9401	6	2715	T	0.0497741
1to3	TAT	97	9353	20	2701	T	0.182257
1to3	TCA	66	9384	20	2701	T	0.796322
1to3	TCC	65	9385	24	2697	T	0.306865
1to3	TCG	46	9404	16	2705	T	0.540677
1to3	TCT	68	9382	15	2706	T	0.427456
1to3	TGA	85	9365	32	2689	T	0.219201
1to3	TGC	112	9338	42	2679	T	0.144515
1to3	TGG	97	9353	36	2685	T	0.208582
1to3	TGT	104	9346	20	2701	T	0.10402
1to3	TTA	111	9339	36	2685	T	0.550029
1to3	TTC	123	9327	30	2691	T	0.494017
1to3	TTG	119	9331	48	2673	T	0.0496003
1to3	TTT	201	9249	45	2676	T	0.141479
2to4	AAA	286	9164	58	2663	A	0.0125123
2to4	AAC	202	9248	70	2651	A	0.185077
2to4	AAG	221	9229	61	2660	A	0.828316
2to4	AAT	205	9245	26	2695	A	1.47e-05
2to4	ACA	187	9263	38	2683	A	0.0521761
2to4	ACC	119	9331	61	2660	A	0.000397042
2to4	ACG	150	9300	42	2679	A	0.930537
2to4	ACT	123	9327	50	2671	A	0.0428708
2to4	AGA	155	9295	54	2667	A	0.240669
2to4	AGC	137	9313	59	2662	A	0.0118987
2to4	AGG	132	9318	38	2683	A	1
2to4	AGT	103	9347	27	2694	A	0.750979
2to4	ATA	180	9270	32	2689	A	0.00975622
2to4	ATC	223	9227	64	2657	A	1
2to4	ATG	234	9216	68	2653	A	0.944274
2to4	ATT	268	9182	35	2686	A	1.24e-06
2to4	CAA	178	9272	28	2693	C	0.00173512
2to4	CAC	110	9340	43	2678	C	0.0963858
2to4	CAG	121	9329	39	2682	C	0.566405
2to4	CAT	124	9326	18	2703	C	0.00436547
2to4	CCA	140	9310	38	2683	C	0.786413
2to4	CCC	76	9374	23	2698	C	0.809218
2to4	CCG	85	9365	28	2693	C	0.570323
2to4	CCT	62	9388	24	2697	C	0.241428
2to4	CGA	127	9323	34	2687	C	0.775354
2to4	CGC	73	9377	27	2694	C	0.277726
2to4	CGG	103	9347	31	2690	C	0.834893
2to4	CGT	78	9372	13	2708	C	0.0759726
2to4	CTA	75	9375	24	2697	C	0.629242
2to4	CTC	103	9347	33	2688	C	0.604813
2to4	CTG	193	9257	74	2647	C	0.0374154
2to4	CTT	106	9344	18	2703	C	0.0388715
2to4	GAA	180	9270	42	2679	G	0.254684
2to4	GAC	90	9360	52	2669	G	0.000101786
2to4	GAG	140	9310	80	2641	G	1.79e-06
2to4	GAT	103	9347	28	2693	G	0.833771
2to4	GCA	171	9279	41	2680	G	0.318544
2to4	GCC	116	9334	93	2628	G	8.77e-13
2to4	GCG	148	9302	48	2673	G	0.489159
2to4	GCT	149	9301	59	2662	G	0.0434992
2to4	GGA	152	9298	44	2677	G	1
2to4	GGC	95	9355	36	2685	G	0.170009
2to4	GGG	60	9390	25	2696	G	0.118161
2to4	GGT	54	9396	18	2703	G	0.571826
2to4	GTA	75	9375	16	2705	G	0.313254
2to4	GTC	104	9346	21	2700	G	0.160033
2to4	GTG	158	9292	47	2674	G	0.865714
2to4	GTT	125	9325	38	2683	G	0.77652
2to4	TAA	169	9281	51	2670	T	0.744488
2to4	TAC	149	9301	55	2666	T	0.126637
2to4	TAG	79	9371	24	2697	T	0.812496
2to4	TAT	182	9268	40	2681	T	0.122834
2to4	TCA	180	9270	24	2697	T	0.000124019
2to4	TCC	153	9297	60	2661	T	0.0461145
2to4	TCG	148	9302	31	2690	T	0.123839
2to4	TCT	131	9319	37	2684	T	1
2to4	TGA	181	9269	47	2674	T	0.574567
2to4	TGC	177	9273	56	2665	T	0.52588
2to4	TGG	157	9293	79	2642	T	7.31e-05
2to4	TGT	161	9289	56	2665	T	0.217997
2to4	TTA	188	9262	27	2694	T	0.000350661
2to4	TTC	220	9230	65	2656	T	0.829467
2to4	TTG	257	9193	54	2667	T	0.0324766
2to4	TTT	319	9131	49	2672	T	1.05e-05
3to5	AAA	289	9161	45	2676	A	4.43e-05
3to5	AAC	174	9276	45	2676	A	0.566993
3to5	AAG	182	9268	57	2664	A	0.58317
3to5	AAT	168	9282	32	2689	A	0.0320031
3to5	ACA	176	9274	47	2674	A	0.685592
3to5	ACC	99	9351	62	2659	A	3.52e-06
3to5	ACG	154	9296	65	2656	A	0.010988
3to5	ACT	122	9328	46	2675	A	0.135071
3to5	AGA	171	9279	57	2664	A	0.335838
3to5	AGC	142	9308	54	2667	A	0.0837894
3to5	AGG	131	9319	54	2667	A	0.0323365
3to5	AGT	117	9333	39	2682	A	0.438998
3to5	ATA	149	9301	21	2700	A	0.00110486
3to5	ATC	135	9315	28	2693	A	0.129375
3to5	ATG	147	9303	40	2681	A	0.791352
3to5	ATT	183	9267	23	2698	A	4.46e-05
3to5	CAA	241	9209	44	2677	C	0.00392738
3to5	CAC	118	9332	33	2688	C	1
3to5	CAG	173	9277	35	2686	C	0.0536671
3to5	CAT	146	9304	29	2692	C	0.0675137
3to5	CCA	151	9299	76	2645	C	0.00010329
3to5	CCC	88	9362	43	2678	C	0.00583262
3to5	CCG	129	9321	66	2655	C	0.000245116
3to5	CCT	96	9354	52	2669	C	0.000329089
3to5	CGA	168	9282	48	2673	C	1
3to5	CGC	115	9335	39	2682	C	0.381108
3to5	CGG	147	9303	42	2679	C	1
3to5	CGT	101	9349	20	2701	C	0.153107
3to5	CTA	88	9362	31	2690	C	0.321168
3to5	CTC	92	9358	34	2687	C	0.236362
3to5	CTG	173	9277	85	2636	C	7.83e-05
3to5	CTT	112	9338	20	2701	C	0.0459572
3to5	GAA	214	9236	44	2677	G	0.0411648
3to5	GAC	115	9335	42	2679	G	0.178398
3to5	GAG	141	9309	55	2666	G	0.0572283
3to5	GAT	145	9305	38	2683	G	0.655373
3to5	GCA	140	9310	49	2672	G	0.252315
3to5	GCC	107	9343	48	2673	G	0.0115879
3to5	GCG	106	9344	42	2679	G	0.0907804
3to5	GCT	129	9321	39	2682	G	0.779946
3to5	GGA	185	9265	70	2651	G	0.0571691
3to5	GGC	112	9338	41	2680	G	0.203709
3to5	GGG	76	9374	33	2688	G	0.0498754
3to5	GGT	79	9371	29	2692	G	0.248278
3to5	GTA	81	9369	22	2699	G	0.905576
3to5	GTC	77	9373	18	2703	G	0.460961
3to5	GTG	123	9327	44	2677	G	0.223845
3to5	GTT	115	9335	30	2691	G	0.688919
3to5	TAA	172	9278	24	2697	T	0.000364904
3to5	TAC	123	9327	26	2695	T	0.166012
3to5	TAG	78	9372	25	2696	T	0.635222
3to5	TAT	145	9305	24	2697	T	0.00908524
3to5	TCA	169	9281	33	2688	T	0.0406543
3to5	TCC	141	9309	54	2667	T	0.0825835
3to5	TCG	170	9280	38	2683	T	0.178849
3to5	TCT	170	9280	58	2663	T	0.261548
3to5	TGA	196	9254	50	2671	T	0.486694
3to5	TGC	226	9224	73	2648	T	0.398977
3to5	TGG	232	9218	74	2647	T	0.444678
3to5	TGT	188	9262	46	2675	T	0.34233
3to5	TTA	167	9283	19	2702	T	2.52e-05
3to5	TTC	168	9282	37	2684	T	0.150523
3to5	TTG	218	9232	48	2673	T	0.101249
3to5	TTT	265	9185	36	2685	T	4.48e-06

## Sheet: 3.Ovary_results
frame	motif	Input.motif	Input.not.motif	IP.motif	IP.not.motif	first.nt	p.value
1to3	AAA	326	9239	71	1278	A	0.00107611
1to3	AAC	260	9305	43	1306	A	0.329836
1to3	AAG	166	9399	36	1313	A	0.0228524
1to3	AAT	292	9273	46	1303	A	0.450974
1to3	ACA	248	9317	33	1316	A	0.854177
1to3	ACC	133	9432	12	1337	A	0.161106
1to3	ACG	69	9496	9	1340	A	1
1to3	ACT	205	9360	21	1328	A	0.1836
1to3	AGA	186	9379	25	1324	A	0.915913
1to3	AGC	153	9412	21	1328	A	1
1to3	AGG	114	9451	7	1342	A	0.02538
1to3	AGT	600	8965	43	1306	A	1.73901e-06
1to3	ATA	189	9376	44	1305	A	0.00344216
1to3	ATC	204	9361	25	1324	A	0.611393
1to3	ATG	172	9393	30	1319	A	0.280084
1to3	ATT	368	9197	50	1299	A	0.87951
1to3	CAA	83	9482	15	1334	C	0.355411
1to3	CAC	91	9474	13	1336	C	0.881873
1to3	CAG	101	9464	16	1333	C	0.67104
1to3	CAT	70	9495	18	1331	C	0.0323427
1to3	CCA	74	9491	6	1343	C	0.232066
1to3	CCC	68	9497	5	1344	C	0.208735
1to3	CCG	36	9529	4	1345	C	0.812193
1to3	CCT	55	9510	6	1343	C	0.696997
1to3	CGA	88	9477	18	1331	C	0.179504
1to3	CGC	106	9459	7	1342	C	0.0438667
1to3	CGG	46	9519	7	1342	C	0.833672
1to3	CGT	79	9486	9	1340	C	0.628209
1to3	CTA	51	9514	11	1338	C	0.241436
1to3	CTC	91	9474	11	1338	C	0.762355
1to3	CTG	89	9476	17	1332	C	0.236421
1to3	CTT	74	9491	7	1342	C	0.396348
1to3	GAA	163	9402	12	1337	G	0.0269225
1to3	GAC	120	9445	7	1342	G	0.0143177
1to3	GAG	107	9458	6	1343	G	0.0204515
1to3	GAT	237	9328	14	1335	G	0.000435753
1to3	GCA	177	9388	10	1339	G	0.00225071
1to3	GCC	169	9396	6	1343	G	6.38281e-05
1to3	GCG	91	9474	4	1345	G	0.0114704
1to3	GCT	171	9394	8	1341	G	0.000513077
1to3	GGA	67	9498	4	1345	G	0.101387
1to3	GGC	79	9486	2	1347	G	0.00335725
1to3	GGG	35	9530	2	1347	G	0.312433
1to3	GGT	80	9485	1	1348	G	0.000512227
1to3	GTA	94	9471	6	1343	G	0.0647092
1to3	GTC	114	9451	11	1338	G	0.273596
1to3	GTG	167	9398	10	1339	G	0.00386475
1to3	GTT	235	9330	20	1329	G	0.0263399
1to3	TAA	179	9386	42	1307	T	0.00374917
1to3	TAC	153	9412	23	1326	T	0.7297
1to3	TAG	103	9462	24	1325	T	0.029665
1to3	TAT	178	9387	40	1309	T	0.00916555
1to3	TCA	116	9449	25	1324	T	0.0697023
1to3	TCC	125	9440	18	1331	T	0.898322
1to3	TCG	105	9460	21	1328	T	0.135499
1to3	TCT	133	9432	25	1324	T	0.180698
1to3	TGA	127	9438	43	1306	T	2.99294e-06
1to3	TGC	178	9387	24	1325	T	0.914255
1to3	TGG	189	9376	22	1327	T	0.459353
1to3	TGT	190	9375	41	1308	T	0.0151065
1to3	TTA	140	9425	26	1323	T	0.191234
1to3	TTC	155	9410	33	1316	T	0.0335227
1to3	TTG	231	9334	54	1295	T	0.00131193
1to3	TTT	270	9295	79	1270	T	5.17349e-08
2to4	AAA	259	9306	61	1288	A	0.000517432
2to4	AAC	107	9458	24	1325	A	0.0443527
2to4	AAG	185	9380	27	1322	A	0.833279
2to4	AAT	200	9365	28	1321	A	1
2to4	ACA	254	9311	28	1321	A	0.233426
2to4	ACC	73	9492	16	1333	A	0.106683
2to4	ACG	159	9406	19	1330	A	0.566206
2to4	ACT	138	9427	23	1326	A	0.468219
2to4	AGA	98	9467	24	1325	A	0.0182441
2to4	AGC	115	9450	14	1335	A	0.687409
2to4	AGG	77	9488	16	1333	A	0.15443
2to4	AGT	187	9378	28	1321	A	0.753463
2to4	ATA	186	9379	43	1306	A	0.00436894
2to4	ATC	122	9443	17	1332	A	1
2to4	ATG	204	9361	27	1322	A	0.83995
2to4	ATT	265	9300	31	1318	A	0.370201
2to4	CAA	162	9403	20	1329	C	0.650023
2to4	CAC	137	9428	16	1333	C	0.537352
2to4	CAG	190	9375	21	1328	C	0.34113
2to4	CAT	126	9439	17	1332	C	1
2to4	CCA	192	9373	21	1328	C	0.293767
2to4	CCC	61	9504	4	1345	C	0.182051
2to4	CCG	142	9423	9	1340	C	0.0125189
2to4	CCT	100	9465	7	1342	C	0.0750626
2to4	CGA	109	9456	16	1333	C	0.891034
2to4	CGC	81	9484	8	1341	C	0.418625
2to4	CGG	51	9514	7	1342	C	1
2to4	CGT	60	9505	7	1342	C	0.851655
2to4	CTA	113	9452	16	1333	C	1
2to4	CTC	111	9454	16	1333	C	0.892284
2to4	CTG	213	9352	21	1328	C	0.131181
2to4	CTT	127	9438	7	1342	C	0.00798734
2to4	GAA	158	9407	40	1309	G	0.00146197
2to4	GAC	61	9504	11	1338	G	0.470039
2to4	GAG	141	9424	17	1332	G	0.626465
2to4	GAT	108	9457	22	1327	G	0.13828
2to4	GCA	172	9393	16	1333	G	0.117262
2to4	GCC	81	9484	13	1336	G	0.636745
2to4	GCG	138	9427	18	1331	G	0.902311
2to4	GCT	125	9440	7	1342	G	0.0108074
2to4	GGA	106	9459	11	1338	G	0.397017
2to4	GGC	101	9464	12	1337	G	0.667371
2to4	GGG	95	9470	8	1341	G	0.176629
2to4	GGT	82	9483	7	1342	G	0.255945
2to4	GTA	138	9427	20	1329	G	0.902977
2to4	GTC	194	9371	14	1335	G	0.0104055
2to4	GTG	256	9309	32	1317	G	0.586059
2to4	GTT	361	9204	28	1321	G	0.000960213
2to4	TAA	163	9402	41	1308	T	0.00166915
2to4	TAC	81	9484	14	1335	T	0.436136
2to4	TAG	104	9461	18	1331	T	0.406438
2to4	TAT	126	9439	14	1335	T	0.440437
2to4	TCA	183	9382	25	1324	T	1
2to4	TCC	72	9493	20	1329	T	0.0101402
2to4	TCG	187	9378	18	1331	T	0.132998
2to4	TCT	122	9443	17	1332	T	1
2to4	TGA	135	9430	27	1322	T	0.116362
2to4	TGC	168	9397	28	1321	T	0.382311
2to4	TGG	172	9393	22	1327	T	0.741684
2to4	TGT	184	9381	34	1315	T	0.14543
2to4	TTA	169	9396	31	1318	T	0.191961
2to4	TTC	180	9385	34	1315	T	0.115655
2to4	TTG	278	9287	40	1309	T	0.863
2to4	TTT	320	9245	51	1298	T	0.421818
3to5	AAA	237	9328	55	1294	A	0.00149802
3to5	AAC	134	9431	36	1313	A	0.000946152
3to5	AAG	209	9356	36	1313	A	0.279276
3to5	AAT	162	9403	35	1314	A	0.0280502
3to5	ACA	129	9436	30	1319	A	0.0201566
3to5	ACC	40	9525	5	1344	A	1
3to5	ACG	85	9480	8	1341	A	0.341748
3to5	ACT	132	9433	22	1327	A	0.458982
3to5	AGA	160	9405	23	1326	A	0.909818
3to5	AGC	135	9430	27	1322	A	0.116362
3to5	AGG	108	9457	11	1338	A	0.399154
3to5	AGT	217	9348	22	1327	A	0.163166
3to5	ATA	128	9437	28	1321	A	0.0371888
3to5	ATC	88	9477	11	1338	A	0.87779
3to5	ATG	157	9408	18	1331	A	0.486661
3to5	ATT	187	9378	24	1325	A	0.751386
3to5	CAA	247	9318	27	1322	C	0.226799
3to5	CAC	135	9430	22	1327	C	0.540533
3to5	CAG	259	9306	23	1326	C	0.0276937
3to5	CAT	160	9405	18	1331	C	0.421494
3to5	CCA	106	9459	27	1322	C	0.00778467
3to5	CCC	41	9524	9	1340	C	0.276579
3to5	CCG	92	9473	8	1341	C	0.221792
3to5	CCT	48	9517	9	1340	C	0.418319
3to5	CGA	220	9345	20	1329	C	0.0589847
3to5	CGC	166	9399	17	1332	C	0.256129
3to5	CGG	114	9451	10	1339	C	0.16943
3to5	CGT	126	9439	17	1332	C	1
3to5	CTA	95	9470	9	1340	C	0.295564
3to5	CTC	93	9472	15	1334	C	0.658327
3to5	CTG	174	9391	13	1336	C	0.0241997
3to5	CTT	123	9442	17	1332	C	1
3to5	GAA	156	9409	31	1318	G	0.0914988
3to5	GAC	50	9515	9	1340	G	0.433007
3to5	GAG	162	9403	20	1329	G	0.650023
3to5	GAT	80	9485	18	1331	G	0.0874295
3to5	GCA	128	9437	23	1326	G	0.263851
3to5	GCC	83	9482	11	1338	G	1
3to5	GCG	149	9416	15	1334	G	0.232788
3to5	GCT	105	9460	13	1336	G	0.778562
3to5	GGA	101	9464	14	1335	G	1
3to5	GGC	85	9480	16	1333	G	0.286665
3to5	GGG	121	9444	12	1337	G	0.288613
3to5	GGT	88	9477	11	1338	G	0.87779
3to5	GTA	78	9487	15	1334	G	0.26713
3to5	GTC	72	9493	15	1334	G	0.187835
3to5	GTG	192	9373	24	1325	G	0.675874
3to5	GTT	171	9394	22	1327	G	0.741701
3to5	TAA	184	9381	47	1302	T	0.000524771
3to5	TAC	116	9449	22	1327	T	0.19353
3to5	TAG	134	9431	17	1332	T	0.803175
3to5	TAT	172	9393	24	1325	T	1
3to5	TCA	141	9424	20	1329	T	1
3to5	TCC	79	9486	13	1336	T	0.631875
3to5	TCG	223	9342	29	1320	T	0.77134
3to5	TCT	164	9401	19	1330	T	0.496275
3to5	TGA	194	9371	32	1317	T	0.413313
3to5	TGC	198	9367	34	1315	T	0.268463
3to5	TGG	289	9276	26	1323	T	0.0236339
3to5	TGT	270	9295	28	1321	T	0.128803
3to5	TTA	153	9412	23	1326	T	0.7297
3to5	TTC	208	9357	16	1333	T	0.0136753
3to5	TTG	335	9230	43	1306	T	0.632993
3to5	TTT	377	9188	35	1314	T	0.0143852
