# Supplementary material for: Hidden sequence specificity in loading of single-stranded RNAs onto Drosophila Argonautes
Source: Nucleic Acids Res. 2018 Dec 27;47(6):3101–16. doi: 10.1093/nar/gky1300 (PMC6451100; doi:10.1093/nar/gky1300)
Supplement: Supplementary Data [file gky1300_supplemental_files.zip › Table_S4_Oligos.xlsx]

## Sheet: 1. IVL&degradation
Oligo name	Sequence	Figure
mir-34 loop - wild-type (27nt)	UAGCCAAUUAUUGCCGUUGACAAUUCA	1A,1B and 1C
mir-34 looop - short (20nt)	UAGCCAAUUAUUGCAAUUCA
mir-34 loop - short-5' swap	UUGAAAAUUAUUGCAAUUCA
mir-34 loop - short-3' swap	UAGCCAAUUAUUGCAGCAAG
mir-317 loop - long (27nt)	UUGAAUGAAAUGCAAGCAAGAAGCAAG
mir-317 loop - wild-type (20nt)	UUGAAUGAAAUGCAAGCAAG
mir-317 loop -5' swap	UAGCCUGAAAUGCAAGCAAG
mir-317 loop -3' swap	UUGAAUGAAAUGCAAAUUCA

## Sheet: 2. Splint ligation specificity
Oligo name	Sequence	Figure
5'-5N	NNNNNUGAAAUGCAAGCAAG	S3
5'-8N	NNNNNNNNAAUGCAAGCAAG
(8nt linker + 15nt oligo) bridge (5'-5N)	GAATTCCACTTGCTTGCATTTC3’deoxyA
(8nt linker + 12nt oligo) bridge (5'-8N)	GAATTCCACTTGCTTGCAT3’deoxyT
illumina 3' linker	TGGAATTCTCGGGTGCCAAGGdideoxyC

## Sheet: 2. HISSA
Oligo name	Sequence	Remarks	Figure
5'-5N	NNNNNUGAAAUGCAAGCAAG		2A
5'-8N	NNNNNNNNAAUGCAAGCAAG
(8nt linker + 15nt oligo) bridge (5'-5N)	GAATTCCACTTGCTTGCATTTC3’deoxyA
(8nt linker + 12nt oligo) bridge (5'- 8N)	GAATTCCACTTGCTTGCAT3’deoxyT
illumina 3' linker	TGGAATTCTCGGGTGCCAAGGdideoxyC
illumina 5'linker (5'-5N)	GUUCAGAGUUCUACAGUCCGACGAUCNN
illumina 5'linker with UMI (5'-8N)	GUUCAGAGUUCUACAGUCCGACGAUCNNNNNNNNNNUGUAGCNN
illumina (8nt linker +6nt oligo) RTP (5'-5N)	GAATTCCACTTGCT
illumina RTP (5'-8N)	GCCTTGGCACCCGAGAATTCCA
Illumina PCR forward primer	AATGATACGGCGACCACCGAGATCTACACGTTCAGAGTTCTACAGTCCGA
illumina (9nt oligo) PCR reverse primer (5'-5N)	CAAGCAGAAGACGGCATACGAGATXXXXXXGCACCCGAGAATTCCACTTGCTTGC	XXXXXX - barcode
illumina (6nt oligo) PCR reverse primer (5'-8N)	CAAGCAGAAGACGGCATACGAGATXXXXXXGCACCCGAGAATTCCACTTGCT	XXXXXX - barcode

## Sheet: 4. HISSA validation
Oligo name	Sequence	Figure
5’GACGAUGA-mir-317 loop	GACGAUGAAAUGCAAGCAAG	5A and S5
5’GACAAUGA-mir-317 loop	GACAAUGAAAUGCAAGCAAG
5’GGGGGUGA-mir-317 loop	GGGGGUGAAAUGCAAGCAAG	5A
5’CGAGGUGA-mir-317 loop	CGAGGUGAAAUGCAAGCAAG
5’CTGGGUGA-mir-317 loop	CTGGGUGAAAUGCAAGCAAG
5’GACAAUAC-mir-317 loop	GACAAUACAAUGCAAGCAAG	5B and S5
5’GACGAUAC-mir-317 loop	GACGAUACAAUGCAAGCAAG
5’UACGAUAC-mir-317 loop	UACGAUACAAUGCAAGCAAG	5B
5’GUCGAUAC-mir-317 loop	GUCGAUACAAUGCAAGCAAG
5’UUCGAUAC-mir-317 loop	UUCGAUACAAUGCAAGCAAG

## Sheet: 5. Mammalian Ago constructs
Oligo name	Sequence
MCS_PEM705_3'UTR_F2	AGAG CTCGAG AGA ACCGGT AGA GTTAAC AGA CAATTG ggccgcctcctcaggtgcaggc
MCS_PEM705_3'UTR_R	AGAG TCTAGA cgctcaggtcgagggatcttcataagagaagagggacagc
AGE1_myc_F	AGAG ACCGGT ccacc atg CTGGAATTAGAGCAAAAGCTCATCTCAGAGGAAG
MFE1_AGO2_R	AGAG CAATTG TCAAGCAAAGTACATGGTGCGCAGAG
